# Supplementary material for: 3-(2-Hy­droxy­eth­yl)-1-(4-nitro­phen­yl)-1H-benzo[d]imidazol-3-ium bromide
Source: IUCrdata. 2024 Dec 10;9(Pt 12):x241168. doi: 10.1107/S2414314624011684 (PMC11701757; doi:10.1107/S2414314624011684)
Supplement: Supplementary file 1 [file x-09-x241168-sup1.cif]

##############################################################################
#                                                                            #
# This CIF contains the data for a data article accepted for                 #
# publication in IUCrData. It conforms to the requirements of                #
# Notes for Authors for IUCrData, and has been                               #
# peer reviewed under the auspices of IUCrData.                              #
#                                                                            #
# Full details of the Crystallographic Information File format               #
# are given in the paper "The Crystallographic Information File (CIF):       #
# a New Standard Archive File for Crystallography" by S. R. Hall, F. H.      #
# Allen and I. D. Brown [Acta Cryst. (1991), A47, 655-685].                  #
#                                                                            #
# The current version of the core CIF dictionary is obtainable from          #
# ftp://ftp.iucr.org/pub/cif_core.dic.                                       #
#                                                                            #
# Software is freely available for graphical display of the structure(s)     #
# in this CIF. For information consult the CIF software page                 #
# http://www.iucr.org/resources/cif/software.                                #
#                                                                            #
# This file may be used for bona fide research purposes within the           #
# scientific community so long as proper attribution is given to the data    # 
# article from which it was obtained.                                        #
#                                                                            #
##############################################################################
data_I
_audit_creation_method
;
Olex2 1.5
(compiled 2024.02.16 svn.r378c4104 for OlexSys, GUI svn.r6928)
;
_journal_date_recd_electronic     2024-11-29
_journal_date_accepted     2024-12-02
_journal_name_full     'IUCrData'
_journal_year     2025
_journal_volume     10
_journal_issue      1
_journal_page_first     0
_journal_page_last     0
_journal_paper_category     HO
_journal_paper_doi     10.1107/S2414314624011684
_journal_coeditor_code     HB4498
_publ_contact_author_name     'Sizwe J. Zamisa'
_publ_contact_author_address
;
School of Chemistry and Physics
University of KwaZulu-Natal
Private Bag X54001
Durban, 4000
South Africa
;
_publ_contact_author_email     'zamisas@ukzn.ac.za'
_publ_contact_author_fax     ?
_publ_contact_author_phone     ?
_publ_section_title
;
3-(2-Hydroxyethyl)-1-(4-nitrophenyl)-1<i>H</i>-benzo[<i>d</i>]imidazol-3-ium
bromide
;
_publ_section_title_footnote     .
loop_
    _publ_author_name
    _publ_author_footnote
    _publ_author_address
    'Ibrahim, Halliru' .
;
Department of Chemistry
Durban University of Technology
PO Box 1334
Durban, 4000
South Africa
School of Chemistry and Physics
University of KwaZulu-Natal
Private Bag X54001
Durban, 4000
South Africa
;
    'Zamisa, Sizwe J.' .
;
School of Chemistry and Physics
University of KwaZulu-Natal
Private Bag X54001
Durban, 4000
South Africa
;
    'Bala, Muhammad D.' .
;
School of Chemistry and Physics
University of KwaZulu-Natal
Private Bag X54001
Durban, 4000
South Africa
;
    'Ntola, Pinkie' .
;
Department of Chemistry
Durban University of Technology
PO Box 1334
Durban, 4000
South Africa
;
    'Friedrich, Holger B.' .
;
School of Chemistry and Physics
University of KwaZulu-Natal
Private Bag X54001
Durban, 4000
South Africa
;
_publ_section_synopsis
;
In the crystal of the title salt, the bromide ions act as double acceptors for
hydrogen bonds from a hydroxyl group (O---H...Br) and a fused imidazolium
moiety (C---H...Br). Additionally, C---H...O hydrogen bonds between the phenyl
group and hydroxyl oxygen atom create a two-dimensional supramolecular network
extending diagonally in the crystallographic <i>bc</i> plane.
;
_chemical_name_systematic
;
3-(2-Hydroxyethyl)-1-(4-nitrophenyl)-1<i>H</i>-benzo[<i>d</i>]imidazol-3-ium
bromide
;
_chemical_name_common
;
3-(2-Hydroxyethyl)-1-(4-nitrophenyl)-1H-1,3-benzodiazol-3-ium bromide
;
_chemical_formula_moiety     'C15 H14 N3 O3 +, Br -'
_chemical_formula_sum     'C15 H14 Br N3 O3'
_chemical_formula_iupac     'C15 H14 N3 O3 +, Br -'
_chemical_formula_weight     364.20
_chemical_melting_point     ?
_space_group_crystal_system     monoclinic
_space_group_name_H-M_alt     'P 1 21/n 1'
_space_group_name_Hall     '-P 2yn'
loop_
    _space_group_symop_operation_xyz
    'x, y, z'
    '-x+1/2, y+1/2, -z+1/2'
    '-x, -y, -z'
    'x-1/2, -y-1/2, z-1/2'
_cell_length_a     6.77080(10)
_cell_length_b     17.2107(2)
_cell_length_c     12.3465(2)
_cell_angle_alpha     90
_cell_angle_beta     98.1840(10)
_cell_angle_gamma     90
_cell_volume     1424.09(4)
_cell_formula_units_Z     4
_cell_measurement_reflns_used     9866
_cell_measurement_theta_min     2.37
_cell_measurement_theta_max     28.36
_cell_measurement_temperature     100(2)
_exptl_crystal_description     rod
_exptl_crystal_colour     colourless
_exptl_crystal_size_max     0.32
_exptl_crystal_size_mid     0.19
_exptl_crystal_size_min     0.13
_exptl_crystal_density_diffrn     1.699
_exptl_crystal_density_meas     .
_exptl_crystal_density_method     ?
_exptl_crystal_F_000     736
_exptl_absorpt_coefficient_mu     2.904
_exptl_absorpt_correction_type     multi-scan
_exptl_absorpt_process_details
;
(SADABS; Krause et al., 2015)
;
_exptl_absorpt_correction_T_min     0.6276
_exptl_absorpt_correction_T_max     0.7457
_diffrn_ambient_temperature     100.00
_diffrn_source     ?
_diffrn_radiation_type     MoK\a
_diffrn_radiation_wavelength     0.71073
_diffrn_measurement_device_type     'Bruker SMART APEX2 CCD'
_diffrn_measurement_device     'three-circle diffractometer'
_diffrn_measurement_method     \w
_diffrn_detector_area_resol_mean     7.9
_diffrn_reflns_number     32857
_diffrn_reflns_av_R_equivalents     0.0288
_diffrn_reflns_av_unetI/netI     0.0178
_diffrn_reflns_theta_min     2.044
_diffrn_reflns_theta_max     28.389
_diffrn_reflns_theta_full     25.242
_diffrn_measured_fraction_theta_max     0.999
_diffrn_measured_fraction_theta_full     1.000
_diffrn_reflns_limit_h_min     -9
_diffrn_reflns_limit_h_max     9
_diffrn_reflns_limit_k_min     -22
_diffrn_reflns_limit_k_max     22
_diffrn_reflns_limit_l_min     -16
_diffrn_reflns_limit_l_max     16
_refine_special_details     ?
_reflns_number_total     3555
_reflns_number_gt     3006
_reflns_threshold_expression     'I > 2\s(I)'
_refine_ls_structure_factor_coef     Fsqd
_refine_ls_matrix_type     full
_refine_ls_R_factor_all     0.0299
_refine_ls_R_factor_gt     0.0219
_refine_ls_wR_factor_gt     0.0539
_refine_ls_wR_factor_ref     0.0569
_refine_ls_goodness_of_fit_ref     1.042
_refine_ls_restrained_S_all     1.042
_refine_ls_number_reflns     3555
_refine_ls_number_parameters     202
_refine_ls_number_restraints     1
_refine_ls_hydrogen_treatment     mixed
_refine_ls_weighting_scheme     calc
_refine_ls_weighting_details
              'w=1/[\s^2^(Fo^2^)+(0.0263P)^2^+0.8714P] where P=(Fo^2^+2Fc^2^)/3'
_atom_sites_solution_hydrogens     mixed
_atom_sites_solution_primary     dual
_atom_sites_solution_secondary     ?
_refine_ls_shift/su_max     0.001
_refine_ls_shift/su_mean     0.000
_refine_diff_density_max     0.382
_refine_diff_density_min     -0.310
_refine_ls_extinction_method     none
_refine_ls_extinction_coef     .
loop_
    _atom_type_symbol
    _atom_type_description
    _atom_type_scat_dispersion_real
    _atom_type_scat_dispersion_imag
    _atom_type_scat_source
    'C' 'C' 0.0033 0.0016
                         'International Tables Vol C Tables 4.2.6.8 and 6.1.1.4'
    'H' 'H' 0.0000 0.0000
                         'International Tables Vol C Tables 4.2.6.8 and 6.1.1.4'
    'Br' 'Br' -0.2901 2.4595
                         'International Tables Vol C Tables 4.2.6.8 and 6.1.1.4'
    'N' 'N' 0.0061 0.0033
                         'International Tables Vol C Tables 4.2.6.8 and 6.1.1.4'
    'O' 'O' 0.0106 0.0060
                         'International Tables Vol C Tables 4.2.6.8 and 6.1.1.4'
_computing_data_collection
;
APEX2 (Bruker, 2010)
;
_computing_cell_refinement
;
APEX2 (Bruker, 2010)
;
_computing_data_reduction
;
APEX2 (Bruker, 2010)
;
_computing_structure_solution
;
<i>SHELXT2013</i> (Sheldrick, 2015a)
;
_computing_structure_refinement
;
<i>SHELXL2018/3</i> (Sheldrick, 2015b)
;
_computing_molecular_graphics
;
Olex2 1.5 (Dolomanov <i>et al.</i>,  2009)
;
_computing_publication_material
;
Olex2 1.5 (Dolomanov <i>et al.</i>,  2009)
;
loop_
    _atom_site_type_symbol
    _atom_site_label
    _atom_site_fract_x
    _atom_site_fract_y
    _atom_site_fract_z
    _atom_site_U_iso_or_equiv
    _atom_site_adp_type
    _atom_site_calc_flag
    _atom_site_occupancy
    _atom_site_disorder_assembly
    _atom_site_disorder_group
    Br Br1 0.24419(2) 0.09433(2) 0.50065(2) 0.01679(6) Uani d 1 . .
    O O1 0.83344(19) 0.05748(7) 1.03042(9) 0.0227(3) Uani d 1 . .
    N N1 0.84971(18) 0.12439(8) 0.99817(10) 0.0149(3) Uani d 1 . .
    C C1 0.8337(2) 0.13769(9) 0.88009(12) 0.0126(3) Uani d 1 . .
    C C2 0.7835(2) 0.21094(9) 0.84017(12) 0.0134(3) Uani d 1 . .
    H H2 0.766248 0.252648 0.888356 0.016 Uiso calc 1 . .
    C C3 0.7587(2) 0.22218(9) 0.72767(12) 0.0129(3) Uani d 1 . .
    H H3 0.716372 0.271150 0.697283 0.016 Uiso calc 1 . .
    C C4 0.7964(2) 0.16110(9) 0.66005(12) 0.0120(3) Uani d 1 . .
    N N2 0.77683(18) 0.17216(7) 0.54411(10) 0.0114(2) Uani d 1 . .
    C C7 0.7419(2) 0.11328(9) 0.47267(13) 0.0138(3) Uani d 1 . .
    H H7 0.723538 0.060653 0.492217 0.017 Uiso calc 1 . .
    N N3 0.73666(18) 0.13869(8) 0.37161(10) 0.0131(3) Uani d 1 . .
    C C14 0.7115(2) 0.08907(9) 0.27368(13) 0.0165(3) Uani d 1 . .
    H H14A 0.824064 0.051967 0.278145 0.020 Uiso calc 1 . .
    H H14B 0.714177 0.121769 0.207942 0.020 Uiso calc 1 . .
    C C15 0.5161(2) 0.04420(9) 0.26231(12) 0.0152(3) Uani d 1 . .
    H H15A 0.505858 0.010711 0.196555 0.018 Uiso calc 1 . .
    H H15B 0.515454 0.010147 0.326884 0.018 Uiso calc 1 . .
    O O3 0.34894(17) 0.09455(6) 0.25334(9) 0.0177(2) Uani d 1 . .
    H H3A 0.317(3) 0.0968(11) 0.3165(6) 0.027 Uiso d 1 . .
    O O2 0.87609(17) 0.18096(7) 1.05912(9) 0.0203(2) Uani d 1 . .
    C C8 0.7983(2) 0.24063(9) 0.48426(12) 0.0117(3) Uani d 1 . .
    C C13 0.8405(2) 0.31742(9) 0.51480(12) 0.0139(3) Uani d 1 . .
    H H13 0.863311 0.332851 0.589412 0.017 Uiso calc 1 . .
    C C12 0.8474(2) 0.37011(9) 0.43054(13) 0.0159(3) Uani d 1 . .
    H H12 0.874386 0.423144 0.448171 0.019 Uiso calc 1 . .
    C C11 0.8159(2) 0.34784(9) 0.31999(13) 0.0155(3) Uani d 1 . .
    H H11 0.820915 0.386053 0.264919 0.019 Uiso calc 1 . .
    C C10 0.7778(2) 0.27144(9) 0.28985(12) 0.0140(3) Uani d 1 . .
    H H10 0.757481 0.255874 0.215272 0.017 Uiso calc 1 . .
    C C9 0.7706(2) 0.21846(9) 0.37421(12) 0.0119(3) Uani d 1 . .
    C C5 0.8519(2) 0.08802(9) 0.70201(12) 0.0139(3) Uani d 1 . .
    H H5 0.880100 0.047268 0.654631 0.017 Uiso calc 1 . .
    C C6 0.8655(2) 0.07536(9) 0.81352(12) 0.0141(3) Uani d 1 . .
    H H6 0.895807 0.025258 0.843683 0.017 Uiso calc 1 . .
loop_
    _atom_site_aniso_label
    _atom_site_aniso_U_11
    _atom_site_aniso_U_22
    _atom_site_aniso_U_33
    _atom_site_aniso_U_12
    _atom_site_aniso_U_13
    _atom_site_aniso_U_23
    Br1 0.01940(9) 0.01470(9) 0.01707(9) 0.00125(6) 0.00532(6) 0.00116(6)
    O1 0.0356(7) 0.0170(6) 0.0165(6) 0.0021(5) 0.0071(5) 0.0052(5)
    N1 0.0148(6) 0.0179(7) 0.0125(6) -0.0002(5) 0.0036(5) 0.0007(5)
    C1 0.0119(6) 0.0165(8) 0.0097(7) -0.0021(5) 0.0022(5) 0.0008(6)
    C2 0.0131(6) 0.0144(7) 0.0130(7) -0.0016(5) 0.0032(5) -0.0022(6)
    C3 0.0131(6) 0.0121(7) 0.0138(7) -0.0004(5) 0.0025(5) 0.0013(6)
    C4 0.0108(6) 0.0155(7) 0.0095(7) -0.0025(5) 0.0010(5) 0.0006(6)
    N2 0.0142(6) 0.0107(6) 0.0093(6) -0.0003(5) 0.0015(4) 0.0002(5)
    C7 0.0140(7) 0.0140(7) 0.0137(7) -0.0012(5) 0.0029(5) -0.0011(6)
    N3 0.0150(6) 0.0148(6) 0.0095(6) -0.0013(5) 0.0023(5) -0.0018(5)
    C14 0.0217(8) 0.0179(8) 0.0106(7) -0.0006(6) 0.0041(6) -0.0044(6)
    C15 0.0215(7) 0.0119(7) 0.0119(7) 0.0001(6) 0.0015(6) -0.0017(6)
    O3 0.0214(6) 0.0177(6) 0.0139(6) 0.0033(4) 0.0021(4) 0.0004(5)
    O2 0.0273(6) 0.0216(6) 0.0124(5) -0.0027(5) 0.0044(4) -0.0037(5)
    C8 0.0098(6) 0.0145(7) 0.0109(7) 0.0010(5) 0.0018(5) 0.0022(6)
    C13 0.0128(7) 0.0156(8) 0.0133(7) -0.0005(6) 0.0019(5) -0.0009(6)
    C12 0.0151(7) 0.0136(8) 0.0194(8) -0.0006(6) 0.0036(6) 0.0009(6)
    C11 0.0144(7) 0.0169(8) 0.0159(7) 0.0022(6) 0.0042(6) 0.0048(6)
    C10 0.0121(6) 0.0192(8) 0.0110(7) 0.0016(6) 0.0023(5) 0.0007(6)
    C9 0.0104(6) 0.0124(7) 0.0130(7) 0.0006(5) 0.0021(5) -0.0010(6)
    C5 0.0162(7) 0.0130(7) 0.0125(7) -0.0001(6) 0.0018(5) -0.0024(6)
    C6 0.0153(7) 0.0125(7) 0.0143(7) -0.0006(5) 0.0013(6) 0.0016(6)
_geom_special_details
;
 All esds (except the esd in the dihedral angle between two l.s. planes)
 are estimated using the full covariance matrix.  The cell esds are taken
 into account individually in the estimation of esds in distances, angles
 and torsion angles; correlations between esds in cell parameters are only
 used when they are defined by crystal symmetry.  An approximate (isotropic)
 treatment of cell esds is used for estimating esds involving l.s. planes.
;
loop_
    _geom_bond_atom_site_label_1
    _geom_bond_atom_site_label_2
    _geom_bond_site_symmetry_2
    _geom_bond_distance
    _geom_bond_publ_flag
    O1 N1 . 1.2286(18) ?
    N1 C1 . 1.4644(19) ?
    N1 O2 . 1.2279(17) ?
    C1 C2 . 1.378(2) ?
    C1 C6 . 1.387(2) ?
    C2 H2 . 0.9500 ?
    C2 C3 . 1.389(2) ?
    C3 H3 . 0.9500 ?
    C3 C4 . 1.389(2) ?
    C4 N2 . 1.4314(18) ?
    C4 C5 . 1.391(2) ?
    N2 C7 . 1.342(2) ?
    N2 C8 . 1.4094(19) ?
    C7 H7 . 0.9500 ?
    C7 N3 . 1.318(2) ?
    N3 C14 . 1.4703(19) ?
    N3 C9 . 1.392(2) ?
    C14 H14A . 0.9900 ?
    C14 H14B . 0.9900 ?
    C14 C15 . 1.521(2) ?
    C15 H15A . 0.9900 ?
    C15 H15B . 0.9900 ?
    C15 O3 . 1.4172(18) ?
    O3 H3A . 0.8399(10) ?
    C8 C13 . 1.393(2) ?
    C8 C9 . 1.398(2) ?
    C13 H13 . 0.9500 ?
    C13 C12 . 1.386(2) ?
    C12 H12 . 0.9500 ?
    C12 C11 . 1.404(2) ?
    C11 H11 . 0.9500 ?
    C11 C10 . 1.381(2) ?
    C10 H10 . 0.9500 ?
    C10 C9 . 1.390(2) ?
    C5 H5 . 0.9500 ?
    C5 C6 . 1.384(2) ?
    C6 H6 . 0.9500 ?
loop_
    _geom_angle_atom_site_label_1
    _geom_angle_atom_site_label_2
    _geom_angle_atom_site_label_3
    _geom_angle_site_symmetry_1
    _geom_angle_site_symmetry_3
    _geom_angle
    _geom_angle_publ_flag
    O1 N1 C1 . . 118.16(13) ?
    O2 N1 O1 . . 123.81(13) ?
    O2 N1 C1 . . 118.03(13) ?
    C2 C1 N1 . . 118.59(13) ?
    C2 C1 C6 . . 123.15(14) ?
    C6 C1 N1 . . 118.24(13) ?
    C1 C2 H2 . . 120.9 ?
    C1 C2 C3 . . 118.26(14) ?
    C3 C2 H2 . . 120.9 ?
    C2 C3 H3 . . 120.3 ?
    C4 C3 C2 . . 119.31(14) ?
    C4 C3 H3 . . 120.3 ?
    C3 C4 N2 . . 120.11(13) ?
    C3 C4 C5 . . 121.57(14) ?
    C5 C4 N2 . . 118.31(13) ?
    C7 N2 C4 . . 122.63(13) ?
    C7 N2 C8 . . 107.97(12) ?
    C8 N2 C4 . . 129.33(12) ?
    N2 C7 H7 . . 124.8 ?
    N3 C7 N2 . . 110.49(14) ?
    N3 C7 H7 . . 124.8 ?
    C7 N3 C14 . . 124.76(13) ?
    C7 N3 C9 . . 108.87(13) ?
    C9 N3 C14 . . 126.26(13) ?
    N3 C14 H14A . . 109.3 ?
    N3 C14 H14B . . 109.3 ?
    N3 C14 C15 . . 111.62(12) ?
    H14A C14 H14B . . 108.0 ?
    C15 C14 H14A . . 109.3 ?
    C15 C14 H14B . . 109.3 ?
    C14 C15 H15A . . 109.3 ?
    C14 C15 H15B . . 109.3 ?
    H15A C15 H15B . . 107.9 ?
    O3 C15 C14 . . 111.79(13) ?
    O3 C15 H15A . . 109.3 ?
    O3 C15 H15B . . 109.3 ?
    C15 O3 H3A . . 105.3(14) ?
    C13 C8 N2 . . 133.15(13) ?
    C13 C8 C9 . . 121.08(14) ?
    C9 C8 N2 . . 105.77(13) ?
    C8 C13 H13 . . 121.8 ?
    C12 C13 C8 . . 116.44(14) ?
    C12 C13 H13 . . 121.8 ?
    C13 C12 H12 . . 118.9 ?
    C13 C12 C11 . . 122.29(15) ?
    C11 C12 H12 . . 118.9 ?
    C12 C11 H11 . . 119.4 ?
    C10 C11 C12 . . 121.23(14) ?
    C10 C11 H11 . . 119.4 ?
    C11 C10 H10 . . 121.7 ?
    C11 C10 C9 . . 116.60(14) ?
    C9 C10 H10 . . 121.7 ?
    N3 C9 C8 . . 106.90(13) ?
    C10 C9 N3 . . 130.77(14) ?
    C10 C9 C8 . . 122.33(14) ?
    C4 C5 H5 . . 120.4 ?
    C6 C5 C4 . . 119.28(14) ?
    C6 C5 H5 . . 120.4 ?
    C1 C6 H6 . . 120.9 ?
    C5 C6 C1 . . 118.27(14) ?
    C5 C6 H6 . . 120.9 ?
loop_
    _geom_torsion_atom_site_label_1
    _geom_torsion_atom_site_label_2
    _geom_torsion_atom_site_label_3
    _geom_torsion_atom_site_label_4
    _geom_torsion_site_symmetry_1
    _geom_torsion_site_symmetry_2
    _geom_torsion_site_symmetry_3
    _geom_torsion_site_symmetry_4
    _geom_torsion
    _geom_torsion_publ_flag
    O1 N1 C1 C2 . . . . 158.13(13) ?
    O1 N1 C1 C6 . . . . -20.46(19) ?
    N1 C1 C2 C3 . . . . -176.82(13) ?
    N1 C1 C6 C5 . . . . -179.50(13) ?
    C1 C2 C3 C4 . . . . -3.8(2) ?
    C2 C1 C6 C5 . . . . 2.0(2) ?
    C2 C3 C4 N2 . . . . -178.35(12) ?
    C2 C3 C4 C5 . . . . 2.3(2) ?
    C3 C4 N2 C7 . . . . -156.07(14) ?
    C3 C4 N2 C8 . . . . 27.4(2) ?
    C3 C4 C5 C6 . . . . 1.5(2) ?
    C4 N2 C7 N3 . . . . -178.02(12) ?
    C4 N2 C8 C13 . . . . -1.2(3) ?
    C4 N2 C8 C9 . . . . 177.94(13) ?
    C4 C5 C6 C1 . . . . -3.5(2) ?
    N2 C4 C5 C6 . . . . -177.94(13) ?
    N2 C7 N3 C14 . . . . 176.82(13) ?
    N2 C7 N3 C9 . . . . 0.32(16) ?
    N2 C8 C13 C12 . . . . -179.21(14) ?
    N2 C8 C9 N3 . . . . -0.80(15) ?
    N2 C8 C9 C10 . . . . 178.92(13) ?
    C7 N2 C8 C13 . . . . -178.12(16) ?
    C7 N2 C8 C9 . . . . 1.00(15) ?
    C7 N3 C14 C15 . . . . 59.69(19) ?
    C7 N3 C9 C8 . . . . 0.33(16) ?
    C7 N3 C9 C10 . . . . -179.36(15) ?
    N3 C14 C15 O3 . . . . 60.15(17) ?
    C14 N3 C9 C8 . . . . -176.11(13) ?
    C14 N3 C9 C10 . . . . 4.2(2) ?
    O2 N1 C1 C2 . . . . -20.94(19) ?
    O2 N1 C1 C6 . . . . 160.47(13) ?
    C8 N2 C7 N3 . . . . -0.83(16) ?
    C8 C13 C12 C11 . . . . -0.6(2) ?
    C13 C8 C9 N3 . . . . 178.45(13) ?
    C13 C8 C9 C10 . . . . -1.8(2) ?
    C13 C12 C11 C10 . . . . -0.5(2) ?
    C12 C11 C10 C9 . . . . 0.6(2) ?
    C11 C10 C9 N3 . . . . -179.76(14) ?
    C11 C10 C9 C8 . . . . 0.6(2) ?
    C9 N3 C14 C15 . . . . -124.41(15) ?
    C9 C8 C13 C12 . . . . 1.8(2) ?
    C5 C4 N2 C7 . . . . 23.3(2) ?
    C5 C4 N2 C8 . . . . -153.20(14) ?
    C6 C1 C2 C3 . . . . 1.7(2) ?
loop_
    _geom_hbond_atom_site_label_D
    _geom_hbond_atom_site_label_H
    _geom_hbond_atom_site_label_A
    _geom_hbond_site_symmetry_A
    _geom_hbond_distance_DH
    _geom_hbond_distance_HA
    _geom_hbond_distance_DA
    _geom_hbond_angle_DHA
    _geom_hbond_publ_flag
    O3 H3A Br1 . 0.8400(10)
                          2.394(2) 3.2316(11) 175 yes
    C7 H7 Br1 3_656 0.95 2.68 3.5881(16) 161 yes
    C13 H13 O3 4_666 0.95 2.39 3.3052(19) 161 yes
_shelx_space_group_comment
;
The symmetry employed for this shelxl refinement is uniquely defined
by the following loop, which should always be used as a source of
symmetry information in preference to the above space-group names.
They are only intended as comments.
;
_shelx_estimated_absorpt_T_min     0.457
_shelx_estimated_absorpt_T_max     0.704
_shelx_hkl_file
;
   1   0   0   -0.90    0.04
  -1   0   0   -1.04    0.04
  -1   0   0   -0.77    0.18
  -1   0   0   -0.96    0.03
  -1   0   0   -1.07    0.04
   2   0   0  969.00   18.99
  -2   0   0  994.21   24.47
   2   0   0  982.50   20.33
  -2   0   0  975.53   21.14
  -2   0   0 1000.00   19.40
   2   0   0  983.20   19.43
   2   0   0  969.39   21.13
   2   0   0  988.16   20.05
   2   0   0  976.12   18.14
  -2   0   0  987.92   20.39
  -2   0   0  981.46   19.42
   3   0   0    0.00    0.04
  -3   0   0    0.05    0.03
  -3   0   0    0.03    0.06
   3   0   0    0.01    0.06
  -3   0   0    0.11    0.37
   3   0   0   -0.03    0.06
   3   0   0    0.01    0.04
  -3   0   0   -0.05    0.05
  -3   0   0   -0.13    0.06
   3   0   0   -0.07    0.05
   3   0   0    0.02    0.06
  -3   0   0    0.07    0.03
  -3   0   0    0.05    0.07
   4   0   0   67.50    1.31
  -4   0   0   69.13    1.57
  -4   0   0   66.51    1.36
  -4   0   0   68.91    1.36
   4   0   0   69.26    1.55
   4   0   0   69.32    1.51
   4   0   0   68.63    1.41
   4   0   0   67.93    1.50
  -4   0   0   66.39    1.57
   4   0   0   68.62    1.42
  -4   0   0   68.98    1.52
  -4   0   0   65.96    2.54
  -4   0   0   71.39    1.52
   5   0   0   -0.10    0.10
   5   0   0   -0.04    0.10
  -5   0   0   -0.16    0.56
  -5   0   0    0.31    0.12
   5   0   0    0.08    0.07
  -5   0   0    0.04    0.11
  -6   0   0    7.91    1.21
  -6   0   0   10.10    0.39
   6   0   0    9.90    0.36
   6   0   0    9.73    0.29
   6   0   0    9.57    0.37
  -6   0   0    9.67    0.38
  -7   0   0   -0.14    0.16
  -7   0   0   -0.08    0.16
  -7   0   0    1.53    0.92
   7   0   0   -0.15    0.14
   7   0   0    0.09    0.11
   7   0   0   -0.24    0.13
   8   0   0   19.66    0.63
   8   0   0   21.37    0.55
  -8   0   0   19.09    2.02
  -8   0   0   21.03    0.69
   0  -1   0   -0.02    0.00
   0  -1   0   -0.01    0.00
   0  -1   0   -0.01    0.01
   0  -1   0   -0.01    0.00
   0  -1   0   -0.01    0.00
   0  -1   0   -0.01    0.00
   0  -1   0   -0.01    0.01
   0   1   0    0.00    0.01
   0   1   0   -0.02    0.01
   0   1   0   -0.01    0.01
   0   1   0   -0.01    0.00
   0   1   0   -0.02    0.00
   0   1   0   -0.01    0.01
   0   1   0   -0.01    0.01
   0   1   0   -0.02    0.01
  -1  -1   0    0.69    0.05
  -1  -1   0    0.62    0.04
   1  -1   0    0.63    0.04
   1  -1   0    0.71    0.05
   1  -1   0    0.64    0.04
   1  -1   0    0.69    0.05
   1  -1   0    0.70    0.05
  -1  -1   0    0.64    0.05
   1  -1   0    0.60    0.05
  -1  -1   0    0.80    0.19
  -1  -1   0    0.56    0.03
   1  -1   0    0.72    0.05
  -1  -1   0    0.70    0.03
   1   1   0    0.63    0.04
  -1   1   0    0.68    0.05
   1   1   0    0.71    0.05
   1   1   0    0.68    0.05
   1   1   0    0.71    0.02
  -1   1   0    0.67    0.05
  -1   1   0    0.79    0.05
  -1   1   0    0.72    0.05
   1   1   0    0.63    0.03
  -1   1   0    0.64    0.04
  -1   1   0    0.63    0.04
  -1   1   0    0.77    0.20
   1   1   0    0.73    0.05
   1   1   0    0.73    0.04
  -1   1   0    0.68    0.04
  -2  -1   0  220.21    4.73
   2  -1   0  221.01    4.56
  -2  -1   0  223.75    5.84
  -2  -1   0  217.69    4.56
   2  -1   0  220.05    4.35
   2  -1   0  219.54    4.73
  -2  -1   0  213.78    4.33
   2  -1   0  218.07    4.06
  -2  -1   0  220.52    4.33
   2  -1   0  221.61    4.50
  -2  -1   0  218.69    4.33
   2  -1   0  219.16    4.25
  -2   1   0  223.08    4.56
   2   1   0  218.04    4.35
   2   1   0  219.58    4.25
   2   1   0  221.13    4.56
   2   1   0  222.35    4.49
  -2   1   0  220.47    4.74
  -2   1   0  221.18    4.34
  -2   1   0  216.31    4.56
  -2   1   0  222.36    4.74
  -2   1   0  214.51    5.85
   2   1   0  216.30    4.72
   2   1   0  222.58    4.05
  -3  -1   0   19.86    0.49
  -3  -1   0   19.94    0.41
   3  -1   0   20.61    0.45
  -3  -1   0   20.17    0.51
  -3  -1   0   18.77    1.07
   3  -1   0   20.57    0.49
   3  -1   0   19.97    0.50
  -3  -1   0   19.75    0.41
  -3  -1   0   20.44    0.51
   3  -1   0   19.80    0.49
   3  -1   0   19.58    0.41
   3  -1   0   19.93    0.46
  -3   1   0   19.84    0.43
  -3   1   0   20.28    0.51
   3   1   0   19.94    0.48
   3   1   0   20.28    0.48
  -3   1   0   19.07    1.10
  -3   1   0   19.74    0.50
   3   1   0   20.12    0.50
  -3   1   0   20.27    0.50
   3   1   0   20.05    0.40
  -3   1   0   19.36    0.51
  -3   1   0   19.83    0.43
   3   1   0   19.55    0.45
   3   1   0   20.43    0.45
  -4  -1   0   45.67    1.06
   4  -1   0   45.78    0.99
  -4  -1   0   45.18    1.96
  -4  -1   0   45.24    1.09
   4  -1   0   46.01    1.05
   4  -1   0   46.36    1.08
   4  -1   0   45.19    0.98
   4  -1   0   44.87    0.90
   4  -1   0   48.05    1.05
  -4  -1   0   47.45    1.06
  -4  -1   0   46.20    1.10
   4   1   0   45.22    0.90
   4   1   0   46.71    1.08
   4   1   0   47.02    0.99
   4   1   0   44.97    1.04
  -4   1   0   46.39    0.94
   4   1   0   47.47    1.05
  -4   1   0   46.20    1.10
  -4   1   0   45.42    1.10
  -4   1   0   44.64    1.99
  -4   1   0   48.21    1.06
  -4   1   0   46.01    0.94
  -4   1   0   44.10    1.06
   4   1   0   45.48    0.98
   5  -1   0   -0.06    0.10
  -5  -1   0   -0.01    0.11
  -5  -1   0    0.49    0.65
  -5  -1   0    0.11    0.11
   5  -1   0    0.00    0.10
   5  -1   0    0.10    0.07
   5   1   0    0.04    0.11
  -5   1   0    0.13    0.12
  -5   1   0    0.96    0.65
   5   1   0    0.07    0.07
  -5   1   0    0.07    0.11
   5   1   0   -0.02    0.09
   6  -1   0   -0.01    0.09
  -6  -1   0   -0.23    0.13
  -6  -1   0    0.03    0.13
   6  -1   0   -0.13    0.13
   6  -1   0   -0.06    0.13
  -6  -1   0    0.93    0.75
   6   1   0    0.20    0.14
  -6   1   0    0.10    0.13
  -6   1   0    0.11    0.14
  -6   1   0   -0.41    0.70
   6   1   0    0.17    0.13
   6   1   0    0.16    0.09
   7  -1   0    0.23    0.12
  -7  -1   0    0.07    0.16
  -7  -1   0   -0.04    0.84
   7  -1   0    0.30    0.16
  -7  -1   0    0.27    0.17
   7  -1   0    0.40    0.15
   7   1   0    0.24    0.12
  -7   1   0    0.20    0.17
   7   1   0    0.45    0.16
  -7   1   0    0.16    0.18
   7   1   0    0.01    0.15
  -7   1   0   -0.72    0.84
  -8  -1   0    2.29    1.15
  -8  -1   0    0.67    0.20
   8  -1   0    0.38    0.15
   8  -1   0    0.01    0.18
   8   1   0    0.17    0.19
  -8   1   0    0.29    0.99
   8   1   0    0.12    0.14
  -8   1   0    0.05    0.20
   0  -2   0    8.27    0.19
   0  -2   0    8.67    0.42
   0  -2   0    8.24    0.21
   0  -2   0    7.99    0.21
   0  -2   0    8.39    0.19
   0  -2   0    8.37    0.20
   0  -2   0    8.19    0.21
   0  -2   0    7.82    0.20
   0   2   0    8.49    0.21
   0   2   0    8.33    0.19
   0   2   0    8.49    0.20
   0   2   0    8.11    0.19
   0   2   0    7.93    0.20
   0   2   0    8.34    0.22
   0   2   0    8.38    0.19
   1  -2   0    7.90    0.21
  -1  -2   0    8.00    0.21
  -1  -2   0    7.78    0.17
   1  -2   0    7.82    0.21
   1  -2   0    7.78    0.21
   1  -2   0    8.04    0.17
   1  -2   0    7.88    0.20
  -1  -2   0    7.91    0.20
  -1  -2   0    8.30    0.47
  -1  -2   0    8.09    0.20
   1  -2   0    8.00    0.19
   1  -2   0    7.88    0.21
   1  -2   0    7.90    0.51
   1  -2   0    7.75    0.19
  -1   2   0    8.13    0.19
   1   2   0    7.85    0.21
  -1   2   0    7.91    0.21
  -1   2   0    7.94    0.21
  -1   2   0    7.90    0.19
   1   2   0    7.97    0.18
   1   2   0    8.38    0.20
  -1   2   0    8.04    0.20
   1   2   0    8.18    0.20
   1   2   0    7.89    0.19
  -1   2   0    7.35    0.50
   1   2   0    7.85    0.16
   1   2   0    8.00    0.21
  -1   2   0    7.68    0.21
   2  -2   0   32.55    0.73
   2  -2   0   31.85    0.63
  -2  -2   0   33.98    0.76
  -2  -2   0   34.00    0.66
  -2  -2   0   32.87    0.73
   2  -2   0   32.68    0.68
   2  -2   0   32.48    0.76
  -2  -2   0   32.18    1.25
   2  -2   0   32.78    0.69
   2  -2   0   33.88    1.32
  -2  -2   0   32.89    0.66
   2  -2   0   32.76    0.73
   2   2   0   32.95    0.75
   2   2   0   32.67    0.68
   2   2   0   33.23    0.73
  -2   2   0   32.55    0.68
  -2   2   0   31.50    1.30
  -2   2   0   32.19    0.73
  -2   2   0   32.36    0.68
   2   2   0   33.26    0.68
   2   2   0   33.52    0.62
  -2   2   0   32.36    0.76
  -2   2   0   32.16    0.74
   2   2   0   33.22    0.72
  -2   2   0   33.69    0.76
  -3  -2   0   16.24    0.43
   3  -2   0   16.14    0.39
  -3  -2   0   16.79    0.42
   3  -2   0   16.58    0.42
   3  -2   0   16.21    0.38
  -3  -2   0   18.23    1.03
   3  -2   0   15.68    1.03
   3  -2   0   16.42    0.43
   3  -2   0   15.89    0.35
   3  -2   0   16.45    0.42
   3   2   0   16.19    0.39
  -3   2   0   16.50    1.05
   3   2   0   16.12    0.33
   3   2   0   16.55    0.38
  -3   2   0   15.75    0.38
   3   2   0   16.58    0.42
  -3   2   0   16.10    0.42
  -3   2   0   16.07    0.44
  -3   2   0   16.39    0.43
  -3   2   0   16.67    0.37
   3   2   0   16.24    0.41
   3   2   0   15.97    0.41
  -3   2   0   15.89    0.43
   4  -2   0    0.29    0.09
   4  -2   0    1.15    0.57
   4  -2   0    0.64    0.09
  -4  -2   0    0.68    0.11
   4  -2   0    0.49    0.08
  -4  -2   0    0.08    0.06
  -4  -2   0   -0.16    0.44
   4  -2   0    0.55    0.07
  -4  -2   0    0.32    0.09
   4  -2   0    0.23    0.08
   4  -2   0    0.31    0.10
  -4  -2   0    0.42    0.10
   4   2   0    0.44    0.09
   4   2   0    0.55    0.09
   4   2   0    0.38    0.09
  -4   2   0    0.47    0.11
  -4   2   0    0.29    0.05
   4   2   0    0.17    0.09
  -4   2   0    0.28    0.50
  -4   2   0    0.28    0.10
  -4   2   0    0.42    0.10
  -4   2   0    0.33    0.05
   4   2   0    0.44    0.06
  -4   2   0    0.45    0.10
   5  -2   0   16.39    0.48
  -5  -2   0   17.22    1.35
   5  -2   0   15.57    0.38
   5  -2   0   15.64    0.45
  -5  -2   0   16.46    0.48
  -5  -2   0   16.71    0.49
  -5   2   0   15.63    0.50
   5   2   0   16.17    0.46
  -5   2   0   15.87    0.48
   5   2   0   16.06    0.38
   5   2   0   16.83    0.45
  -5   2   0   18.13    1.60
  -5   2   0   16.24    0.34
   6  -2   0    0.02    0.12
   6  -2   0   -0.11    0.13
  -6  -2   0    0.07    0.14
  -6  -2   0   -0.95    0.62
  -6  -2   0   -0.01    0.13
   6  -2   0    0.08    0.10
  -6   2   0    0.22    0.77
  -6   2   0    0.09    0.14
   6   2   0    0.18    0.10
  -6   2   0    0.08    0.13
   6   2   0    0.06    0.13
   6   2   0   -0.09    0.13
  -7  -2   0    6.77    0.35
   7  -2   0    6.52    0.32
   7  -2   0    6.42    0.34
   7  -2   0    5.99    0.25
  -7  -2   0    6.72    0.35
  -7  -2   0    7.09    1.33
  -7   2   0    5.18    1.20
   7   2   0    6.19    0.26
   7   2   0    6.45    0.32
  -7   2   0    6.58    0.34
   7   2   0    5.88    0.33
  -7   2   0    7.21    0.37
  -8  -2   0    2.87    1.15
   8  -2   0    2.05    0.20
   8  -2   0    1.87    0.25
  -8  -2   0    1.48    0.25
  -8   2   0    1.53    1.11
  -8   2   0    1.90    0.26
   8   2   0    1.81    0.24
   8   2   0    1.63    0.18
   0  -3   0   -0.17    0.02
   0  -3   0   -0.12    0.18
   0  -3   0   -0.13    0.03
   0  -3   0   -0.15    0.03
   0  -3   0   -0.18    0.03
   0  -3   0   -0.19    0.04
   0  -3   0   -0.16    0.04
   0  -3   0   -0.09    0.04
   0  -3   0   -0.14    0.02
   0   3   0   -0.13    0.04
   0   3   0   -0.14    0.03
   0   3   0   -0.16    0.04
   0   3   0   -0.15    0.03
   0   3   0   -0.13    0.03
   0   3   0   -0.19    0.03
   0   3   0   -0.22    0.17
  -1  -3   0    4.77    0.14
   1  -3   0    4.60    0.12
  -1  -3   0    4.84    0.15
  -1  -3   0    5.12    0.47
   1  -3   0    4.61    0.15
   1  -3   0    4.85    0.16
   1  -3   0    4.88    0.14
   1  -3   0    4.80    0.14
  -1  -3   0    4.46    0.12
  -1  -3   0    4.87    0.15
   1  -3   0    5.04    0.50
   1  -3   0    4.46    0.15
  -1   3   0    4.54    0.15
   1   3   0    4.90    0.13
   1   3   0    4.64    0.15
  -1   3   0    4.58    0.14
   1   3   0    4.86    0.15
   1   3   0    4.91    0.15
  -1   3   0    5.03    0.16
  -1   3   0    4.83    0.15
  -1   3   0    4.86    0.15
   1   3   0    4.88    0.13
  -1   3   0    4.82    0.16
   1   3   0    4.73    0.11
  -1   3   0    5.02    0.16
  -1   3   0    4.66    0.14
  -1   3   0    4.73    0.15
   1   3   0    4.89    0.15
  -1   3   0    6.03    0.53
   2  -3   0   29.05    1.29
   2  -3   0   28.92    0.70
  -2  -3   0   30.10    0.60
   2  -3   0   28.83    0.68
  -2  -3   0   30.34    1.25
  -2  -3   0   30.30    0.60
   2  -3   0   29.28    0.59
   2  -3   0   30.18    0.64
   2  -3   0   29.35    0.67
  -2  -3   0   29.49    0.68
  -2  -3   0   29.98    0.70
   2  -3   0   29.00    0.63
   2   3   0   30.17    0.57
   2   3   0   29.91    0.62
   2   3   0   30.36    0.67
  -2   3   0   30.33    0.63
   2   3   0   30.39    0.69
   2   3   0   30.39    0.67
  -2   3   0   29.19    0.63
  -2   3   0   28.12    1.27
  -2   3   0   29.53    0.68
   2   3   0   29.85    0.63
  -2   3   0   30.30    0.71
  -2   3   0   29.00    0.71
  -2   3   0   30.96    0.69
   3  -3   0    0.25    0.07
   3  -3   0    0.22    0.07
  -3  -3   0    0.29    0.38
  -3  -3   0    0.03    0.04
  -3  -3   0    0.26    0.08
   3  -3   0    0.37    0.06
   3  -3   0    0.33    0.08
   3  -3   0    0.28    0.05
   3  -3   0    0.19    0.07
   3  -3   0    0.65    0.44
  -3  -3   0    0.31    0.08
  -3   3   0    0.29    0.08
   3   3   0    0.37    0.07
  -3   3   0    0.17    0.07
  -3   3   0    0.19    0.08
   3   3   0    0.34    0.08
  -3   3   0    0.17    0.06
  -3   3   0    0.06    0.38
  -3   3   0    0.24    0.07
   3   3   0    0.23    0.07
   3   3   0    0.28    0.04
   3   3   0    0.26    0.07
  -3   3   0    0.31    0.05
   3   3   0    0.17    0.05
   4  -3   0    0.24    0.07
   4  -3   0    0.13    0.09
  -4  -3   0   -0.05    0.46
  -4  -3   0    0.13    0.09
   4  -3   0    0.32    0.09
   4  -3   0    0.28    0.09
   4  -3   0    0.32    0.09
   4  -3   0    1.36    0.63
  -4  -3   0    0.29    0.10
   4  -3   0    0.23    0.08
  -4  -3   0    0.19    0.09
  -4   3   0    0.25    0.10
   4   3   0    0.33    0.07
   4   3   0    0.10    0.09
  -4   3   0    0.13    0.07
  -4   3   0   -0.28    0.50
  -4   3   0    0.25    0.06
   4   3   0    0.20    0.06
   4   3   0    0.22    0.09
  -4   3   0    0.07    0.09
  -4   3   0    0.12    0.05
  -4   3   0    0.26    0.09
   4   3   0    0.24    0.08
  -4   3   0    0.41    0.11
   4   3   0    0.32    0.09
   5  -3   0    0.83    0.13
  -5  -3   0    0.54    0.13
   5  -3   0    0.82    0.10
  -5  -3   0    0.73    0.65
   5  -3   0    0.81    0.11
  -5  -3   0    0.74    0.14
   5  -3   0    0.89    0.14
  -5   3   0    0.59    0.14
  -5   3   0    0.79    0.14
   5   3   0    0.76    0.14
   5   3   0    1.05    0.13
  -5   3   0    0.72    0.07
   5   3   0    0.80    0.09
  -5   3   0    1.78    0.75
   6  -3   0   27.58    0.70
  -6  -3   0   26.79    0.74
   6  -3   0   27.70    0.74
  -6  -3   0   28.30    1.86
   6  -3   0   27.60    0.61
  -6  -3   0   27.56    0.77
  -6   3   0   28.79    2.04
  -6   3   0   27.20    0.78
   6   3   0   26.22    0.60
  -6   3   0   26.76    0.75
   6   3   0   26.96    0.73
   6   3   0   26.72    0.69
   7  -3   0    0.55    0.13
   7  -3   0    0.86    0.19
   7  -3   0    0.87    0.20
  -7  -3   0    0.61    0.19
  -7  -3   0    1.00    0.90
  -7  -3   0    0.87    0.20
   7   3   0    0.74    0.19
   7   3   0    1.04    0.14
  -7   3   0   -0.29    0.86
  -7   3   0    0.63    0.20
  -7   3   0    0.85    0.19
   7   3   0    0.80    0.17
   8  -3   0   17.81    0.51
   8  -3   0   19.39    0.61
  -8  -3   0   21.15    2.16
  -8  -3   0   19.85    0.65
  -8   3   0   17.43    0.64
   8   3   0   16.84    0.57
   8   3   0   19.01    0.50
   0  -4   0  299.59    6.17
   0  -4   0  297.67    5.88
   0  -4   0  307.24    6.40
   0  -4   0  296.28    6.17
   0  -4   0  294.00    7.73
   0  -4   0  296.72    5.51
   0  -4   0  299.29    5.75
   0  -4   0  295.66    6.41
   0  -4   0  299.53    6.07
   0   4   0  291.23    6.40
   0   4   0  306.08    6.17
   0   4   0  299.75    5.75
   0   4   0  301.99    7.74
   0   4   0  290.87    6.41
   0   4   0  295.01    5.90
   1  -4   0   76.97    1.66
  -1  -4   0   77.53    1.56
   1  -4   0   77.99    1.72
  -1  -4   0   79.32    1.72
  -1  -4   0   70.57    1.65
   1  -4   0   78.50    1.73
   1  -4   0   77.57    1.47
   1  -4   0   77.42    1.58
   1  -4   0   76.72    1.55
   1  -4   0   78.06    1.64
  -1  -4   0   78.62    1.72
  -1  -4   0   79.16    2.40
   1  -4   0   79.03    2.44
   1  -4   0   78.48    1.73
  -1  -4   0   78.13    1.66
   1   4   0   78.54    1.46
  -1   4   0   79.48    1.58
  -1   4   0   78.13    1.67
  -1   4   0   78.95    1.64
   1   4   0   80.66    1.71
   1   4   0   78.98    1.65
  -1   4   0   78.93    1.73
  -1   4   0   79.19    2.44
   1   4   0   77.79    1.54
   1   4   0   79.87    1.57
  -1   4   0   76.40    1.54
  -1   4   0   78.56    1.73
  -2  -4   0  126.90    2.46
   2  -4   0  123.00    2.33
   2  -4   0  126.22    2.46
   2  -4   0  121.87    2.73
   2  -4   0  124.19    2.50
   2  -4   0  121.80    2.70
  -2  -4   0  125.19    2.46
  -2  -4   0  126.03    2.72
   2  -4   0  122.31    2.59
  -2  -4   0  125.87    2.62
   2  -4   0  124.38    2.63
   2  -4   0  123.03    3.71
  -2  -4   0  124.12    3.62
   2   4   0  124.80    2.49
  -2   4   0  125.44    2.73
  -2   4   0  125.77    2.64
  -2   4   0  121.76    2.73
   2   4   0  125.53    2.62
   2   4   0  124.88    2.31
   2   4   0  123.98    2.71
   2   4   0  125.12    2.44
  -2   4   0  126.23    2.45
  -2   4   0  125.54    3.73
   2   4   0  125.46    2.58
  -2   4   0  121.28    2.50
   3  -4   0   75.69    1.46
  -3  -4   0   72.69    2.58
   3  -4   0   76.22    1.67
   3  -4   0   76.03    1.72
   3  -4   0   76.67    1.57
   3  -4   0   75.93    1.56
  -3  -4   0   76.52    1.72
   3  -4   0   77.09    1.65
  -3  -4   0   77.61    1.66
   3  -4   0   77.50    2.72
  -3   4   0   76.04    1.56
   3   4   0   76.05    1.65
  -3   4   0   77.46    1.73
  -3   4   0   78.21    2.72
  -3   4   0   75.16    1.67
   3   4   0   76.78    1.56
  -3   4   0   75.40    1.73
  -3   4   0   78.86    1.55
   3   4   0   75.77    1.44
   3   4   0   77.51    1.70
   3   4   0   76.01    1.64
   3   4   0   75.75    1.54
   4  -4   0    1.69    0.65
  -4  -4   0    1.78    0.15
   4  -4   0    2.14    0.16
   4  -4   0    1.88    0.13
   4  -4   0    1.65    0.15
  -4  -4   0    1.93    0.15
   4  -4   0    1.82    0.14
   4  -4   0    1.74    0.15
   4  -4   0    1.69    0.11
  -4  -4   0    1.61    0.14
  -4  -4   0    1.65    0.61
  -4   4   0    1.87    0.68
  -4   4   0    1.96    0.16
   4   4   0    1.97    0.13
   4   4   0    1.75    0.14
   4   4   0    1.97    0.14
  -4   4   0    1.97    0.11
   4   4   0    2.01    0.14
   4   4   0    1.94    0.10
  -4   4   0    1.77    0.16
  -4   4   0    1.60    0.15
   5  -4   0   40.89    1.01
  -5  -4   0   42.01    1.05
   5  -4   0   42.24    0.96
   5  -4   0   42.29    0.87
  -5  -4   0   43.81    2.15
  -5  -4   0   42.89    1.02
   5  -4   0   43.34    0.95
   5   4   0   42.56    0.85
   5   4   0   42.90    0.95
   5   4   0   41.78    1.00
  -5   4   0   40.06    1.06
  -5   4   0   42.06    0.88
  -5   4   0   45.83    2.30
  -5   4   0   42.12    1.03
  -6  -4   0    2.46    0.22
   6  -4   0    2.78    0.21
  -6  -4   0    1.70    0.83
   6  -4   0    2.62    0.22
  -6  -4   0    2.60    0.22
   6  -4   0    2.48    0.16
  -6   4   0    3.05    0.98
   6   4   0    2.31    0.15
   6   4   0    2.19    0.19
  -6   4   0    2.55    0.23
  -6   4   0    2.22    0.22
   6   4   0    2.50    0.22
   7  -4   0   19.52    0.61
  -7  -4   0   17.74    1.83
   7  -4   0   18.89    0.49
  -7  -4   0   18.49    0.62
   7  -4   0   18.12    0.57
  -7  -4   0   19.42    0.61
   7   4   0   18.68    0.60
  -7   4   0   18.57    0.62
   7   4   0   18.55    0.48
  -7   4   0   16.80    1.91
  -7   4   0   20.18    0.65
   7   4   0   17.83    0.55
   8  -4   0    6.39    0.29
  -8  -4   0    6.21    0.38
   8  -4   0    6.01    0.36
  -8  -4   0    4.55    1.30
   8   4   0    5.86    0.28
  -8   4   0    5.83    0.39
   8   4   0    5.52    0.34
  -8   4   0    4.96    1.41
   0  -5   0   -0.09    0.04
   0  -5   0   -0.09    0.05
   0  -5   0   -0.09    0.29
   0  -5   0   -0.05    0.06
   0  -5   0   -0.04    0.05
   0  -5   0    0.05    0.05
   0  -5   0    0.13    0.04
   0  -5   0   -0.16    0.05
   0  -5   0   -0.01    0.03
   0   5   0   -0.02    0.04
   0   5   0    0.00    0.28
   0   5   0   -0.09    0.04
   0   5   0   -0.06    0.06
   0   5   0   -0.10    0.05
   0   5   0   -0.04    0.05
  -1  -5   0   -0.31    0.28
   1  -5   0   -0.04    0.05
  -1  -5   0   -0.03    0.06
  -1  -5   0    0.00    0.03
  -1  -5   0   -0.01    0.04
   1  -5   0   -0.01    0.06
   1  -5   0    0.05    0.06
  -1  -5   0   -0.02    0.05
   1  -5   0   -0.04    0.04
   1  -5   0    0.00    0.04
   1  -5   0    0.01    0.05
  -1  -5   0    0.09    0.06
  -1  -5   0   -0.07    0.05
   1  -5   0   -0.04    0.05
   1  -5   0   -0.09    0.05
  -1   5   0   -0.02    0.05
   1   5   0   -0.07    0.05
   1   5   0    0.02    0.05
  -1   5   0    0.07    0.05
  -1   5   0   -0.08    0.05
   1   5   0   -0.03    0.04
  -1   5   0   -0.32    0.29
  -1   5   0   -0.01    0.05
  -1   5   0   -0.05    0.05
  -1   5   0   -0.03    0.06
   1   5   0    0.03    0.05
  -2  -5   0    3.85    0.17
   2  -5   0    4.06    0.17
   2  -5   0    4.04    0.17
  -2  -5   0    3.95    0.11
   2  -5   0    3.90    0.17
   2  -5   0    4.09    0.17
   2  -5   0    4.96    0.67
  -2  -5   0    4.16    0.11
  -2  -5   0    3.51    0.16
  -2  -5   0    4.36    0.59
   2  -5   0    4.02    0.17
  -2  -5   0    4.38    0.17
   2  -5   0    4.28    0.15
   2  -5   0    3.91    0.13
   2   5   0    4.42    0.14
  -2   5   0    4.28    0.18
   2   5   0    4.04    0.12
  -2   5   0    3.79    0.15
  -2   5   0    5.17    0.68
  -2   5   0    4.13    0.18
   2   5   0    4.21    0.15
   2   5   0    4.13    0.16
   2   5   0    3.93    0.16
  -2   5   0    4.01    0.17
  -2   5   0    4.20    0.17
  -2   5   0    3.96    0.16
   2   5   0    3.81    0.16
  -3  -5   0    1.76    0.13
   3  -5   0    1.93    0.15
  -3  -5   0    1.46    0.12
  -3  -5   0    1.75    0.13
   3  -5   0    1.08    0.53
   3  -5   0    1.55    0.13
   3  -5   0    1.84    0.13
  -3  -5   0    1.95    0.54
   3  -5   0    1.84    0.12
   3  -5   0    1.91    0.11
   3  -5   0    1.74    0.14
   3   5   0    1.76    0.12
   3   5   0    1.64    0.09
  -3   5   0    1.82    0.14
   3   5   0    1.68    0.11
  -3   5   0    1.92    0.12
   3   5   0    1.78    0.12
  -3   5   0    1.79    0.11
  -3   5   0    1.79    0.14
   3   5   0    1.73    0.12
  -3   5   0    1.96    0.15
   3   5   0    1.83    0.13
  -3   5   0    1.39    0.56
   4  -5   0    0.08    0.10
   4  -5   0    0.11    0.10
   4  -5   0    0.24    0.08
  -4  -5   0   -0.08    0.51
   4  -5   0    0.26    0.11
  -4  -5   0    0.05    0.09
  -4  -5   0    0.26    0.10
   4  -5   0    0.25    0.07
  -4   5   0    0.21    0.10
   4   5   0    0.23    0.06
   4   5   0    0.29    0.07
   4   5   0    0.16    0.09
  -4   5   0    0.32    0.11
   4   5   0    0.39    0.10
  -4   5   0    0.33    0.07
  -4   5   0    0.24    0.56
  -5  -5   0    0.50    0.64
   5  -5   0    0.49    0.14
   5  -5   0    0.37    0.09
  -5  -5   0    0.18    0.12
   5  -5   0    0.35    0.11
   5  -5   0    0.24    0.12
  -5  -5   0    0.21    0.12
  -5   5   0    0.11    0.13
  -5   5   0    0.29    0.07
   5   5   0    0.25    0.08
   5   5   0    0.06    0.11
  -5   5   0    0.11    0.71
   5   5   0    0.21    0.12
  -5   5   0    0.12    0.13
   6  -5   0    0.03    0.10
   6  -5   0    0.09    0.15
   6  -5   0    0.12    0.14
  -6  -5   0    0.11    0.73
  -6  -5   0   -0.01    0.13
  -6  -5   0   -0.09    0.14
  -6   5   0    0.10    0.05
  -6   5   0    0.51    0.84
  -6   5   0    0.09    0.14
  -6   5   0    0.04    0.15
   6   5   0    0.01    0.13
   6   5   0    0.04    0.13
   6   5   0    0.01    0.09
   7  -5   0    0.99    0.15
   7  -5   0    1.58    0.22
  -7  -5   0    1.60    0.22
  -7  -5   0    1.60    0.23
  -7  -5   0    1.98    1.05
   7  -5   0    1.20    0.20
  -7   5   0    1.69    1.02
  -7   5   0    1.14    0.23
  -7   5   0    1.70    0.23
   7   5   0    1.55    0.16
   7   5   0    1.76    0.22
   7   5   0    1.53    0.20
   8  -5   0    1.44    0.18
   8  -5   0    1.34    0.24
  -8  -5   0    0.89    1.06
  -8  -5   0    1.24    0.24
   8   5   0    1.52    0.24
   8   5   0    1.31    0.18
  -8   5   0    1.20    0.24
  -8   5   0    0.58    1.07
   0  -6   0  167.45    4.68
   0  -6   0  162.72    3.20
   0  -6   0  159.09    3.43
   0  -6   0  165.50    3.55
   0  -6   0  165.86    3.03
   0  -6   0  161.54    3.57
   0  -6   0  161.82    3.37
   0  -6   0  161.08    3.25
   0   6   0  161.07    3.28
   0   6   0  164.46    3.55
   0   6   0  166.83    3.42
   0   6   0  163.87    4.67
   0   6   0  161.38    3.19
  -1  -6   0   48.06    1.77
   1  -6   0   44.91    1.00
  -1  -6   0   46.61    1.01
   1  -6   0   45.19    1.06
   1  -6   0   45.87    1.02
  -1  -6   0   45.05    0.94
   1  -6   0   46.67    1.05
  -1  -6   0   46.61    1.05
   1  -6   0   45.03    0.95
   1  -6   0   46.62    1.03
  -1  -6   0   44.79    1.02
  -1  -6   0   46.51    0.93
   1  -6   0   46.05    0.88
   1  -6   0   44.63    0.95
  -1  -6   0   45.74    1.06
  -1   6   0   44.21    0.96
  -1   6   0   44.19    1.79
  -1   6   0   44.43    1.00
  -1   6   0   45.17    1.02
  -1   6   0   43.67    1.05
   1   6   0   47.30    1.80
  -1   6   0   44.93    0.94
   1   6   0   46.70    1.01
   1   6   0   44.33    0.94
   1   6   0   45.39    0.95
   1   6   0   46.09    1.04
  -2  -6   0  110.59    2.39
   2  -6   0  110.43    2.24
   2  -6   0  111.21    3.58
   2  -6   0  114.38    2.41
  -2  -6   0  113.57    2.23
   2  -6   0  112.64    2.46
   2  -6   0  110.44    2.27
   2  -6   0  112.96    2.12
  -2  -6   0  112.74    3.49
   2  -6   0  110.08    2.37
  -2  -6   0  113.96    2.48
  -2  -6   0  112.90    2.39
  -2  -6   0  112.94    2.49
  -2  -6   0  112.72    2.23
   2  -6   0  111.05    2.49
   2   6   0  111.76    2.23
   2   6   0  115.98    2.39
  -2   6   0  112.00    2.28
   2   6   0  113.22    2.26
  -2   6   0  112.51    2.23
   2   6   0  111.40    2.10
  -2   6   0  113.92    2.50
   2   6   0  114.11    2.36
  -2   6   0  108.43    2.49
  -2   6   0  109.28    2.40
  -2   6   0  109.69    3.57
   2   6   0  114.45    2.47
  -3  -6   0    5.26    0.22
   3  -6   0    6.60    0.91
  -3  -6   0    5.05    0.77
   3  -6   0    6.10    0.24
   3  -6   0    5.59    0.22
   3  -6   0    6.17    0.20
   3  -6   0    6.06    0.24
   3  -6   0    5.62    0.24
   3  -6   0    5.52    0.18
  -3  -6   0    5.74    0.23
  -3  -6   0    5.92    0.23
   3   6   0    6.08    0.21
  -3   6   0    5.78    0.23
   3   6   0    5.71    0.19
  -3   6   0    6.59    0.91
   3   6   0    5.49    0.22
  -3   6   0    5.65    0.20
  -3   6   0    6.02    0.25
  -3   6   0    5.59    0.19
   3   6   0    5.70    0.21
   3   6   0    6.36    0.22
   3   6   0    5.44    0.16
  -4  -6   0   36.96    1.86
  -4  -6   0   38.74    0.93
   4  -6   0   39.33    0.88
   4  -6   0   38.47    0.79
   4  -6   0   39.08    0.87
  -4  -6   0   37.11    0.95
   4  -6   0   38.74    0.93
   4   6   0   38.88    0.77
  -4   6   0   44.23    2.12
  -4   6   0   39.00    0.84
   4   6   0   38.76    0.86
   4   6   0   39.00    0.91
  -4   6   0   36.88    0.97
  -4   6   0   38.44    0.94
   5  -6   0    4.56    0.24
  -5  -6   0    4.26    0.92
  -5  -6   0    4.28    0.25
   5  -6   0    4.47    0.22
   5  -6   0    4.80    0.26
   5  -6   0    3.74    0.18
  -5  -6   0    4.33    0.25
   5   6   0    4.45    0.18
  -5   6   0    3.86    0.26
   5   6   0    4.72    0.22
  -5   6   0    4.18    0.17
  -5   6   0    4.29    0.25
   5   6   0    4.56    0.24
  -5   6   0    2.40    0.93
   6  -6   0   19.28    0.49
  -6  -6   0   20.98    0.63
  -6  -6   0   21.43    1.74
   6  -6   0   19.38    0.57
   6  -6   0   18.29    0.60
  -6  -6   0   20.45    0.61
   6   6   0   19.82    0.59
  -6   6   0   19.85    0.61
  -6   6   0   21.90    1.99
   6   6   0   20.06    0.55
  -6   6   0   19.92    0.64
   6   6   0   19.29    0.47
  -6   6   0   19.62    0.44
   7  -6   0    2.34    0.25
  -7  -6   0    2.28    1.02
  -7  -6   0    2.10    0.24
   7  -6   0    1.96    0.18
   7  -6   0    1.64    0.23
  -7  -6   0    1.62    0.23
  -7   6   0    1.55    0.25
   7   6   0    1.66    0.17
   7   6   0    2.01    0.23
   7   6   0    1.78    0.21
  -7   6   0    2.22    1.08
  -7   6   0    1.45    0.24
  -8  -6   0   14.52    1.89
   8  -6   0   12.28    0.41
   8  -6   0   12.94    0.51
  -8  -6   0   12.81    0.52
  -8   6   0   13.34    0.56
  -8   6   0   10.50    1.73
   8   6   0   11.87    0.40
   8   6   0   12.52    0.49
   0  -7   0   -0.35    0.35
   0  -7   0    0.01    0.04
   0  -7   0    0.03    0.05
   0  -7   0   -0.01    0.06
   0  -7   0   -0.02    0.06
   0  -7   0   -0.07    0.06
   0  -7   0   -0.02    0.06
   0  -7   0   -0.04    0.07
   0   7   0    0.06    0.06
   0   7   0    0.02    0.37
   0   7   0    0.01    0.06
   0   7   0    0.05    0.06
   0   7   0    0.03    0.06
  -1  -7   0    2.98    0.15
   1  -7   0    2.57    0.12
  -1  -7   0    2.63    0.16
   1  -7   0    2.76    0.11
  -1  -7   0    2.67    0.14
   1  -7   0    2.82    0.16
   1  -7   0    2.63    0.15
  -1  -7   0    2.80    0.11
  -1  -7   0    2.73    0.13
   1  -7   0    3.14    0.58
  -1  -7   0    3.14    0.59
   1  -7   0    2.78    0.14
  -1  -7   0    2.67    0.15
   1  -7   0    2.54    0.16
   1  -7   0    2.87    0.15
   1   7   0    2.60    0.56
  -1   7   0    2.91    0.14
  -1   7   0    3.69    0.64
  -1   7   0    2.98    0.16
   1   7   0    2.93    0.15
  -1   7   0    2.50    0.13
  -1   7   0    2.84    0.13
   1   7   0    3.00    0.13
   1   7   0    2.77    0.14
  -1   7   0    2.71    0.15
   1   7   0    2.74    0.14
   2  -7   0    0.91    0.09
  -2  -7   0    0.92    0.11
   2  -7   0    1.04    0.52
  -2  -7   0    0.90    0.10
  -2  -7   0    0.85    0.11
   2  -7   0    0.79    0.10
   2  -7   0    0.94    0.11
  -2  -7   0    0.84    0.10
   2  -7   0    0.82    0.07
   2  -7   0    0.68    0.10
  -2  -7   0    0.84    0.06
  -2  -7   0    0.90    0.06
  -2  -7   0    0.79    0.47
   2  -7   0    0.88    0.11
   2  -7   0    0.82    0.11
   2   7   0    0.91    0.10
   2   7   0    0.89    0.10
  -2   7   0    1.23    0.53
  -2   7   0    0.64    0.10
   2   7   0    0.92    0.10
  -2   7   0    0.75    0.09
  -2   7   0    0.76    0.10
  -2   7   0    0.80    0.11
   2   7   0    0.84    0.08
   3  -7   0    5.97    0.24
  -3  -7   0    4.56    0.22
   3  -7   0    6.15    0.25
   3  -7   0    6.24    0.24
   3  -7   0    8.01    1.02
   3  -7   0    6.32    0.22
  -3  -7   0    5.97    0.86
  -3  -7   0    5.79    0.24
  -3  -7   0    6.31    0.25
   3  -7   0    6.08    0.26
   3  -7   0    6.10    0.19
  -3  -7   0    6.27    0.24
  -3   7   0    6.07    0.21
   3   7   0    6.16    0.23
   3   7   0    6.19    0.20
  -3   7   0    6.07    0.23
   3   7   0    5.73    0.23
   3   7   0    6.41    0.23
  -3   7   0    6.14    0.25
   3   7   0    6.46    0.23
  -3   7   0    6.62    0.95
   3   7   0    5.89    0.18
  -3   7   0    5.64    0.25
   4  -7   0    2.08    0.18
  -4  -7   0    1.80    0.17
   4  -7   0    1.78    0.17
   4  -7   0    1.90    0.14
  -4  -7   0    1.71    0.16
   4  -7   0    1.79    0.12
  -4  -7   0    1.79    0.68
   4   7   0    1.77    0.15
  -4   7   0    1.53    0.17
  -4   7   0    1.57    0.18
  -4   7   0    1.98    0.13
   4   7   0    1.50    0.15
   4   7   0    1.73    0.11
  -4   7   0    1.45    0.73
   5  -7   0    1.09    0.12
  -5  -7   0    0.94    0.16
   5  -7   0    1.11    0.17
   5  -7   0    1.24    0.14
  -5  -7   0    0.84    0.16
  -5  -7   0    0.75    0.69
   5  -7   0    1.08    0.17
  -5   7   0    1.37    0.86
  -5   7   0    0.95    0.11
   5   7   0    1.29    0.17
  -5   7   0    1.13    0.18
  -5   7   0    0.97    0.17
   5   7   0    0.93    0.11
   5   7   0    1.28    0.16
   6  -7   0    1.91    0.22
   6  -7   0    2.06    0.22
  -6  -7   0    2.54    0.23
  -6  -7   0    2.54    0.24
   6  -7   0    2.30    0.17
  -6  -7   0    2.16    0.95
   6   7   0    2.61    0.23
   6   7   0    2.08    0.16
  -6   7   0    2.57    0.14
   6   7   0    2.52    0.22
  -6   7   0    1.92    1.05
  -6   7   0    2.62    0.25
  -6   7   0    2.55    0.26
  -7  -7   0   -0.02    0.90
  -7  -7   0    0.79    0.21
  -7  -7   0    0.71    0.20
   7  -7   0    0.63    0.20
   7  -7   0    0.63    0.15
   7  -7   0    1.01    0.21
   7   7   0    0.31    0.17
  -7   7   0    0.72    0.20
  -7   7   0    0.18    0.97
   7   7   0    0.50    0.14
  -7   7   0    0.49    0.21
   7   7   0    0.83    0.19
   8  -7   0    3.54    0.32
  -8  -7   0    4.60    1.34
   8  -7   0    3.13    0.24
  -8   7   0    3.54    0.35
   8   7   0    4.57    0.32
  -8   7   0    5.59    1.52
   8   7   0    4.31    0.25
   0  -8   0   -0.07    0.07
   0  -8   0    0.02    0.04
   0  -8   0    0.09    0.37
   0  -8   0   -0.05    0.07
   0  -8   0   -0.01    0.06
   0  -8   0    0.09    0.09
   0  -8   0   -0.03    0.08
   0  -8   0    0.08    0.05
   0   8   0   -0.02    0.06
   0   8   0    0.27    0.38
   0   8   0   -0.01    0.06
   0   8   0    0.06    0.07
   0   8   0   -0.02    0.07
  -1  -8   0   64.57    1.33
  -1  -8   0   66.26    1.48
   1  -8   0   64.27    1.44
   1  -8   0   65.07    1.24
   1  -8   0   64.74    1.44
   1  -8   0   63.95    1.34
  -1  -8   0   66.26    1.43
   1  -8   0   67.04    2.49
  -1  -8   0   63.72    1.40
  -1  -8   0   63.99    1.49
  -1  -8   0   66.31    1.32
   1  -8   0   62.43    1.41
   1  -8   0   63.72    1.34
   1  -8   0   62.71    1.50
  -1  -8   0   62.86    1.43
  -1  -8   0   63.14    2.42
  -1   8   0   63.11    1.48
   1   8   0   64.22    1.35
   1   8   0   64.49    2.45
  -1   8   0   63.51    1.43
  -1   8   0   64.54    1.33
  -1   8   0   65.39    2.49
   1   8   0   64.88    1.47
  -1   8   0   63.45    1.36
   1   8   0   66.42    1.42
   1   8   0   65.10    1.33
  -1   8   0   64.69    1.33
   2  -8   0    5.17    0.22
   2  -8   0    5.44    0.22
  -2  -8   0    5.28    0.15
   2  -8   0    5.39    0.23
  -2  -8   0    4.94    0.23
  -2  -8   0    7.43    0.92
   2  -8   0    5.23    0.17
  -2  -8   0    5.23    0.15
   2  -8   0    4.93    0.22
  -2  -8   0    5.12    0.22
  -2  -8   0    4.85    0.21
  -2  -8   0    5.16    0.22
   2  -8   0    5.38    0.23
   2  -8   0    5.04    0.19
  -2   8   0    5.51    0.23
   2   8   0    5.02    0.21
  -2   8   0    5.23    0.20
   2   8   0    5.35    0.21
  -2   8   0    5.34    0.23
   2   8   0    5.42    0.21
  -2   8   0    5.35    0.20
   2   8   0    4.89    0.18
  -2   8   0    4.92    0.82
  -3  -8   0   35.74    1.83
   3  -8   0   33.47    1.89
   3  -8   0   34.98    0.80
  -3  -8   0   34.74    0.85
   3  -8   0   34.16    0.79
   3  -8   0   34.87    0.72
   3  -8   0   34.20    0.85
  -3  -8   0   34.03    0.87
   3  -8   0   35.28    0.89
  -3  -8   0   34.48    0.87
   3  -8   0   35.33    0.86
  -3   8   0   35.21    1.92
  -3   8   0   34.26    0.89
   3   8   0   34.02    0.70
   3   8   0   34.68    0.84
   3   8   0   35.11    0.83
   3   8   0   35.52    0.78
  -3   8   0   34.89    0.86
  -3   8   0   35.89    0.79
  -3   8   0   34.97    0.79
   3   8   0   35.01    0.79
   4  -8   0    4.37    0.20
   4  -8   0    3.92    0.23
  -4  -8   0    3.20    0.21
   4  -8   0    4.04    0.18
   4  -8   0    4.19    0.23
  -4  -8   0    3.95    0.23
  -4  -8   0    4.30    0.87
   4   8   0    3.95    0.21
  -4   8   0    4.80    0.99
   4   8   0    4.13    0.22
  -4   8   0    4.03    0.24
  -4   8   0    3.73    0.18
   4   8   0    3.70    0.16
  -4   8   0    4.36    0.25
   5  -8   0   26.99    0.66
   5  -8   0   24.71    0.71
  -5  -8   0   24.82    0.72
   5  -8   0   25.81    0.59
  -5  -8   0   28.50    1.84
  -5  -8   0   25.25    0.70
   5  -8   0   25.94    0.67
   5   8   0   24.88    0.57
   5   8   0   24.82    0.69
   5   8   0   26.01    0.66
  -5   8   0   26.44    0.73
  -5   8   0   24.81    0.74
  -5   8   0   28.15    2.00
  -5   8   0   25.33    0.60
  -6  -8   0    0.80    0.87
   6  -8   0    0.54    0.17
   6  -8   0    0.51    0.13
  -6  -8   0    0.54    0.18
  -6  -8   0    0.52    0.17
   6  -8   0    0.22    0.16
  -6   8   0    0.38    0.17
  -6   8   0    0.32    0.18
   6   8   0    0.40    0.16
  -6   8   0    0.44    0.09
   6   8   0    0.34    0.15
   6   8   0    0.53    0.12
  -6   8   0    1.46    1.01
  -7  -8   0   11.00    1.60
  -7  -8   0    9.98    0.45
   7  -8   0    8.89    0.41
  -7  -8   0   10.14    0.43
   7  -8   0    9.57    0.34
   7  -8   0    9.74    0.45
  -7   8   0    9.57    0.47
  -7   8   0   10.26    0.45
   7   8   0    9.89    0.33
  -7   8   0    8.07    1.55
   7   8   0   10.24    0.41
   7   8   0   10.27    0.43
   8  -8   0    0.01    0.22
   8  -8   0    0.08    0.16
  -8  -8   0    0.68    1.11
   8   8   0   -0.17    0.19
   8   8   0    0.09    0.16
  -8   8   0    0.25    0.23
  -8   8   0    0.07    1.12
   0  -9   0   -0.03    0.07
   0  -9   0    0.09    0.08
   0  -9   0   -0.03    0.09
   0  -9   0    0.08    0.05
   0  -9   0   -0.08    0.46
   0  -9   0    0.06    0.08
   0  -9   0    0.00    0.07
   0  -9   0    0.08    0.05
   0   9   0    0.00    0.07
   0   9   0    0.02    0.07
   0   9   0    0.17    0.46
   0   9   0    0.02    0.07
   0   9   0   -0.09    0.07
   1  -9   0    0.67    0.08
   1  -9   0    0.93    0.11
  -1  -9   0    0.71    0.12
   1  -9   0    0.71    0.53
   1  -9   0    0.84    0.11
  -1  -9   0    0.77    0.07
   1  -9   0    0.77    0.12
  -1  -9   0    0.74    0.10
  -1  -9   0    0.73    0.53
  -1  -9   0    0.53    0.11
   1  -9   0    0.84    0.08
  -1  -9   0    0.86    0.10
  -1  -9   0    0.65    0.10
   1  -9   0    0.83    0.11
   1   9   0    0.89    0.10
   1   9   0    0.08    0.48
  -1   9   0    0.77    0.10
   1   9   0    0.84    0.10
  -1   9   0    0.64    0.10
   1   9   0    0.76    0.10
  -1   9   0    0.86    0.10
  -1   9   0    0.79    0.11
  -1   9   0    0.57    0.53
   1   9   0    0.83    0.10
  -1   9   0    0.78    0.10
   2  -9   0    0.53    0.11
   2  -9   0    0.72    0.09
   2  -9   0    0.68    0.12
   2  -9   0    0.74    0.12
  -2  -9   0    0.80    0.12
  -2  -9   0    0.71    0.06
   2  -9   0    0.69    0.11
   2  -9   0    0.51    0.08
   2  -9   0    0.66    0.12
  -2  -9   0    0.65    0.12
  -2  -9   0    0.50    0.54
  -2  -9   0    0.77    0.06
   2  -9   0    0.59    0.11
  -2  -9   0    0.63    0.11
  -2  -9   0    0.67    0.10
  -2   9   0    0.49    0.09
  -2   9   0    0.90    0.12
  -2   9   0    0.61    0.12
  -2   9   0    0.76    0.11
   2   9   0    0.69    0.09
  -2   9   0    0.61    0.60
   2   9   0    0.64    0.10
   2   9   0    0.65    0.10
   2   9   0    0.78    0.11
   2   9   0    0.39    0.52
   3  -9   0    2.65    0.15
   3  -9   0    2.27    0.77
   3  -9   0    2.64    0.20
   3  -9   0    2.75    0.21
  -3  -9   0    2.71    0.19
  -3  -9   0    3.04    0.77
  -3  -9   0    2.69    0.20
   3  -9   0    2.48    0.16
   3  -9   0    2.63    0.19
   3  -9   0    2.64    0.18
   3  -9   0    2.52    0.19
  -3   9   0    2.08    0.16
   3   9   0    2.78    0.16
   3   9   0    2.78    0.18
  -3   9   0    2.92    0.20
  -3   9   0    3.45    0.88
  -3   9   0    2.36    0.16
  -3   9   0    3.01    0.21
  -4  -9   0    3.05    0.20
   4  -9   0    2.99    0.21
  -4  -9   0    2.94    0.84
   4  -9   0    3.11    0.17
  -4  -9   0    3.07    0.22
   4  -9   0    2.80    0.18
   4  -9   0    2.58    0.21
   4   9   0    2.86    0.21
  -4   9   0    3.26    0.98
   4   9   0    2.76    0.19
  -4   9   0    2.91    0.17
  -4   9   0    2.59    0.22
  -4   9   0    2.61    0.22
   4   9   0    2.97    0.16
   5  -9   0    0.46    0.12
   5  -9   0    0.75    0.14
  -5  -9   0    0.61    0.16
   5  -9   0    0.75    0.16
   5  -9   0    0.55    0.15
  -5  -9   0    0.73    0.77
  -5  -9   0    0.70    0.15
  -5   9   0    0.57    0.17
  -5   9   0    1.16    0.89
  -5   9   0    0.46    0.11
   5   9   0    0.66    0.15
   5   9   0    0.55    0.14
   5   9   0    0.49    0.11
  -5   9   0    0.66    0.18
  -6  -9   0    5.15    1.14
   6  -9   0    4.57    0.29
   6  -9   0    4.13    0.31
   6  -9   0    4.34    0.23
  -6  -9   0    4.06    0.29
  -6  -9   0    5.00    0.32
   6   9   0    4.86    0.28
  -6   9   0    4.64    0.20
  -6   9   0    6.21    1.39
  -6   9   0    4.55    0.31
   6   9   0    4.06    0.27
   6   9   0    4.21    0.21
  -6   9   0    4.40    0.33
   7  -9   0    0.15    0.19
  -7  -9   0    0.06    0.19
   7  -9   0    0.16    0.14
   7  -9   0   -0.24    0.18
  -7  -9   0    0.47    0.95
  -7   9   0   -0.24    0.20
  -7   9   0    0.56    1.06
   7   9   0    0.24    0.13
   7   9   0   -0.12    0.17
  -8  -9   0    0.87    1.15
   8  -9   0    1.22    0.19
  -8   9   0   -0.02    1.14
   8   9   0    1.27    0.19
   8   9   0    1.15    0.23
   0 -10   0   37.11    0.81
   0 -10   0   37.21    0.87
   0 -10   0   36.38    0.90
   0 -10   0   35.70    0.94
   0 -10   0   36.53    0.73
   0 -10   0   37.04    1.91
   0 -10   0   38.62    0.85
   0  10   0   37.69    0.83
   0  10   0   37.28    0.85
   0  10   0   38.01    0.92
   0  10   0   34.54    1.87
   0  10   0   38.42    0.89
   1 -10   0   10.54    0.34
   1 -10   0   10.87    0.30
   1 -10   0   10.67    0.27
   1 -10   0   10.48    0.37
  -1 -10   0   11.26    0.28
  -1 -10   0   10.62    0.38
  -1 -10   0   11.69    0.37
  -1 -10   0   13.21    1.27
   1 -10   0   10.23    0.36
  -1 -10   0   11.07    0.33
  -1 -10   0   10.89    0.36
  -1 -10   0   10.64    0.33
   1 -10   0    8.51    1.08
   1 -10   0   11.04    0.34
  -1  10   0   10.29    0.33
   1  10   0   12.21    1.24
   1  10   0   11.13    0.35
   1  10   0   10.87    0.33
  -1  10   0   11.01    0.32
  -1  10   0   11.22    0.33
  -1  10   0   10.94    0.36
  -1  10   0    8.61    1.11
  -1  10   0   10.97    0.36
   1  10   0   11.58    0.33
   1  10   0   10.91    0.34
   2 -10   0   41.71    0.86
   2 -10   0   43.27    0.96
   2 -10   0   41.90    2.14
   2 -10   0   43.83    1.04
   2 -10   0   42.86    1.03
  -2 -10   0   43.57    2.12
  -2 -10   0   40.99    1.02
   2 -10   0   42.33    0.94
   2 -10   0   42.58    1.00
  -2 -10   0   43.26    1.06
  -2 -10   0   43.24    0.88
  -2 -10   0   42.40    0.88
   2 -10   0   41.19    1.06
   2 -10   0   40.28    1.06
  -2  10   0   41.80    1.05
  -2  10   0   42.81    2.19
  -2  10   0   43.14    1.02
   2  10   0   43.62    1.02
  -2  10   0   41.96    0.94
   2  10   0   42.84    0.94
  -2  10   0   42.33    0.95
  -2  10   0   41.82    0.94
   2  10   0   42.61    0.94
   3 -10   0   17.21    0.52
   3 -10   0   16.57    0.52
   3 -10   0   17.28    0.50
  -3 -10   0   16.30    1.50
   3 -10   0   16.64    0.51
  -3 -10   0   16.38    0.50
  -3 -10   0   17.03    0.52
   3 -10   0   16.84    0.40
   3 -10   0   16.09    0.45
   3 -10   0   17.41    0.48
   3  10   0   17.72    0.47
  -3  10   0   14.02    1.49
  -3  10   0   16.55    0.53
  -3  10   0   17.18    0.52
  -3  10   0   16.83    0.45
  -3  10   0   16.41    0.46
  -4 -10   0   20.27    1.58
  -4 -10   0   20.06    0.60
   4 -10   0   21.12    0.55
   4 -10   0   20.64    0.57
  -4 -10   0   20.62    0.62
   4 -10   0   20.85    0.49
   4 -10   0   20.56    0.60
  -4  10   0   23.96    1.93
  -4  10   0   20.03    0.63
   4  10   0   20.78    0.56
  -4  10   0   20.75    0.53
  -4  10   0   21.69    0.62
  -5 -10   0    8.08    0.37
   5 -10   0    8.59    0.37
   5 -10   0    9.40    0.39
   5 -10   0    9.35    0.34
  -5 -10   0    9.16    0.37
   5 -10   0    9.26    0.30
  -5 -10   0    8.23    1.27
   5  10   0    9.22    0.37
  -5  10   0    8.99    0.40
  -5  10   0    9.53    0.30
  -5  10   0   10.85    1.58
  -5  10   0    8.70    0.39
   5  10   0    8.83    0.28
   5  10   0    9.20    0.35
  -6 -10   0   23.92    0.73
  -6 -10   0   23.84    0.71
   6 -10   0   22.90    0.58
   6 -10   0   23.12    0.72
  -6 -10   0   24.05    2.10
   6 -10   0   24.27    0.69
  -6  10   0   23.33    0.73
   6  10   0   22.38    0.69
   6  10   0   23.37    0.57
  -6  10   0   23.34    0.76
   6  10   0   24.12    0.66
  -6  10   0   20.20    2.10
  -6  10   0   24.10    0.57
  -7 -10   0    1.42    0.24
   7 -10   0    1.00    0.17
  -7 -10   0    1.00    1.03
  -7  10   0    0.53    1.10
   7  10   0    0.99    0.21
   7  10   0    1.31    0.17
  -8 -10   0    7.82    1.63
   8 -10   0   13.19    0.44
   8  10   0   13.34    0.44
   8  10   0   13.13    0.51
  -8  10   0   11.61    1.97
   0 -11   0    0.06    0.05
   0 -11   0    0.01    0.06
   0 -11   0    0.11    0.12
   0 -11   0    0.16    0.10
   0 -11   0   -0.13    0.09
   0 -11   0   -0.05    0.56
   0 -11   0    0.07    0.09
   0  11   0    0.09    0.10
   0  11   0   -0.16    0.09
   0  11   0    0.05    0.09
   0  11   0    0.16    0.56
   0  11   0    0.14    0.09
   1 -11   0    0.06    0.59
   1 -11   0    0.17    0.08
  -1 -11   0   -0.01    0.06
   1 -11   0    0.21    0.07
   1 -11   0    0.16    0.11
   1 -11   0    0.06    0.10
  -1 -11   0   -0.05    0.58
   1 -11   0    0.22    0.12
  -1 -11   0    0.25    0.10
   1 -11   0    0.03    0.10
  -1 -11   0    0.19    0.11
  -1 -11   0    0.04    0.10
   1  11   0    0.18    0.09
  -1  11   0    0.00    0.09
  -1  11   0    0.11    0.10
  -1  11   0   -0.05    0.09
   1  11   0    0.13    0.10
  -1  11   0    0.23    0.61
  -1  11   0    0.12    0.10
   1  11   0    0.16    0.10
   1  11   0    0.33    0.10
  -2 -11   0    2.41    0.80
   2 -11   0    2.33    0.14
   2 -11   0    2.09    0.18
  -2 -11   0    2.02    0.19
   2 -11   0    1.95    0.19
   2 -11   0    2.36    0.15
   2 -11   0    2.04    0.19
   2 -11   0    2.60    0.82
  -2 -11   0    2.48    0.20
  -2 -11   0    2.03    0.11
   2 -11   0    2.28    0.18
   2 -11   0    2.09    0.19
   2 -11   0    2.50    0.20
  -2  11   0    3.22    0.88
  -2  11   0    1.87    0.17
  -2  11   0    2.49    0.18
  -2  11   0    2.13    0.16
  -2  11   0    2.48    0.20
   2  11   0    2.14    0.16
  -2  11   0    2.18    0.17
   2  11   0    1.96    0.16
   3 -11   0    1.19    0.12
  -3 -11   0    1.50    0.18
   3 -11   0    1.41    0.18
   3 -11   0    1.36    0.14
  -3 -11   0    0.21    0.69
   3 -11   0    1.63    0.19
   3 -11   0    1.01    0.15
  -3 -11   0    1.47    0.17
  -3  11   0    1.31    0.17
  -3  11   0    1.50    0.18
  -3  11   0    2.25    0.81
  -3  11   0    1.46    0.15
   3  11   0    1.57    0.16
  -4 -11   0    1.67    0.20
  -4 -11   0    2.16    0.88
   4 -11   0    1.61    0.16
   4 -11   0    1.36    0.18
  -4 -11   0    1.32    0.18
   4 -11   0    1.73    0.19
   4 -11   0    1.96    0.14
  -4  11   0    1.65    0.15
   4  11   0    1.59    0.18
  -4  11   0    1.60    0.21
  -4  11   0    1.78    0.20
  -4  11   0    3.15    1.05
   5 -11   0    0.11    0.12
   5 -11   0    0.13    0.11
   5 -11   0   -0.16    0.15
  -5 -11   0   -0.73    0.74
   5 -11   0   -0.21    0.13
  -5 -11   0    0.11    0.15
  -5 -11   0    0.01    0.15
   5  11   0    0.00    0.14
  -5  11   0    0.66    0.98
  -5  11   0   -0.07    0.10
  -5  11   0   -0.02    0.16
  -5  11   0    0.00    0.15
   6 -11   0    0.75    0.17
   6 -11   0    0.53    0.20
  -6 -11   0    0.58    0.19
  -6 -11   0    0.93    0.21
   6 -11   0    0.77    0.15
  -6 -11   0    1.24    0.93
  -6  11   0    0.91    0.13
  -6  11   0    0.42    1.02
   6  11   0    0.77    0.15
   6  11   0    0.89    0.20
   6  11   0    0.80    0.19
   7 -11   0    0.46    0.16
  -7 -11   0    0.83    0.22
  -7 -11   0   -1.11    0.98
   7  11   0    0.30    0.19
   7  11   0    0.54    0.15
  -7  11   0    0.74    1.16
   0 -12   0   25.87    0.61
   0 -12   0   26.14    0.71
   0 -12   0   26.94    1.80
   0 -12   0   25.63    0.74
   0 -12   0   26.95    0.68
   0 -12   0   26.70    0.54
   0  12   0   27.82    1.84
   0  12   0   25.67    0.69
   0  12   0   25.94    0.64
   0  12   0   27.64    0.67
   0  12   0   27.05    0.71
  -1 -12   0   53.61    2.55
   1 -12   0   54.25    1.19
   1 -12   0   52.92    1.24
   1 -12   0   53.85    1.05
  -1 -12   0   52.02    1.26
   1 -12   0   56.81    2.64
   1 -12   0   51.89    1.15
  -1 -12   0   52.42    1.32
   1 -12   0   50.68    1.32
   1 -12   0   55.17    1.28
  -1 -12   0   54.06    1.13
  -1  12   0   54.48    1.26
  -1  12   0   55.00    2.61
   1  12   0   54.69    1.17
  -1  12   0   53.90    1.30
  -1  12   0   53.25    1.17
   1  12   0   54.26    1.19
  -1  12   0   51.29    1.19
   2 -12   0   26.53    1.89
   2 -12   0   24.43    0.71
   2 -12   0   24.12    0.53
   2 -12   0   24.74    0.63
  -2 -12   0   23.23    0.66
   2 -12   0   24.05    0.59
   2 -12   0   24.34    0.67
  -2 -12   0   23.25    0.69
   2 -12   0   24.26    0.66
  -2 -12   0   25.19    1.78
   2 -12   0   24.38    0.68
   2 -12   0   23.79    0.70
  -2 -12   0   24.28    0.53
  -2  12   0   23.95    0.61
   2  12   0   23.76    0.61
  -2  12   0   24.34    0.69
  -2  12   0   25.00    0.68
  -2  12   0   23.85    0.62
  -2  12   0   23.37    0.62
   2  12   0   23.98    0.61
  -2  12   0   25.22    1.89
  -3 -12   0   25.01    0.74
  -3 -12   0   24.03    1.78
  -3 -12   0   25.45    0.71
   3 -12   0   26.03    0.58
   3 -12   0   25.49    0.68
   3 -12   0   25.38    0.64
   3 -12   0   25.87    0.73
   3 -12   0   26.86    0.72
  -3  12   0   26.87    0.73
  -3  12   0   25.11    0.65
   3  12   0   25.72    0.66
  -3  12   0   25.72    0.74
  -3  12   0   27.03    2.02
   4 -12   0    4.75    0.24
   4 -12   0    4.80    0.21
  -4 -12   0    2.87    0.95
  -4 -12   0    4.67    0.28
   4 -12   0    4.38    0.28
  -4 -12   0    4.61    0.29
   4 -12   0    5.37    0.29
  -4  12   0    5.02    1.25
   4  12   0    4.68    0.27
  -4  12   0    5.07    0.31
  -4  12   0    4.50    0.24
  -4  12   0    4.31    0.30
  -5 -12   0    7.13    0.37
   5 -12   0    7.65    0.28
   5 -12   0    7.39    0.32
  -5 -12   0    8.71    1.36
  -5 -12   0    7.76    0.37
   5  12   0    7.57    0.34
  -5  12   0    7.84    0.29
  -5  12   0    5.93    1.43
  -6 -12   0    5.44    0.34
  -6 -12   0    5.12    0.34
  -6 -12   0    3.67    1.12
   6 -12   0    4.89    0.30
   6 -12   0    4.54    0.25
  -6  12   0    4.82    0.23
  -6  12   0    5.64    1.49
   6  12   0    4.76    0.32
   7 -12   0    3.67    0.25
  -7 -12   0    3.52    0.32
  -7 -12   0    3.58    1.33
  -7  12   0    3.37    1.37
   7  12   0    3.28    0.30
   0 -13   0    0.46    0.70
   0 -13   0    0.00    0.13
   0 -13   0   -0.06    0.13
   0 -13   0    0.12    0.08
   0  13   0    0.21    0.12
   0  13   0    0.10    0.10
   1 -13   0    0.53    0.10
  -1 -13   0    0.55    0.16
   1 -13   0    0.37    0.71
  -1 -13   0    1.09    0.80
   1 -13   0    0.56    0.14
   1 -13   0    0.59    0.15
  -1 -13   0    0.61    0.09
   1 -13   0    0.48    0.14
  -1 -13   0    0.38    0.15
   1 -13   0    0.62    0.08
   1  13   0    0.41    0.13
  -1  13   0    0.43    0.12
  -1  13   0    0.55    0.13
   1  13   0    0.59    0.13
   2 -13   0    0.10    0.13
   2 -13   0    0.33    0.76
  -2 -13   0    0.01    0.06
   2 -13   0   -0.01    0.09
   2 -13   0    0.28    0.15
  -2 -13   0    0.20    0.15
   2 -13   0    0.26    0.09
  -2 -13   0   -0.22    0.72
   2 -13   0   -0.16    0.11
   2 -13   0    0.01    0.13
  -2 -13   0    0.15    0.13
  -2  13   0   -0.03    0.11
  -2  13   0    0.92    0.83
  -2  13   0    0.15    0.11
  -2  13   0   -0.02    0.11
   2  13   0    0.15    0.12
   2  13   0   -0.03    0.10
  -3 -13   0   -0.47    0.74
  -3 -13   0    0.06    0.15
   3 -13   0    0.21    0.12
   3 -13   0    0.12    0.10
  -3 -13   0    0.09    0.15
   3  13   0    0.05    0.12
  -3  13   0    0.06    0.11
  -3  13   0   -0.25    0.85
   4 -13   0    1.90    0.16
  -4 -13   0    1.64    0.22
  -4 -13   0    1.37    0.20
  -4 -13   0    1.22    0.88
   4 -13   0    1.82    0.18
  -4  13   0    1.57    0.17
  -4  13   0    1.37    1.04
   4  13   0    1.59    0.19
  -5 -13   0    0.78    0.20
  -5 -13   0    1.01    0.96
  -5 -13   0    0.56    0.18
   5 -13   0    0.93    0.14
   5 -13   0    0.31    0.15
  -5  13   0    0.49    0.14
  -5  13   0    1.42    1.13
   5  13   0    0.62    0.18
  -6 -13   0    1.04    0.97
   6 -13   0    1.21    0.20
   6 -13   0    1.12    0.17
  -6 -13   0    1.33    0.23
   6  13   0    1.03    0.21
  -6  13   0    1.17    0.16
   7 -13   0    0.03    0.16
  -7 -13   0    0.24    1.09
   7  13   0    0.17    0.21
   0 -14   0    4.31    0.19
   0 -14   0    3.72    1.03
   0 -14   0    3.87    0.29
   0 -14   0    4.21    0.26
   0  14   0    4.10    0.23
   0  14   0    4.51    0.26
   1 -14   0   35.75    0.94
  -1 -14   0   36.53    0.98
   1 -14   0   35.92    0.83
  -1 -14   0   35.81    0.94
  -1 -14   0   35.91    0.79
   1 -14   0   35.65    0.98
   1 -14   0   35.84    2.28
  -1 -14   0   36.47    2.23
   1 -14   0   35.90    0.94
   1  14   0   35.25    0.86
  -1  14   0   35.31    0.86
   1  14   0   36.49    0.88
  -1  14   0   36.81    0.88
  -2 -14   0    0.86    0.08
  -2 -14   0    1.12    0.20
   2 -14   0    1.05    0.14
   2 -14   0    0.99    0.11
  -2 -14   0    1.20    0.19
   2 -14   0    0.44    0.85
  -2 -14   0    0.79    0.81
  -2  14   0    0.95    0.16
   2  14   0    1.00    0.16
   3 -14   0   18.46    0.45
   3 -14   0   17.49    0.50
  -3 -14   0   14.91    1.70
  -3 -14   0   17.59    0.60
  -3 -14   0   18.09    0.58
  -3  14   0   17.85    0.52
   3  14   0   18.37    0.53
  -4 -14   0    2.79    0.26
   4 -14   0    2.77    0.21
  -4 -14   0    2.25    0.25
  -4 -14   0    2.33    1.05
   4 -14   0    2.26    0.17
  -4  14   0    2.42    0.21
   4  14   0    2.34    0.22
   5 -14   0   11.05    0.35
  -5 -14   0   10.99    0.46
   5 -14   0   10.78    0.40
  -5 -14   0   10.98    0.48
  -5 -14   0    9.22    1.50
  -5  14   0   10.28    0.37
   5  14   0    9.58    0.41
  -6 -14   0    1.81    0.26
   6 -14   0    1.44    0.19
   6 -14   0    2.05    0.23
  -6 -14   0    1.12    1.05
  -6  14   0    1.47    0.17
   6  14   0    1.78    0.24
   7 -14   0    5.26    0.31
  -7 -14   0    4.37    1.42
   7  14   0    5.41    0.37
   0 -15   0   -0.05    0.15
   0 -15   0   -0.01    0.09
   0 -15   0   -1.36    0.67
   0 -15   0    0.05    0.16
   0  15   0   -0.07    0.11
   0  15   0    0.08    0.13
  -1 -15   0    0.45    0.17
  -1 -15   0    0.66    0.10
   1 -15   0    0.62    0.89
   1 -15   0    0.51    0.12
   1 -15   0    0.93    0.18
   1 -15   0    0.45    0.18
   1 -15   0    0.46    0.18
  -1 -15   0    0.38    0.18
  -1 -15   0    0.04    0.78
   1  15   0    0.82    0.16
  -1  15   0    0.38    0.14
  -1  15   0    0.41    0.15
   1  15   0    0.77    0.15
  -2 -15   0    0.27    0.16
   2 -15   0    0.29    0.10
  -2 -15   0    0.97    0.86
  -2 -15   0    0.19    0.07
   2 -15   0    0.12    0.11
  -2 -15   0    0.37    0.17
   2  15   0    0.21    0.13
  -2  15   0    0.30    0.14
  -3 -15   0   -0.26    0.82
   3 -15   0   -0.11    0.10
  -3 -15   0   -0.07    0.16
   3 -15   0    0.12    0.13
  -3 -15   0   -0.10    0.15
  -3  15   0    0.05    0.13
   3  15   0    0.03    0.14
   4 -15   0    0.06    0.14
  -4 -15   0    0.16    0.18
  -4 -15   0   -0.04    0.87
   4 -15   0   -0.07    0.11
  -4 -15   0    0.20    0.18
   4  15   0    0.03    0.16
  -4  15   0    0.14    0.14
   5 -15   0    0.42    0.15
  -5 -15   0    0.68    0.95
   5 -15   0    0.47    0.17
  -5 -15   0    0.26    0.20
  -5 -15   0    0.24    0.20
  -5  15   0    0.83    0.16
   5  15   0    0.78    0.20
  -6 -15   0   -0.24    0.95
  -6 -15   0    0.18    0.21
   6 -15   0   -0.15    0.17
   6 -15   0    0.21    0.16
  -6  15   0    0.30    0.15
   6  15   0    0.01    0.19
   0 -16   0   37.52    1.05
   0 -16   0   37.76    0.86
   0 -16   0   37.31    2.43
   0 -16   0   37.22    1.00
   0  16   0   37.16    0.92
   0  16   0   38.59    0.94
  -1 -16   0    0.15    0.17
   1 -16   0    0.39    0.18
   1 -16   0    1.37    1.00
   1 -16   0   -0.03    0.11
   1 -16   0    0.10    0.16
  -1 -16   0    0.06    0.09
  -1 -16   0    0.25    0.18
  -1 -16   0   -0.01    0.83
   1  16   0    0.05    0.14
   1  16   0    0.19    0.14
  -1  16   0    0.06    0.13
  -1  16   0    0.03    0.13
  -2 -16   0   41.56    1.13
  -2 -16   0   39.96    2.54
  -2 -16   0   42.75    1.09
  -2 -16   0   41.74    0.86
   2 -16   0   40.52    0.95
  -2  16   0   39.48    1.00
   2  16   0   39.63    0.99
  -3 -16   0    0.33    0.19
   3 -16   0    0.09    0.13
  -3 -16   0   -0.57    0.83
  -3 -16   0   -0.13    0.16
  -3  16   0    0.07    0.13
   3  16   0   -0.07    0.15
   4 -16   0   38.76    0.98
   4 -16   0   41.77    0.88
  -4 -16   0   38.79    1.13
  -4 -16   0   36.30    2.54
  -4 -16   0   40.31    1.09
   4  16   0   41.09    1.01
  -4  16   0   41.09    0.99
  -5 -16   0   -0.43    0.91
   5 -16   0    0.08    0.14
  -5 -16   0    0.26    0.21
   5 -16   0    0.22    0.16
  -5  16   0    0.25    0.15
   5  16   0    0.52    0.19
  -6 -16   0   16.89    2.05
   6 -16   0   17.21    0.49
   6 -16   0   16.78    0.56
   6  16   0   15.49    0.58
  -6  16   0   15.61    0.49
   0 -17   0    0.25    0.17
   0 -17   0    0.40    0.12
   0 -17   0    0.97    0.99
   0 -17   0    0.31    0.18
   0  17   0    0.23    0.15
   0  17   0    0.54    0.16
  -1 -17   0    0.33    0.10
  -1 -17   0   -0.10    0.88
   1 -17   0    0.15    0.12
   1 -17   0    1.18    0.97
  -1 -17   0    0.22    0.17
  -1 -17   0    0.14    0.19
   1  17   0    0.08    0.15
   1  17   0    0.11    0.14
  -1  17   0    0.26    0.15
  -2 -17   0    0.80    0.21
   2 -17   0    1.10    0.16
  -2 -17   0    1.17    0.08
  -2 -17   0    1.47    1.06
  -2 -17   0    0.91    0.21
   2  17   0    1.22    0.20
  -2  17   0    1.40    0.20
   3 -17   0    0.46    0.16
  -3 -17   0    0.36    0.97
  -3 -17   0    0.81    0.22
  -3 -17   0    0.58    0.22
  -3  17   0    0.17    0.15
   3  17   0    0.30    0.18
  -4 -17   0   -0.05    0.20
  -4 -17   0    0.12    0.21
   4 -17   0   -0.11    0.14
  -4 -17   0    0.60    1.01
  -4  17   0   -0.05    0.15
   4  17   0   -0.13    0.17
  -5 -17   0    0.26    0.20
   5 -17   0   -0.16    0.16
  -5 -17   0    0.19    1.00
   5  17   0    0.16    0.20
  -5  17   0    0.06    0.15
  -6 -17   0    0.45    1.13
   6 -17   0    1.73    0.24
  -6  17   0    1.90    0.21
   6  17   0    2.36    0.30
   0 -18   0    0.81    0.13
   0 -18   0    0.41    1.00
   0  18   0    0.79    0.17
   0  18   0    0.78    0.18
   1 -18   0   25.62    0.65
  -1 -18   0   24.17    2.35
  -1 -18   0   24.96    0.79
  -1 -18   0   25.08    0.82
  -1 -18   0   25.68    0.60
   1  18   0   25.64    0.72
  -1  18   0   26.00    0.72
  -2 -18   0    0.06    0.21
  -2 -18   0   -0.06    0.94
   2 -18   0    0.03    0.13
  -2 -18   0    0.42    0.21
  -2  18   0    0.18    0.16
   2  18   0   -0.09    0.16
   3 -18   0   10.85    0.39
  -3 -18   0   10.31    0.51
  -3 -18   0    9.22    1.65
  -3 -18   0   11.52    0.51
   3  18   0   10.69    0.45
  -3  18   0   11.07    0.42
  -4 -18   0    0.70    1.04
   4 -18   0    0.99    0.19
  -4 -18   0    1.24    0.25
   4  18   0    1.23    0.22
  -4  18   0    0.70    0.19
  -5 -18   0    2.30    1.27
   5 -18   0    4.31    0.30
   5  18   0    4.91    0.36
  -5  18   0    4.11    0.29
   0 -19   0   -0.52    1.02
   0 -19   0   -0.13    0.11
   0  19   0   -0.26    0.15
  -1 -19   0   -0.09    0.99
  -1 -19   0    0.72    0.11
   1 -19   0    0.65    0.15
  -1 -19   0    0.50    0.21
   1  19   0    0.64    0.19
  -1  19   0    0.73    0.19
  -2 -19   0    0.58    1.06
  -2 -19   0    0.17    0.23
  -2 -19   0    0.83    0.23
   2 -19   0    0.59    0.16
   2  19   0    0.79    0.21
  -2  19   0    1.10    0.21
  -3 -19   0   -0.43    0.21
   3 -19   0    0.04    0.15
  -3 -19   0   -0.44    0.95
  -3 -19   0    0.15    0.22
  -3  19   0    0.01    0.16
   3  19   0   -0.07    0.17
   4 -19   0    0.98    0.19
  -4 -19   0    0.17    1.08
  -4 -19   0    0.76    0.26
  -4  19   0    0.94    0.21
   4  19   0    1.32    0.24
   5 -19   0    0.67    0.21
  -5 -19   0    2.47    1.36
   5  19   0    0.44    0.24
  -5  19   0    0.20    0.18
   0 -20   0    2.74    0.19
   0 -20   0    0.99    1.18
   0  20   0    3.37    0.28
  -1 -20   0   11.88    1.88
  -1 -20   0   12.70    0.35
   1 -20   0   12.93    0.41
  -1  20   0   12.29    0.49
  -2 -20   0    2.82    0.32
  -2 -20   0    1.36    1.15
   2 -20   0    3.31    0.24
  -2  20   0    2.84    0.28
   2  20   0    2.61    0.28
  -3 -20   0   11.79    0.54
  -3 -20   0    9.47    1.71
   3 -20   0   10.70    0.42
  -3  20   0   10.00    0.44
   3  20   0   12.25    0.50
  -4 -20   0    3.25    1.36
   4 -20   0    7.08    0.36
   4  20   0    6.56    0.41
  -4  20   0    6.95    0.37
   0 -21   0    0.05    0.12
   0  21   0   -0.03    0.18
   1 -21   0    0.99    0.16
  -1 -21   0   -0.09    1.10
  -1  21   0    0.62    0.21
  -2 -21   0    1.08    1.18
   2 -21   0    1.02    0.18
  -2  21   0    1.71    0.25
   3 -21   0    0.22    0.17
  -3 -21   0    0.58    0.27
  -3 -21   0    0.43    1.17
   3  21   0    0.39    0.21
  -3  21   0    0.18    0.19
   0 -22   0   31.10    0.75
   0  22   0   33.04    0.92
   1 -22   0    9.98    0.36
  -1  22   0    9.27    0.46
   2 -22   0   13.32    0.44
  -2 -22   0   11.13    2.02
  -2  22   0   12.43    0.52
  -9   0   1    1.00    1.23
   9   0  -1    0.58    0.18
   9   0  -1    0.45    0.22
   8   0  -1   -0.27    0.16
  -8   0   1    0.10    0.98
   8   0  -1    0.15    0.13
  -8   0   1    0.17    0.18
  -7   0   1    6.68    1.25
   7   0  -1    6.01    0.24
  -7   0   1    7.34    0.34
   7   0  -1    6.60    0.33
   7   0  -1    6.29    0.31
  -7   0   1    6.54    0.34
   6   0  -1   -0.04    0.09
  -6   0   1    1.15    0.77
   6   0  -1   -0.11    0.12
  -6   0   1    0.01    0.13
   6   0  -1    0.24    0.14
  -6   0   1    0.44    0.15
  -5   0   1   31.70    0.81
  -5   0   1   31.73    0.78
  -5   0   1   31.77    1.77
   5   0  -1   31.43    0.64
   5   0  -1   31.38    0.73
   5   0  -1   30.26    0.76
   4   0  -1   -0.11    0.07
   4   0  -1    0.01    0.08
  -4   0   1    0.45    0.46
   4   0  -1   -0.06    0.07
  -4   0   1   -0.02    0.03
   4   0  -1   -0.14    0.07
   4   0  -1    0.04    0.06
  -4   0   1   -0.01    0.08
  -4   0   1   -0.01    0.07
   4   0  -1   -0.06    0.05
  -4   0   1   -0.13    0.08
   4   0  -1    0.38    0.09
  -4   0   1    0.06    0.40
   3   0  -1    7.59    0.22
  -3   0   1    7.51    0.23
   3   0  -1    7.34    0.22
  -3   0   1    7.82    0.71
  -3   0   1    7.24    0.68
   3   0  -1    7.29    0.21
   3   0  -1    7.52    0.21
  -3   0   1    7.43    0.24
   3   0  -1    7.14    0.22
  -3   0   1    7.66    0.23
  -3   0   1    7.71    0.23
  -2   0   1    1.04    0.27
   2   0  -1    0.76    0.06
  -2   0   1    0.61    0.26
   2   0  -1    0.99    0.06
   1   0  -1    6.80    0.16
   1   0  -1    6.81    0.16
   1   0  -1    6.69    0.15
  -1   0   1    6.84    0.16
   1   0  -1    6.78    0.15
   1   0  -1    6.87    0.16
  -1   0   1    6.82    0.16
  -1   0   1    6.85    0.16
  -1   0   1    6.79    0.16
   1   0  -1    6.86    0.16
  -1   0   1    7.36    0.33
  -1   0   1    6.86    0.16
  -1   0   1    6.96    0.32
   0   0  -1   -0.14    0.01
   0   0  -1   -0.14    0.01
   0   0  -1   -0.08    0.01
   0   0   1   -0.06    0.06
   0   0   1   -0.10    0.01
   0   0  -1   -0.11    0.01
   0   0  -1   -0.15    0.01
   0   0  -1   -0.15    0.01
   0   0   1   -0.11    0.01
   0   0  -1   -0.11    0.01
   1   0   1    0.03    0.04
   1   0   1    0.00    0.04
  -1   0  -1   -0.04    0.04
   1   0   1   -0.04    0.03
   1   0   1   -0.07    0.04
   1   0   1   -0.01    0.03
   1   0   1   -0.04    0.04
   1   0   1   -0.21    0.15
  -1   0  -1    0.00    0.03
  -1   0  -1    0.05    0.04
  -1   0  -1   -0.09    0.16
  -1   0  -1   -0.05    0.03
  -1   0  -1   -0.09    0.03
   1   0   1   -0.04    0.03
  -1   0  -1    0.01    0.04
   1   0   1   -0.08    0.04
  -1   0  -1    0.03    0.04
   2   0   1    0.05    0.05
   2   0   1    0.07    0.05
  -2   0  -1    0.01    0.05
   2   0   1    0.02    0.04
  -2   0  -1    0.01    0.04
   2   0   1   -0.04    0.05
   2   0   1   -0.18    0.27
   2   0   1    0.12    0.06
  -2   0  -1    0.01    0.04
  -2   0  -1   -0.08    0.29
  -2   0  -1   -0.01    0.05
  -2   0  -1    0.04    0.05
  -2   0  -1    0.04    0.05
   2   0   1    0.01    0.03
   3   0   1    2.78    0.11
  -3   0  -1    3.42    0.14
  -3   0  -1    3.05    0.16
   3   0   1    2.96    0.13
   3   0   1    2.80    0.15
   3   0   1    3.09    0.15
  -3   0  -1    3.03    0.16
   3   0   1    2.79    0.15
   3   0   1    2.76    0.56
  -3   0  -1    2.92    0.12
   3   0   1    3.03    0.14
  -3   0  -1    2.94    0.16
  -3   0  -1    2.76    0.15
  -3   0  -1    2.83    0.57
   4   0   1    0.02    0.06
  -4   0  -1    0.08    0.09
   4   0   1   -0.05    0.08
  -4   0  -1   -0.10    0.48
  -4   0  -1    0.11    0.06
   4   0   1    0.00    0.08
  -4   0  -1   -0.12    0.09
  -4   0  -1   -0.03    0.07
   4   0   1   -0.03    0.06
  -4   0  -1    0.12    0.09
  -4   0  -1   -0.02    0.05
   4   0   1    0.11    0.08
   4   0   1    0.25    0.47
   4   0   1   -0.10    0.08
   5   0   1    0.07    0.11
  -5   0  -1    0.23    0.13
   5   0   1    0.15    0.11
  -5   0  -1    0.12    0.11
   5   0   1    0.05    0.08
  -5   0  -1    0.07    0.06
   5   0   1   -0.08    0.08
  -5   0  -1    0.11    0.65
   6   0   1   -0.04    0.13
  -6   0  -1    0.79    0.84
  -6   0  -1   -0.06    0.14
   6   0   1   -0.05    0.10
   6   0   1   -0.09    0.12
  -6   0  -1   -0.10    0.13
   7   0   1    5.00    0.32
  -7   0  -1    4.07    1.23
  -7   0  -1    4.57    0.30
  -7   0  -1    5.49    0.34
   7   0   1    5.17    0.24
   7   0   1    6.00    0.32
   8   0   1   -0.12    0.19
  -8   0  -1    0.18    0.19
  -8   0  -1   -0.05    1.01
   8   0   1    0.05    0.15
   9  -1  -1    1.78    0.27
   9  -1  -1    2.03    0.21
  -9   1   1    4.41    1.44
   9   1  -1    2.34    0.22
   9   1  -1    2.44    0.28
   8  -1  -1   11.15    0.36
   8  -1  -1   10.36    0.43
  -8  -1   1   10.18    1.59
  -8  -1   1   11.67    0.48
  -8   1   1   10.90    1.65
   8   1  -1   11.04    0.43
  -8   1   1   11.15    0.47
   8   1  -1   11.62    0.37
  -7  -1   1    5.71    1.24
  -7  -1   1    6.09    0.33
   7  -1  -1    5.21    0.30
   7  -1  -1    5.35    0.23
  -7  -1   1    4.68    0.29
   7  -1  -1    5.84    0.30
  -7   1   1    5.61    0.32
  -7   1   1    5.63    0.30
   7   1  -1    6.31    0.32
   7   1  -1    5.20    0.29
   7   1  -1    5.46    0.23
  -7   1   1    5.01    1.15
  -6  -1   1   63.09    1.47
   6  -1  -1   62.72    1.45
  -6  -1   1   62.28    1.52
  -6  -1   1   62.10    2.76
   6  -1  -1   65.32    1.38
   6  -1  -1   62.35    1.25
   6   1  -1   64.16    1.37
   6   1  -1   64.07    1.25
   6   1  -1   64.07    1.45
  -6   1   1   62.92    1.53
  -6   1   1   61.56    2.82
  -6   1   1   63.48    1.47
   5  -1  -1    0.41    0.11
  -5  -1   1    1.23    0.63
  -5  -1   1    0.30    0.12
   5  -1  -1    0.46    0.11
   5  -1  -1    0.46    0.08
  -5  -1   1    0.14    0.11
  -5   1   1   -0.08    0.54
  -5   1   1    0.14    0.11
   5   1  -1    0.52    0.11
   5   1  -1    0.39    0.07
  -5   1   1    0.27    0.12
   5   1  -1    0.26    0.11
   4  -1  -1  166.12    3.55
   4  -1  -1  160.31    3.03
   4  -1  -1  162.96    3.21
  -4  -1   1  164.49    3.57
   4  -1  -1  165.94    3.27
  -4  -1   1  157.08    4.77
  -4  -1   1  164.98    3.57
  -4  -1   1  163.87    3.44
   4  -1  -1  164.42    3.43
   4  -1  -1  160.13    3.39
  -4  -1   1  161.24    4.78
  -4  -1   1  164.54    3.44
   4   1  -1  163.87    3.20
   4   1  -1  163.22    3.54
   4   1  -1  163.18    3.26
   4   1  -1  163.29    3.02
   4   1  -1  159.76    3.20
  -4   1   1  161.63    3.45
  -4   1   1  163.64    4.86
  -4   1   1  163.66    3.58
   4   1  -1  158.08    3.39
   3  -1  -1    5.92    0.20
  -3  -1   1    6.00    0.20
   3  -1  -1    6.07    0.19
  -3  -1   1    5.07    0.60
   3  -1  -1    5.84    0.17
  -3  -1   1    7.39    0.68
   3  -1  -1    5.77    0.19
  -3  -1   1    5.99    0.20
  -3  -1   1    6.13    0.20
   3  -1  -1    6.09    0.19
   3  -1  -1    5.80    0.19
  -3  -1   1    6.20    0.20
   3   1  -1    5.81    0.18
   3   1  -1    6.51    0.18
  -3   1   1    6.83    0.69
   3   1  -1    5.88    0.19
   3   1  -1    5.76    0.18
  -3   1   1    6.17    0.21
  -3   1   1    5.62    0.19
   3   1  -1    6.12    0.18
  -3   1   1    6.11    0.20
  -2  -1   1  188.60    4.08
   2  -1  -1  189.86    3.93
   2  -1  -1  192.87    4.08
  -2  -1   1  183.64    4.97
   2  -1  -1  191.23    3.67
  -2  -1   1  191.15    3.93
   2  -1  -1  189.03    3.67
  -2  -1   1  190.83    3.93
  -2  -1   1  183.85    4.97
  -2  -1   1  191.55    4.07
   2  -1  -1  188.89    3.88
   2  -1  -1  186.43    4.04
  -2   1   1  190.50    4.08
  -2   1   1  192.40    3.93
  -2   1   1  188.01    3.93
   2   1  -1  191.18    4.07
   2   1  -1  187.57    3.87
   2   1  -1  186.84    3.66
  -2   1   1  192.17    4.08
   2   1  -1  192.07    3.66
  -2   1   1  186.88    5.04
   2   1  -1  188.88    3.92
  -1  -1   1    6.92    0.16
  -1  -1   1    7.04    0.16
   1  -1  -1    6.87    0.17
   1  -1  -1    7.02    0.17
   1  -1  -1    6.81    0.17
   1  -1  -1    6.89    0.17
  -1  -1   1    7.35    0.32
   1  -1  -1    6.91    0.16
  -1  -1   1    7.25    0.32
  -1  -1   1    7.02    0.16
   1  -1  -1    6.88    0.16
  -1  -1   1    6.95    0.16
  -1  -1   1    6.82    0.15
  -1   1   1    7.08    0.17
  -1   1   1    6.97    0.17
   1   1  -1    7.07    0.15
  -1   1   1    7.44    0.39
   1   1  -1    6.93    0.16
   1   1  -1    7.05    0.16
  -1   1   1    6.93    0.18
  -1   1   1    6.80    0.17
   1   1  -1    6.97    0.15
  -1   1   1    6.82    0.17
   0  -1  -1   37.66    0.83
   0  -1  -1   37.95    0.80
   0  -1   1   38.16    0.82
   0  -1  -1   37.64    0.83
   0  -1  -1   37.96    0.75
   0  -1  -1   37.39    0.80
   0  -1   1   37.57    1.06
   0  -1   1   36.43    0.79
   0  -1   1   38.20    0.82
   0  -1  -1   38.45    0.76
   0   1  -1   37.67    0.82
   0   1  -1   38.77    0.82
   0   1  -1   38.06    0.79
   0   1  -1   38.62    0.74
   0   1   1   37.22    0.83
   0   1  -1   36.95    0.78
   0   1   1   37.57    0.80
   0   1   1   37.44    0.76
   0   1   1   39.43    1.11
   0   1  -1   38.02    0.74
   0   1  -1   39.63    0.79
  -1  -1  -1    4.92    0.15
  -1  -1  -1    4.55    0.41
   1  -1   1    4.78    0.14
  -1  -1  -1    5.24    0.14
   1  -1   1    5.18    0.15
   1  -1   1    5.21    0.15
   1  -1   1    4.87    0.43
   1  -1   1    4.90    0.15
   1  -1   1    5.21    0.12
  -1  -1  -1    4.98    0.15
   1  -1   1    5.25    0.13
  -1  -1  -1    5.06    0.14
  -1  -1  -1    5.05    0.15
   1  -1   1    5.27    0.15
   1  -1   1    5.05    0.14
  -1  -1  -1    5.26    0.15
  -1  -1  -1    5.13    0.13
  -1   1  -1    4.87    0.15
   1   1   1    5.41    0.44
   1   1   1    5.16    0.15
  -1   1  -1    4.86    0.14
   1   1   1    5.04    0.12
  -1   1  -1    5.02    0.15
   1   1   1    5.27    0.15
   1   1   1    5.25    0.13
   1   1   1    4.97    0.15
  -1   1  -1    5.45    0.46
  -1   1  -1    5.34    0.15
   1   1   1    4.91    0.15
  -1   1  -1    5.19    0.14
  -1   1  -1    5.11    0.15
  -1   1  -1    5.12    0.13
   1   1   1    5.16    0.13
   2  -1   1   37.40    0.86
   2  -1   1   38.74    1.47
   2  -1   1   37.46    0.78
   2  -1   1   36.99    0.72
  -2  -1  -1   38.35    0.86
  -2  -1  -1   36.19    0.83
  -2  -1  -1   37.31    0.78
   2  -1   1   38.52    0.78
  -2  -1  -1   37.44    1.47
   2  -1   1   37.22    0.83
   2  -1   1   38.31    0.83
  -2  -1  -1   37.82    0.87
  -2  -1  -1   37.51    0.83
  -2  -1  -1   36.88    0.77
  -2   1  -1   36.57    0.84
   2   1   1   37.23    1.46
   2   1   1   38.47    0.82
  -2   1  -1   37.76    0.83
  -2   1  -1   36.91    0.87
   2   1   1   37.55    0.83
  -2   1  -1   37.08    0.86
  -2   1  -1   36.80    0.78
  -2   1  -1   37.55    0.77
  -2   1  -1   38.05    1.47
   2   1   1   37.15    0.78
   2   1   1   37.01    0.72
   2   1   1   37.13    0.86
   2   1   1   38.25    0.78
   3  -1   1    2.09    0.10
  -3  -1  -1    2.09    0.54
  -3  -1  -1    2.04    0.10
  -3  -1  -1    2.45    0.15
   3  -1   1    2.36    0.12
  -3  -1  -1    2.09    0.14
  -3  -1  -1    2.29    0.12
   3  -1   1    2.08    0.13
   3  -1   1    2.16    0.13
  -3  -1  -1    2.23    0.14
  -3  -1  -1    2.31    0.14
   3  -1   1    2.15    0.13
   3  -1   1    1.91    0.52
   3  -1   1    2.18    0.14
  -3   1  -1    1.98    0.13
   3   1   1    2.62    0.55
   3   1   1    2.22    0.11
   3   1   1    2.01    0.12
   3   1   1    2.15    0.10
  -3   1  -1    2.18    0.13
   3   1   1    2.04    0.13
  -3   1  -1    1.79    0.51
  -3   1  -1    2.04    0.10
  -3   1  -1    1.95    0.14
  -3   1  -1    2.37    0.13
   3   1   1    2.09    0.14
   3   1   1    1.96    0.13
  -3   1  -1    2.05    0.14
  -4  -1  -1   85.92    1.83
  -4  -1  -1   83.89    1.68
   4  -1   1   83.02    1.82
  -4  -1  -1   84.77    1.68
  -4  -1  -1   81.50    1.83
   4  -1   1   82.57    1.72
   4  -1   1   82.54    1.81
  -4  -1  -1   80.19    3.02
   4  -1   1   81.14    1.60
   4  -1   1   87.00    3.06
  -4  -1  -1   85.02    1.90
   4  -1   1   83.37    1.71
  -4  -1  -1   81.02    1.90
   4  -1   1   83.90    1.89
  -4   1  -1   80.12    3.01
  -4   1  -1   87.02    1.90
   4   1   1   81.61    1.59
  -4   1  -1   82.53    1.69
   4   1   1   84.10    1.82
   4   1   1   85.36    1.72
   4   1   1   80.67    3.01
   4   1   1   81.02    1.70
  -4   1  -1   82.92    1.84
  -4   1  -1   80.05    1.90
   4   1   1   84.09    1.81
   4   1   1   84.10    1.88
  -4   1  -1   83.58    1.69
   5  -1   1    4.37    0.23
  -5  -1  -1    4.39    0.23
  -5  -1  -1    5.18    0.97
   5  -1   1    4.34    0.18
  -5  -1  -1    4.23    0.25
   5  -1   1    4.13    0.23
  -5  -1  -1    4.44    0.14
  -5  -1  -1    4.27    0.13
   5  -1   1    4.49    0.20
   5   1   1    4.28    0.23
   5   1   1    4.63    0.20
  -5   1  -1    4.30    0.24
   5   1   1    4.26    0.18
  -5   1  -1    4.92    0.97
  -5   1  -1    4.47    0.15
  -5   1  -1    4.28    0.25
   5   1   1    4.03    0.22
   6  -1   1   29.23    0.79
   6  -1   1   29.88    0.66
  -6  -1  -1   28.04    0.79
   6  -1   1   30.78    0.75
  -6  -1  -1   28.68    0.82
  -6  -1  -1   30.33    2.06
  -6   1  -1   29.41    0.81
   6   1   1   29.36    0.74
  -6   1  -1   30.01    0.84
  -6   1  -1   27.71    1.97
   6   1   1   29.42    0.79
   6   1   1   30.54    0.66
  -7  -1  -1    4.12    0.30
  -7  -1  -1    3.88    0.30
   7  -1   1    3.89    0.27
   7  -1   1    3.70    0.22
   7  -1   1    4.49    0.31
  -7  -1  -1    3.71    1.13
  -7   1  -1    4.02    0.32
  -7   1  -1    3.30    0.29
   7   1   1    4.21    0.22
   7   1   1    4.57    0.29
  -7   1  -1    2.69    1.07
   7   1   1    4.04    0.30
  -8  -1  -1    8.34    0.44
   8  -1   1    8.73    0.33
   8  -1   1    8.13    0.40
  -8  -1  -1   10.51    1.70
  -8   1  -1    5.99    1.43
   8   1   1    7.29    0.39
  -8   1  -1    7.43    0.43
   8   1   1    8.54    0.34
  -8  -2   1    1.78    0.24
   8  -2  -1    1.05    0.22
   8  -2  -1    1.22    0.17
  -8  -2   1    1.93    1.11
   8   2  -1    1.57    0.22
  -8   2   1    1.14    1.03
   8   2  -1    1.17    0.17
  -8   2   1    1.50    0.24
  -7  -2   1    0.53    0.17
   7  -2  -1    0.17    0.16
  -7  -2   1    0.06    0.16
   7  -2  -1    0.36    0.16
  -7  -2   1    0.20    0.85
   7  -2  -1    0.14    0.11
   7   2  -1    0.10    0.15
  -7   2   1    0.30    0.17
  -7   2   1    1.18    0.94
   7   2  -1    0.17    0.11
  -7   2   1    0.23    0.15
   7   2  -1    0.23    0.16
   6  -2  -1    1.64    0.18
   6  -2  -1    1.68    0.17
   6  -2  -1    1.49    0.12
  -6  -2   1    1.37    0.17
  -6  -2   1    0.75    0.78
  -6  -2   1    1.15    0.17
   6   2  -1    1.42    0.17
  -6   2   1    2.98    0.96
  -6   2   1    1.40    0.17
  -6   2   1    1.46    0.19
   6   2  -1    1.51    0.12
   6   2  -1    1.72    0.18
  -5  -2   1   -0.19    0.10
   5  -2  -1    0.03    0.10
  -5  -2   1    0.41    0.57
   5  -2  -1    0.14    0.07
  -5  -2   1    0.05    0.11
   5  -2  -1    0.14    0.10
   5   2  -1    0.07    0.09
   5   2  -1    0.10    0.10
  -5   2   1    0.07    0.10
  -5   2   1    0.13    0.11
   5   2  -1    0.09    0.06
  -5   2   1    0.14    0.60
  -4  -2   1    6.37    0.78
   4  -2  -1    5.39    0.21
   4  -2  -1    6.04    0.23
  -4  -2   1    5.83    0.22
  -4  -2   1    5.70    0.22
   4  -2  -1    5.65    0.21
  -4  -2   1    5.71    0.23
   4  -2  -1    6.05    0.19
  -4  -2   1    5.62    0.22
   4  -2  -1    5.66    0.17
   4  -2  -1    5.68    0.21
  -4  -2   1    7.02    0.83
   4   2  -1    5.43    0.20
  -4   2   1    5.98    0.24
   4   2  -1    5.44    0.21
  -4   2   1    6.03    0.24
   4   2  -1    5.36    0.21
  -4   2   1    5.69    0.23
   4   2  -1    5.43    0.20
  -4   2   1    6.50    0.87
   4   2  -1    5.70    0.18
   4   2  -1    5.48    0.15
  -3  -2   1    1.33    0.38
   3  -2  -1    1.28    0.10
   3  -2  -1    1.21    0.10
   3  -2  -1    1.35    0.10
  -3  -2   1    1.54    0.42
  -3  -2   1    1.39    0.10
  -3  -2   1    1.36    0.10
   3  -2  -1    1.46    0.09
  -3  -2   1    1.22    0.10
   3  -2  -1    1.30    0.10
  -3  -2   1    1.40    0.10
   3   2  -1    1.31    0.09
   3   2  -1    1.62    0.10
   3   2  -1    1.20    0.10
  -3   2   1    1.52    0.44
   3   2  -1    1.21    0.09
  -3   2   1    1.27    0.10
  -3   2   1    1.26    0.11
  -2  -2   1  110.58    3.12
   2  -2  -1  112.11    2.37
  -2  -2   1  113.36    2.45
  -2  -2   1  111.66    2.45
  -2  -2   1  110.02    3.12
   2  -2  -1  112.17    2.21
  -2  -2   1  112.98    2.36
  -2  -2   1  114.11    2.36
   2  -2  -1  112.41    2.25
   2  -2  -1  112.19    2.45
   2  -2  -1  113.25    2.34
  -2   2   1  114.81    2.23
   2   2  -1  112.05    2.35
  -2   2   1  113.39    2.37
   2   2  -1  113.89    2.32
  -2   2   1  112.11    3.23
   2   2  -1  113.09    2.20
  -2   2   1  114.19    2.46
   2   2  -1  113.61    2.44
   2   2  -1  112.42    2.20
  -2   2   1  113.31    2.23
   1  -2  -1    5.62    0.16
  -1  -2   1    5.80    0.15
  -1  -2   1    6.12    0.15
   1  -2  -1    5.96    0.16
   1  -2  -1    5.96    0.17
  -1  -2   1    5.80    0.14
   1  -2  -1    5.90    0.16
  -1  -2   1    6.05    0.15
  -1  -2   1    6.04    0.15
   1  -2  -1    6.14    0.15
  -1  -2   1    6.29    0.35
   1  -2  -1    6.06    0.14
  -1  -2   1    6.53    0.35
  -1   2   1    5.99    0.14
   1   2  -1    6.01    0.15
  -1   2   1    6.34    0.44
  -1   2   1    5.86    0.16
   1   2  -1    6.02    0.14
   1   2  -1    5.91    0.14
  -1   2   1    5.91    0.16
   1   2  -1    5.91    0.14
   1   2  -1    5.94    0.15
  -1   2   1    5.98    0.17
   1   2  -1    5.93    0.14
   0  -2  -1    2.29    0.09
   0  -2  -1    2.25    0.08
   0  -2  -1    2.39    0.07
   0  -2  -1    2.24    0.27
   0  -2  -1    2.34    0.09
   0  -2   1    2.25    0.06
   0  -2   1    2.35    0.08
   0  -2  -1    2.38    0.08
   0  -2   1    2.98    0.27
   0  -2   1    2.27    0.08
   0  -2  -1    2.21    0.09
   0   2   1    2.16    0.09
   0   2   1    2.49    0.08
   0   2  -1    2.21    0.07
   0   2   1    2.24    0.08
   0   2   1    2.24    0.08
   0   2   1    1.90    0.27
   0   2  -1    2.35    0.08
   0   2  -1    2.19    0.08
   0   2  -1    2.24    0.07
   0   2  -1    2.25    0.07
   0   2   1    2.28    0.09
   0   2  -1    2.33    0.08
   0   2   1    2.36    0.08
  -1  -2  -1    0.69    0.06
  -1  -2  -1    0.87    0.06
  -1  -2  -1    0.80    0.06
   1  -2   1    0.86    0.07
  -1  -2  -1    0.96    0.07
  -1  -2  -1    0.69    0.06
   1  -2   1    0.78    0.06
   1  -2   1    0.71    0.06
  -1  -2  -1    0.83    0.07
   1  -2   1    0.74    0.05
  -1  -2  -1    0.86    0.25
   1  -2   1    0.80    0.06
  -1  -2  -1    0.75    0.06
   1  -2   1    0.72    0.07
   1  -2   1    0.83    0.07
   1  -2   1    0.85    0.28
   1  -2   1    0.71    0.06
   1   2   1    0.81    0.05
   1   2   1    0.93    0.25
  -1   2  -1    0.72    0.06
  -1   2  -1    0.87    0.07
   1   2   1    0.82    0.06
   1   2   1    0.69    0.06
   1   2   1    0.68    0.06
  -1   2  -1    0.73    0.07
  -1   2  -1    0.69    0.06
   1   2   1    0.87    0.06
  -1   2  -1    0.90    0.06
  -1   2  -1    0.68    0.06
   1   2   1    0.79    0.06
  -1   2  -1    0.71    0.07
  -1   2  -1    0.59    0.26
   1   2   1    0.88    0.07
   2  -2   1   55.65    1.24
  -2  -2  -1   56.14    1.19
   2  -2   1   54.51    1.11
   2  -2   1   53.78    1.18
   2  -2   1   55.38    1.20
  -2  -2  -1   55.20    1.11
  -2  -2  -1   54.45    1.12
   2  -2   1   54.81    1.13
  -2  -2  -1   56.68    1.24
  -2  -2  -1   55.53    1.91
  -2  -2  -1   55.57    1.24
   2  -2   1   53.97    1.05
   2  -2   1   55.13    1.93
  -2  -2  -1   54.20    1.19
   2   2   1   55.16    1.18
  -2   2  -1   52.80    1.24
   2   2   1   53.92    1.23
  -2   2  -1   53.95    1.11
  -2   2  -1   53.07    1.20
   2   2   1   53.98    1.04
  -2   2  -1   56.05    1.24
   2   2   1   55.46    1.19
   2   2   1   55.48    1.13
   2   2   1   56.12    1.91
  -2   2  -1   54.08    1.92
   2   2   1   54.23    1.11
  -2   2  -1   54.94    1.13
  -3  -2  -1   15.14    0.37
   3  -2   1   16.12    0.42
  -3  -2  -1   15.25    0.35
   3  -2   1   15.69    0.34
   3  -2   1   14.48    0.41
  -3  -2  -1   15.61    0.42
   3  -2   1   14.06    1.05
  -3  -2  -1   17.71    1.11
   3  -2   1   15.68    0.42
  -3  -2  -1   15.83    0.42
   3  -2   1   16.03    0.39
  -3  -2  -1   16.31    0.43
   3  -2   1   15.87    0.38
  -3  -2  -1   15.31    0.43
  -3   2  -1   16.28    0.44
   3   2   1   15.83    0.42
  -3   2  -1   15.41    0.43
   3   2   1   15.77    1.05
  -3   2  -1   14.92    0.42
   3   2   1   15.98    0.41
  -3   2  -1   15.59    0.37
   3   2   1   15.30    0.37
  -3   2  -1   16.53    1.11
   3   2   1   15.74    0.39
   3   2   1   15.07    0.34
   3   2   1   15.71    0.41
  -3   2  -1   15.47    0.38
   4  -2   1   22.23    0.55
   4  -2   1   23.15    0.55
   4  -2   1   23.57    0.59
  -4  -2  -1   23.33    0.50
   4  -2   1   22.57    0.60
   4  -2   1   23.08    0.50
  -4  -2  -1   24.20    0.62
   4  -2   1   22.84    0.59
   4  -2   1   22.80    1.48
  -4  -2  -1   22.34    0.60
  -4  -2  -1   22.84    0.50
  -4  -2  -1   22.46    1.44
  -4  -2  -1   23.36    0.59
  -4  -2  -1   22.93    0.50
  -4  -2  -1   22.66    0.62
  -4   2  -1   23.07    0.52
   4   2   1   23.02    0.54
   4   2   1   22.82    0.59
  -4   2  -1   22.88    0.54
  -4   2  -1   21.99    0.62
   4   2   1   22.54    0.55
  -4   2  -1   22.08    1.47
   4   2   1   22.87    0.49
  -4   2  -1   22.08    0.60
   4   2   1   23.88    0.60
   4   2   1   20.60    1.38
   4   2   1   23.17    0.59
  -4   2  -1   24.13    0.62
  -5  -2  -1    9.71    1.20
  -5  -2  -1    8.97    0.35
   5  -2   1    9.56    0.27
   5  -2   1   10.03    0.34
   5  -2   1    9.69    0.34
  -5  -2  -1    9.20    0.22
  -5  -2  -1    9.21    0.36
   5  -2   1   10.29    0.31
  -5   2  -1    9.86    0.36
   5   2   1    9.62    0.35
  -5   2  -1    9.74    0.26
   5   2   1    9.19    0.32
  -5   2  -1    9.61    0.37
   5   2   1    9.50    0.27
  -5   2  -1    9.24    1.20
  -6  -2  -1    0.19    0.15
   6  -2   1    0.35    0.15
  -6  -2  -1   -0.14    0.72
   6  -2   1    0.14    0.13
   6  -2   1    0.23    0.10
  -6  -2  -1    0.26    0.15
  -6   2  -1    0.23    0.16
   6   2   1    0.26    0.10
  -6   2  -1    0.58    0.82
   6   2   1    0.34    0.14
   6   2   1    0.27    0.14
  -6   2  -1    0.13    0.06
  -6   2  -1    0.13    0.15
   7  -2   1   -0.09    0.15
   7  -2   1   -0.01    0.12
  -7  -2  -1   -0.16    0.16
  -7  -2  -1   -0.41    0.85
   7  -2   1    0.07    0.16
  -7  -2  -1   -0.15    0.15
   7   2   1   -0.34    0.15
  -7   2  -1    0.26    0.17
   7   2   1    0.07    0.16
  -7   2  -1   -0.08    0.86
   7   2   1    0.04    0.12
  -7   2  -1   -0.03    0.18
   8  -2   1    0.17    0.19
  -8  -2  -1   -0.18    0.19
   8  -2   1    0.10    0.14
  -8  -2  -1   -0.29    0.96
   8   2   1    0.02    0.17
  -8   2  -1   -0.91    0.94
   8   2   1    0.09    0.15
  -8   2  -1    0.18    0.21
  -8  -3   1    2.80    0.27
   8  -3  -1    2.53    0.20
   8  -3  -1    2.94    0.27
  -8  -3   1    2.63    1.13
   8   3  -1    2.65    0.20
  -8   3   1    3.23    1.23
  -8   3   1    2.63    0.29
   8   3  -1    2.50    0.25
  -7  -3   1   14.03    1.56
   7  -3  -1   14.81    0.41
   7  -3  -1   15.63    0.52
  -7  -3   1   15.28    0.53
  -7  -3   1   15.27    0.51
   7  -3  -1   14.86    0.49
   7   3  -1   14.86    0.48
   7   3  -1   14.71    0.40
  -7   3   1   14.98    1.73
  -7   3   1   15.68    0.53
   7   3  -1   14.42    0.50
  -7   3   1   14.25    0.53
  -6  -3   1   26.92    0.74
   6  -3  -1   25.96    0.58
   6  -3  -1   24.82    0.70
  -6  -3   1   25.53    0.70
   6  -3  -1   26.87    0.68
  -6  -3   1   24.78    1.73
  -6   3   1   26.07    0.72
   6   3  -1   25.86    0.66
  -6   3   1   27.31    0.75
  -6   3   1   26.98    1.90
   6   3  -1   26.70    0.57
   6   3  -1   26.01    0.70
  -5  -3   1   15.86    1.23
  -5  -3   1   13.59    0.43
   5  -3  -1   13.77    0.34
   5  -3  -1   14.07    0.41
  -5  -3   1   13.97    0.44
   5  -3  -1   13.87    0.43
  -5   3   1   11.26    1.25
   5   3  -1   14.80    0.40
   5   3  -1   14.88    0.42
  -5   3   1   14.60    0.46
  -5   3   1   14.00    0.44
   5   3  -1   14.28    0.32
  -4  -3   1   98.36    3.20
   4  -3  -1   99.72    2.11
   4  -3  -1   97.84    2.17
  -4  -3   1  100.22    2.10
  -4  -3   1   97.37    2.18
   4  -3  -1   96.20    1.97
  -4  -3   1   96.68    2.10
   4  -3  -1   97.28    1.99
  -4  -3   1  100.96    2.18
   4  -3  -1   93.63    2.08
  -4  -3   1   98.05    3.19
   4  -3  -1   95.42    1.84
  -4   3   1   97.01    2.19
   4   3  -1   97.35    1.97
  -4   3   1   93.64    2.19
  -4   3   1   93.42    3.29
   4   3  -1   97.42    1.96
   4   3  -1   99.55    1.96
   4   3  -1   95.06    2.07
   4   3  -1   98.88    1.82
  -4   3   1   95.74    2.12
   4   3  -1   99.04    2.14
  -4   3   1   99.31    2.12
  -3  -3   1   24.36    1.14
   3  -3  -1   23.72    0.52
   3  -3  -1   23.22    0.57
  -3  -3   1   23.74    0.58
  -3  -3   1   23.92    0.56
   3  -3  -1   23.97    0.54
  -3  -3   1   24.12    0.56
  -3  -3   1   21.74    1.09
   3  -3  -1   22.76    0.56
   3  -3  -1   23.28    0.58
  -3  -3   1   24.01    0.58
  -3   3   1   23.53    0.58
   3   3  -1   23.68    0.52
  -3   3   1   23.91    0.57
  -3   3   1   23.64    0.50
  -3   3   1   22.07    1.20
  -3   3   1   23.78    0.60
   3   3  -1   23.16    0.52
   3   3  -1   24.02    0.55
  -3   3   1   23.43    0.59
  -3   3   1   23.70    0.49
   3   3  -1   24.10    0.56
  -2  -3   1   49.67    1.62
  -2  -3   1   50.92    1.07
   2  -3  -1   47.80    1.06
  -2  -3   1   49.49    1.10
   2  -3  -1   49.14    1.08
  -2  -3   1   49.14    1.10
   2  -3  -1   48.99    1.01
   2  -3  -1   48.43    1.11
  -2  -3   1   49.69    1.06
  -2  -3   1   47.96    1.60
   2  -3  -1   49.73    1.02
   2   3  -1   49.28    0.99
   2   3  -1   50.10    1.05
   2   3  -1   50.38    1.06
  -2   3   1   50.45    1.12
   2   3  -1   49.38    0.99
  -2   3   1   49.54    1.00
  -2   3   1   50.20    1.08
  -2   3   1   49.20    1.08
  -2   3   1   49.15    1.74
   2   3  -1   49.51    1.09
  -2   3   1   48.42    1.12
  -1  -3   1   72.03    1.48
   1  -3  -1   70.41    1.49
  -1  -3   1   70.66    1.45
  -1  -3   1   70.86    1.53
   1  -3  -1   70.45    1.55
   1  -3  -1   71.28    1.55
   1  -3  -1   71.23    1.41
   1  -3  -1   70.64    1.39
  -1  -3   1   70.86    1.48
  -1  -3   1   67.72    2.01
  -1  -3   1   68.73    2.01
   1  -3  -1   69.59    1.54
  -1  -3   1   70.70    1.53
  -1  -3   1   69.14    1.45
   1  -3  -1   69.53    1.49
  -1   3   1   70.13    1.55
   1   3  -1   70.80    1.52
   1   3  -1   72.15    1.38
   1   3  -1   70.68    1.47
   1   3  -1   70.42    1.37
  -1   3   1   70.45    1.49
  -1   3   1   70.50    1.39
  -1   3   1   71.14    1.55
  -1   3   1   69.60    2.13
  -1   3   1   68.62    1.38
  -1   3   1   69.02    1.46
  -1   3   1   68.39    1.41
  -1   3   1   68.69    1.49
   1   3  -1   70.47    1.45
   1   3  -1   71.91    1.52
   0  -3  -1    0.06    0.04
   0  -3  -1   -0.14    0.19
   0  -3  -1    0.06    0.04
   0  -3   1    0.07    0.03
   0  -3   1    0.05    0.02
   0  -3  -1    0.14    0.03
   0  -3  -1    0.05    0.04
   0  -3   1    0.06    0.02
   0  -3  -1    0.04    0.04
   0  -3  -1    0.06    0.03
   0  -3   1   -0.02    0.02
   0  -3   1    0.00    0.04
   0   3   1    0.05    0.04
   0   3   1    0.10    0.04
   0   3  -1    0.09    0.04
   0   3   1    0.11    0.04
   0   3   1    0.04    0.03
   0   3  -1    0.07    0.03
   0   3  -1    0.06    0.03
   0   3  -1    0.07    0.03
   0   3  -1    0.08    0.03
   0   3   1    0.02    0.21
   0   3   1    0.12    0.04
   0   3  -1    0.08    0.03
   1  -3   1  354.46    7.07
   1  -3   1  363.23    7.69
  -1  -3  -1  363.72    9.23
  -1  -3  -1  353.66    7.69
  -1  -3  -1  366.90    7.69
  -1  -3  -1  360.63    7.29
  -1  -3  -1  355.85    7.41
  -1  -3  -1  357.36    7.40
  -1  -3  -1  350.81    7.12
   1  -3   1  361.46    6.91
   1  -3   1  356.98    6.63
  -1  -3  -1  348.82    7.08
  -1  -3  -1  354.48    6.90
   1  -3   1  364.40    9.24
   1  -3   1  348.67    7.41
   1  -3   1  359.89    7.29
  -1   3  -1  361.49    7.08
   1   3   1  363.11    7.29
   1   3   1  356.10    7.68
   1   3   1  364.44    7.69
  -1   3  -1  348.74    7.69
   1   3   1  357.81    7.40
  -1   3  -1  350.28    7.69
  -1   3  -1  362.82    7.29
   1   3   1  356.27    9.23
  -1   3  -1  367.41    9.24
  -1   3  -1  361.96    7.69
   1   3   1  363.35    7.08
   1   3   1  357.13    6.90
   2  -3   1    7.12    0.22
   2  -3   1    5.09    0.64
  -2  -3  -1    7.65    0.22
   2  -3   1    7.42    0.18
  -2  -3  -1    7.35    0.19
   2  -3   1    7.45    0.23
   2  -3   1    7.15    0.24
  -2  -3  -1    7.53    0.23
  -2  -3  -1    8.33    0.76
  -2  -3  -1    7.33    0.23
   2  -3   1    7.57    0.21
  -2  -3  -1    7.50    0.19
   2  -3   1    7.24    0.23
  -2  -3  -1    7.64    0.24
  -2  -3  -1    7.29    0.20
   2   3   1    7.03    0.18
  -2   3  -1    6.94    0.23
  -2   3  -1    7.37    0.24
   2   3   1    7.82    0.23
   2   3   1    7.74    0.21
  -2   3  -1    6.85    0.21
  -2   3  -1    4.78    0.62
   2   3   1    7.60    0.20
   2   3   1    7.33    0.22
  -2   3  -1    7.14    0.20
   2   3   1    7.78    0.73
  -2   3  -1    7.47    0.24
   2   3   1    7.33    0.23
   3  -3   1  131.83    4.14
   3  -3   1  137.71    2.85
   3  -3   1  136.72    2.71
  -3  -3  -1  135.94    4.11
  -3  -3  -1  136.31    2.67
  -3  -3  -1  141.03    2.95
  -3  -3  -1  131.22    2.85
  -3  -3  -1  134.34    2.67
   3  -3   1  135.56    2.96
   3  -3   1  131.62    2.52
  -3  -3  -1  132.42    2.64
   3  -3   1  134.05    2.81
  -3  -3  -1  116.94    2.67
  -3  -3  -1  137.99    2.85
   3  -3   1  136.63    2.66
  -3  -3  -1  134.65    2.95
   3   3   1  132.44    2.51
  -3   3  -1  131.71    2.85
   3   3   1  139.28    2.84
  -3   3  -1  137.75    2.96
   3   3   1  134.57    2.94
  -3   3  -1  129.43    4.13
   3   3   1  133.52    2.70
  -3   3  -1  133.99    2.70
   3   3   1  135.12    2.81
  -3   3  -1  132.75    2.65
  -3   3  -1  131.65    2.96
   3   3   1  132.55    4.09
   3   3   1  132.09    2.65
   4  -3   1    7.80    0.29
   4  -3   1    8.30    0.27
  -4  -3  -1    8.10    0.21
   4  -3   1    8.00    0.29
   4  -3   1    8.07    0.26
   4  -3   1    8.24    0.29
   4  -3   1    8.17    0.23
  -4  -3  -1    8.12    0.29
  -4  -3  -1    8.55    0.31
  -4  -3  -1    7.61    0.98
  -4  -3  -1    7.45    0.29
  -4  -3  -1    8.02    0.21
  -4   3  -1    8.13    0.24
  -4   3  -1    8.48    0.26
   4   3   1    7.60    0.27
   4   3   1    8.58    0.28
  -4   3  -1    7.92    0.29
   4   3   1    8.16    0.25
  -4   3  -1    9.19    0.32
   4   3   1    8.20    0.22
   4   3   1    7.95    0.28
  -4   3  -1    7.67    0.30
   4   3   1    8.35    0.29
  -4   3  -1    7.59    1.02
   5  -3   1   29.54    0.69
  -5  -3  -1   29.03    0.78
   5  -3   1   29.05    0.63
  -5  -3  -1   29.27    1.81
   5  -3   1   28.52    0.75
  -5  -3  -1   28.89    0.75
   5  -3   1   29.34    0.71
   5   3   1   28.35    0.74
  -5   3  -1   29.30    0.64
  -5   3  -1   27.77    0.78
  -5   3  -1   28.69    1.90
   5   3   1   28.39    0.62
   5   3   1   28.42    0.70
  -5   3  -1   28.57    0.76
   6  -3   1    2.60    0.22
  -6  -3  -1    2.84    0.24
   6  -3   1    2.79    0.17
   6  -3   1    2.93    0.23
  -6  -3  -1    2.98    0.95
  -6  -3  -1    2.81    0.24
  -6   3  -1    2.67    0.23
  -6   3  -1    2.71    0.24
  -6   3  -1    2.68    1.00
  -6   3  -1    2.61    0.13
   6   3   1    2.77    0.17
   6   3   1    2.56    0.23
   6   3   1    2.89    0.22
   7  -3   1    5.90    0.33
   7  -3   1    5.96    0.34
  -7  -3  -1    6.74    1.32
  -7  -3  -1    5.86    0.34
  -7  -3  -1    5.55    0.33
   7  -3   1    5.96    0.26
  -7   3  -1    5.81    0.36
   7   3   1    5.88    0.32
   7   3   1    5.89    0.25
  -7   3  -1    7.05    1.40
  -7   3  -1    5.79    0.35
   7   3   1    5.70    0.32
   8  -3   1   -0.04    0.15
  -8  -3  -1    0.10    0.20
   8  -3   1   -0.19    0.19
  -8  -3  -1    0.18    0.99
   8   3   1    0.09    0.15
  -8   3  -1   -0.21    0.20
   8   3   1    0.24    0.18
  -8   3  -1   -0.10    1.02
  -8  -4   1    4.98    1.33
   8  -4  -1    4.68    0.26
  -8  -4   1    5.35    0.34
   8  -4  -1    5.53    0.34
   8   4  -1    5.21    0.32
  -8   4   1    3.82    1.27
  -8   4   1    4.84    0.36
   8   4  -1    4.58    0.25
   7  -4  -1    1.32    0.20
  -7  -4   1    1.06    0.19
  -7  -4   1    3.34    1.07
  -7  -4   1    1.38    0.21
   7  -4  -1    1.22    0.15
   7  -4  -1    0.78    0.18
  -7   4   1    1.09    0.21
   7   4  -1    1.15    0.19
   7   4  -1    0.93    0.18
   7   4  -1    1.11    0.14
  -7   4   1    0.84    0.92
  -7   4   1    1.23    0.22
  -6  -4   1    6.48    1.09
  -6  -4   1    6.75    0.30
  -6  -4   1    6.46    0.31
   6  -4  -1    6.25    0.28
   6  -4  -1    6.77    0.32
   6  -4  -1    6.96    0.24
  -6   4   1    6.92    0.33
  -6   4   1    7.31    1.22
   6   4  -1    7.18    0.29
  -6   4   1    6.96    0.32
   6   4  -1    6.95    0.22
   6   4  -1    6.39    0.30
   5  -4  -1    3.41    0.19
   5  -4  -1    3.24    0.16
   5  -4  -1    3.42    0.21
  -5  -4   1    4.21    0.84
  -5  -4   1    3.00    0.20
  -5  -4   1    3.29    0.20
   5   4  -1    3.09    0.13
   5   4  -1    3.41    0.20
   5   4  -1    3.55    0.19
  -5   4   1    3.38    0.22
  -5   4   1    3.23    0.22
  -5   4   1    4.49    0.92
  -4  -4   1    1.71    0.14
  -4  -4   1    1.89    0.14
   4  -4  -1    1.86    0.15
  -4  -4   1    1.54    0.56
  -4  -4   1    1.61    0.14
  -4  -4   1    2.38    0.60
   4  -4  -1    1.70    0.14
   4  -4  -1    1.69    0.10
  -4  -4   1    1.81    0.14
   4  -4  -1    1.74    0.14
   4  -4  -1    1.73    0.12
   4   4  -1    1.85    0.14
  -4   4   1    1.70    0.08
  -4   4   1    2.44    0.68
  -4   4   1    1.62    0.15
  -4   4   1    1.76    0.15
  -4   4   1    1.81    0.15
   4   4  -1    1.80    0.08
   4   4  -1    1.62    0.13
  -4   4   1    1.80    0.09
   3  -4  -1    1.82    0.11
  -3  -4   1    1.80    0.12
   3  -4  -1    1.77    0.12
   3  -4  -1    1.77    0.12
   3  -4  -1    1.86    0.13
  -3  -4   1    1.30    0.41
  -3  -4   1    1.81    0.12
   3  -4  -1    1.79    0.12
   3  -4  -1    1.86    0.13
  -3  -4   1    1.76    0.12
  -3  -4   1    1.63    0.12
  -3  -4   1    1.92    0.47
  -3   4   1    1.56    0.09
   3   4  -1    1.64    0.11
   3   4  -1    1.75    0.11
  -3   4   1    1.94    0.13
  -3   4   1    1.71    0.08
  -3   4   1    1.57    0.13
  -3   4   1    1.79    0.52
   3   4  -1    1.66    0.10
  -3   4   1    1.51    0.13
   3   4  -1    1.81    0.11
  -3   4   1    1.57    0.12
   2  -4  -1   13.45    0.35
   2  -4  -1   13.75    0.32
  -2  -4   1   13.75    0.35
   2  -4  -1   13.23    0.33
  -2  -4   1   14.54    0.80
   2  -4  -1   13.89    0.35
   2  -4  -1   13.71    0.36
  -2  -4   1   13.45    0.34
  -2  -4   1   13.27    0.35
  -2  -4   1   13.53    0.79
   2  -4  -1   13.65    0.88
  -2  -4   1   13.43    0.34
   2   4  -1   13.61    0.33
  -2   4   1   14.50    0.90
  -2   4   1   13.29    0.36
   2   4  -1   13.53    0.33
   2   4  -1   13.44    0.31
  -2   4   1   13.26    0.32
  -2   4   1   13.78    0.37
  -2   4   1   14.17    0.36
  -2   4   1   13.47    0.31
   2   4  -1   13.13    0.33
  -2   4   1   13.88    0.36
  -2   4   1   13.75    0.37
   2   4  -1   13.33    0.31
  -2   4   1   12.98    0.35
  -1  -4   1    0.48    0.06
   1  -4  -1    0.44    0.07
  -1  -4   1    0.42    0.05
   1  -4  -1    0.57    0.07
   1  -4  -1    0.51    0.06
  -1  -4   1    0.56    0.05
   1  -4  -1    0.54    0.05
  -1  -4   1    0.53    0.05
   1  -4  -1    0.45    0.06
   1  -4  -1    0.08    0.26
  -1  -4   1    0.83    0.29
   1  -4  -1    0.57    0.06
   1  -4  -1    0.39    0.06
  -1  -4   1    0.60    0.06
  -1   4   1    0.50    0.06
  -1   4   1    0.48    0.07
  -1   4   1    0.48    0.06
  -1   4   1    0.04    0.27
   1   4  -1    0.54    0.05
  -1   4   1    0.52    0.05
  -1   4   1    0.44    0.06
   1   4  -1    0.49    0.05
  -1   4   1    0.50    0.06
   1   4  -1    0.59    0.05
  -1   4   1    0.47    0.05
   1   4  -1    0.51    0.05
  -1   4   1    0.50    0.07
   0  -4   1   37.46    0.83
   0  -4  -1   38.34    0.86
   0  -4  -1   38.06    1.40
   0  -4  -1   37.50    0.84
   0  -4   1   38.08    0.86
   0  -4   1   37.03    0.77
   0  -4  -1   37.34    0.78
   0  -4   1   39.37    0.82
   0  -4  -1   35.94    0.87
   0  -4  -1   37.21    0.78
   0  -4   1   38.66    0.85
   0  -4   1   38.45    1.34
   0   4   1   36.49    0.87
   0   4   1   38.45    0.77
   0   4   1   37.72    0.79
   0   4  -1   38.31    0.85
   0   4   1   36.47    1.39
   0   4  -1   37.74    0.81
   0   4   1   37.22    0.86
   0   4  -1   37.76    0.86
   0   4  -1   37.42    0.76
   0   4   1   38.06    0.83
   0   4  -1   38.88    0.82
   0   4  -1   37.57    0.78
   1  -4   1    0.15    0.04
   1  -4   1    0.17    0.05
  -1  -4  -1    0.17    0.04
   1  -4   1    0.15    0.06
   1  -4   1    0.12    0.06
  -1  -4  -1    0.21    0.06
   1  -4   1    0.13    0.03
   1  -4   1    0.56    0.31
   1  -4   1    0.12    0.05
  -1  -4  -1    0.16    0.06
   1  -4   1    0.20    0.05
  -1  -4  -1    0.15    0.06
  -1  -4  -1    0.12    0.05
  -1  -4  -1    0.17    0.05
  -1  -4  -1    0.17    0.30
  -1  -4  -1    0.25    0.05
  -1   4  -1    0.19    0.05
   1   4   1    0.20    0.05
   1   4   1    0.12    0.06
   1   4   1    0.18    0.05
  -1   4  -1    0.15    0.06
   1   4   1    0.16    0.06
  -1   4  -1    0.43    0.31
   1   4   1    0.12    0.29
  -1   4  -1    0.15    0.05
  -1   4  -1    0.09    0.05
  -1   4  -1    0.27    0.06
  -1   4  -1    0.24    0.05
   1   4   1    0.15    0.05
  -2  -4  -1    7.25    0.21
  -2  -4  -1    9.30    0.83
   2  -4   1    7.55    0.23
   2  -4   1    7.52    0.22
   2  -4   1    7.08    0.24
   2  -4   1    7.41    0.23
  -2  -4  -1    7.40    0.19
   2  -4   1    7.35    0.19
  -2  -4  -1    7.44    0.24
   2  -4   1    7.51    0.21
   2  -4   1    8.32    0.81
  -2  -4  -1    7.64    0.23
  -2  -4  -1    7.88    0.24
  -2  -4  -1    7.21    0.23
   2   4   1    8.50    0.79
   2   4   1    7.64    0.23
  -2   4  -1    7.77    0.25
   2   4   1    7.77    0.24
  -2   4  -1    7.64    0.24
  -2   4  -1    7.08    0.76
   2   4   1    7.12    0.18
   2   4   1    7.41    0.22
   2   4   1    7.65    0.21
  -2   4  -1    7.15    0.21
  -2   4  -1    7.44    0.22
   2   4   1    7.25    0.23
  -2   4  -1    7.23    0.24
   3  -4   1    8.51    0.95
   3  -4   1    7.02    0.24
  -3  -4  -1    7.01    0.25
  -3  -4  -1    6.55    0.25
   3  -4   1    6.95    0.25
  -3  -4  -1    6.90    0.19
   3  -4   1    6.72    0.22
   3  -4   1    6.67    0.19
  -3  -4  -1    8.85    0.93
  -3  -4  -1    6.86    0.25
  -3  -4  -1    6.88    0.19
  -3  -4  -1    7.01    0.24
   3  -4   1    7.27    0.26
   3  -4   1    7.24    0.23
  -3   4  -1    6.53    0.26
  -3   4  -1    7.19    0.22
   3   4   1    6.82    0.21
   3   4   1    6.89    0.19
   3   4   1    6.86    0.24
  -3   4  -1    6.97    0.22
   3   4   1    7.18    0.24
   3   4   1    6.85    0.24
   3   4   1    7.59    0.89
  -3   4  -1    6.95    0.26
  -3   4  -1    8.29    0.94
  -3   4  -1    6.83    0.25
   3   4   1    7.29    0.23
   4  -4   1   20.33    0.51
  -4  -4  -1   20.23    0.43
   4  -4   1   20.07    0.49
  -4  -4  -1   19.08    0.53
  -4  -4  -1   19.63    0.43
   4  -4   1   19.92    0.54
   4  -4   1   20.08    0.55
  -4  -4  -1   19.10    1.44
  -4  -4  -1   19.25    0.55
   4  -4   1   19.71    0.54
   4  -4   1   22.39    1.53
   4  -4   1   19.80    0.44
  -4   4  -1   19.41    0.54
  -4   4  -1   19.05    0.56
  -4   4  -1   19.83    0.47
   4   4   1   19.99    0.48
  -4   4  -1   20.02    0.49
  -4   4  -1   18.48    1.45
   4   4   1   19.83    0.50
   4   4   1   18.90    0.43
   4   4   1   19.10    0.53
   5  -4   1    1.49    0.16
   5  -4   1    1.84    0.18
  -5  -4  -1    1.56    0.17
  -5  -4  -1    0.59    0.70
   5  -4   1    1.78    0.15
  -5  -4  -1    1.29    0.16
   5  -4   1    1.69    0.13
  -5   4  -1    1.77    0.12
  -5   4  -1    1.80    0.19
  -5   4  -1    2.76    0.88
   5   4   1    1.74    0.13
  -5   4  -1    1.42    0.18
   5   4   1    1.38    0.17
   5   4   1    1.80    0.17
  -6  -4  -1    3.65    1.01
  -6  -4  -1    2.91    0.24
   6  -4   1    3.03    0.19
   6  -4   1    3.11    0.24
   6  -4   1    3.08    0.25
  -6  -4  -1    2.66    0.24
  -6   4  -1    3.04    0.26
   6   4   1    2.57    0.23
  -6   4  -1    3.22    0.15
   6   4   1    2.69    0.22
   6   4   1    3.15    0.18
  -6   4  -1    2.50    1.01
  -6   4  -1    2.44    0.23
  -7  -4  -1    0.20    0.18
  -7  -4  -1    0.15    0.18
   7  -4   1    0.16    0.13
  -7  -4  -1   -0.69    0.86
   7  -4   1    0.16    0.17
   7  -4   1   -0.07    0.16
  -7   4  -1    0.53    0.97
   7   4   1    0.24    0.17
   7   4   1    0.20    0.17
  -7   4  -1    0.04    0.18
   7   4   1    0.04    0.12
  -7   4  -1    0.18    0.19
   8  -4   1    1.04    0.18
  -8  -4  -1    0.98    1.08
  -8  -4  -1    0.40    0.22
   8  -4   1    0.65    0.21
   8   4   1    0.53    0.17
  -8   4  -1    0.34    1.08
   8   4   1    0.46    0.21
  -8   4  -1    0.81    0.25
  -8  -5   1   10.55    0.46
  -8  -5   1    7.48    1.45
   8  -5  -1    9.40    0.42
   8  -5  -1   10.65    0.36
   8   5  -1    9.59    0.34
  -8   5   1    9.97    0.47
  -8   5   1    8.97    1.63
   8   5  -1   10.10    0.43
  -7  -5   1    3.49    1.10
   7  -5  -1    5.22    0.32
  -7  -5   1    4.98    0.29
  -7  -5   1    4.56    0.30
   7  -5  -1    4.31    0.28
   7  -5  -1    4.63    0.23
   7   5  -1    4.52    0.29
  -7   5   1    4.18    1.24
  -7   5   1    4.09    0.31
   7   5  -1    4.89    0.28
   7   5  -1    4.25    0.21
  -7   5   1    4.50    0.30
  -6  -5   1   20.66    0.61
  -6  -5   1   21.15    0.63
   6  -5  -1   21.29    0.59
  -6  -5   1   22.33    1.66
   6  -5  -1   21.05    0.51
   6  -5  -1   22.28    0.63
   6   5  -1   21.41    0.61
   6   5  -1   21.80    0.49
   6   5  -1   21.62    0.57
  -6   5   1   17.95    1.76
  -6   5   1   21.94    0.64
  -6   5   1   22.12    0.66
   5  -5  -1    4.25    0.18
   5  -5  -1    4.20    0.22
  -5  -5   1    4.08    0.81
  -5  -5   1    4.19    0.23
   5  -5  -1    4.23    0.24
  -5  -5   1    4.79    0.24
   5   5  -1    4.61    0.21
  -5   5   1    4.18    0.25
   5   5  -1    4.29    0.22
   5   5  -1    4.58    0.16
  -5   5   1    4.04    0.25
  -5   5   1    3.26    0.90
  -4  -5   1   50.84    1.17
  -4  -5   1   48.71    1.17
  -4  -5   1   51.25    2.03
  -4  -5   1   49.51    1.13
   4  -5  -1   49.46    1.14
   4  -5  -1   50.25    1.08
   4  -5  -1   49.33    0.98
   4  -5  -1   48.97    1.07
  -4  -5   1   49.65    1.13
  -4  -5   1   49.47    2.02
  -4   5   1   49.76    1.02
  -4   5   1   48.88    1.19
  -4   5   1   50.03    2.24
  -4   5   1   48.05    1.15
   4   5  -1   50.49    0.95
   4   5  -1   49.55    1.11
   4   5  -1   49.76    1.05
  -3  -5   1   17.20    0.44
   3  -5  -1   16.54    0.45
   3  -5  -1   16.83    0.45
   3  -5  -1   17.29    1.17
  -3  -5   1   17.89    1.02
   3  -5  -1   17.01    0.46
   3  -5  -1   17.05    0.41
  -3  -5   1   17.53    0.45
  -3  -5   1   16.89    0.44
  -3  -5   1   17.14    0.45
  -3  -5   1   16.15    1.04
   3  -5  -1   17.19    0.43
   3  -5  -1   17.44    0.47
  -3   5   1   17.42    0.39
  -3   5   1   16.90    0.46
   3   5  -1   17.18    0.41
   3   5  -1   17.45    0.43
  -3   5   1   16.68    0.41
  -3   5   1   16.23    1.15
   3   5  -1   17.33    0.41
  -3   5   1   17.38    0.48
   3   5  -1   17.26    0.43
   3   5  -1   17.36    0.33
  -3   5   1   17.18    0.46
  -3   5   1   16.28    0.47
   2  -5  -1  102.49    3.26
  -2  -5   1  104.15    2.20
  -2  -5   1  102.94    3.10
   2  -5  -1  103.88    2.18
  -2  -5   1  100.27    3.08
   2  -5  -1  101.58    2.07
  -2  -5   1  102.16    2.20
  -2  -5   1  104.76    2.28
   2  -5  -1  103.55    2.22
   2  -5  -1  103.78    2.10
  -2  -5   1  102.97    2.28
   2  -5  -1  105.34    2.30
  -2   5   1  103.12    2.09
   2   5  -1  103.14    2.05
  -2   5   1  106.20    2.22
  -2   5   1  101.81    3.26
   2   5  -1  105.17    2.19
  -2   5   1  101.27    2.22
   2   5  -1  105.28    2.17
  -2   5   1  107.11    2.30
  -2   5   1  105.20    2.06
   2   5  -1  105.02    2.26
   2   5  -1  105.00    2.05
  -2   5   1  102.25    2.21
  -2   5   1  102.77    2.30
   1  -5  -1    6.07    0.17
  -1  -5   1    5.90    0.17
   1  -5  -1    6.08    0.20
   1  -5  -1    5.46    0.20
   1  -5  -1    6.01    0.64
  -1  -5   1    6.74    0.62
   1  -5  -1    6.01    0.19
   1  -5  -1    5.95    0.20
  -1  -5   1    5.94    0.19
  -1  -5   1    5.78    0.19
  -1   5   1    5.87    0.18
   1   5  -1    6.05    0.18
   1   5  -1    5.95    0.16
   1   5  -1    5.83    0.17
   1   5  -1    5.82    0.18
   1   5  -1    5.84    0.13
  -1   5   1    5.68    0.20
  -1   5   1    5.60    0.17
  -1   5   1    5.96    0.20
  -1   5   1    6.11    0.18
  -1   5   1    5.46    0.62
   1   5  -1    6.05    0.18
  -1   5   1    5.90    0.21
   0  -5   1  122.40    3.50
   0  -5   1  121.63    2.50
   0  -5   1  123.91    2.55
   0  -5  -1  122.58    2.39
   0  -5   1  119.95    2.65
   0  -5  -1  120.55    3.56
   0  -5   1  118.29    2.55
   0  -5  -1  122.67    2.65
   0  -5  -1  121.93    2.43
   0  -5   1  121.59    2.41
   0  -5   1  123.94    2.64
   0  -5   1  121.20    2.38
   0  -5  -1  119.08    2.66
   0  -5  -1  118.13    2.56
   0   5  -1  123.03    2.51
   0   5  -1  119.77    2.64
   0   5  -1  121.46    2.43
   0   5   1  118.39    2.65
   0   5  -1  123.09    2.37
   0   5   1  120.30    2.44
   0   5  -1  123.08    2.55
   0   5   1  121.55    3.57
   0   5   1  121.04    2.38
   0   5   1  118.32    2.66
   0   5   1  120.71    2.55
   1  -5   1   56.74    1.22
   1  -5   1   57.17    2.01
   1  -5   1   57.78    1.08
   1  -5   1   56.67    1.16
   1  -5   1   56.16    1.29
  -1  -5  -1   57.95    1.24
  -1  -5  -1   58.73    1.29
   1  -5   1   55.52    1.24
  -1  -5  -1   56.76    1.16
   1  -5   1   55.40    1.16
  -1  -5  -1   56.23    1.25
  -1  -5  -1   55.64    1.16
  -1  -5  -1   58.01    2.03
  -1  -5  -1   56.39    1.29
   1  -5   1   58.40    1.29
   1  -5   1   55.48    1.29
  -1   5  -1   59.05    2.01
   1   5   1   56.49    1.15
  -1   5  -1   58.18    1.22
  -1   5  -1   55.50    1.15
  -1   5  -1   56.83    1.24
   1   5   1   55.74    1.28
   1   5   1   57.70    1.24
  -1   5  -1   56.12    1.28
   1   5   1   57.33    2.02
  -1   5  -1   56.13    1.18
   1   5   1   57.46    1.18
   2  -5   1   66.12    1.27
  -2  -5  -1   67.00    1.35
  -2  -5  -1   67.24    1.50
   2  -5   1   67.07    1.38
   2  -5   1   65.11    2.39
   2  -5   1   66.76    1.52
  -2  -5  -1   68.39    1.46
   2  -5   1   66.96    1.36
   2  -5   1   65.31    1.44
  -2  -5  -1   64.58    1.51
  -2  -5  -1   66.91    2.35
  -2  -5  -1   64.54    1.46
   2  -5   1   67.96    1.46
  -2  -5  -1   66.20    1.35
   2   5   1   66.75    1.37
   2   5   1   67.00    1.44
  -2   5  -1   69.63    2.43
   2   5   1   66.72    1.50
  -2   5  -1   66.07    1.36
   2   5   1   68.12    1.45
  -2   5  -1   65.22    1.38
  -2   5  -1   65.83    1.51
   2   5   1   66.42    2.34
   2   5   1   65.63    1.27
   2   5   1   66.68    1.35
  -2   5  -1   66.56    1.46
  -3  -5  -1    7.22    0.87
   3  -5   1    6.27    0.21
  -3  -5  -1    6.79    0.25
  -3  -5  -1    6.38    0.25
  -3  -5  -1    6.67    0.25
   3  -5   1    6.94    0.26
   3  -5   1    6.84    0.25
  -3  -5  -1    6.49    0.25
   3  -5   1    5.99    0.24
   3  -5   1    7.33    0.93
   3  -5   1    6.32    0.19
   3  -5   1    6.57    0.23
  -3  -5  -1    6.67    0.18
  -3  -5  -1    6.64    0.18
  -3   5  -1    7.02    0.23
  -3   5  -1    7.62    0.95
   3   5   1    6.60    0.21
   3   5   1    7.09    0.24
   3   5   1    6.61    0.23
  -3   5  -1    6.21    0.25
   3   5   1    4.99    0.77
   3   5   1    6.51    0.24
   3   5   1    6.04    0.23
  -3   5  -1    6.51    0.25
  -3   5  -1    6.39    0.21
   3   5   1    6.53    0.19
  -4  -5  -1   49.19    0.99
   4  -5   1   50.23    0.98
  -4  -5  -1   46.78    1.18
   4  -5   1   49.09    1.07
   4  -5   1   48.26    1.13
   4  -5   1   52.37    2.38
  -4  -5  -1   48.79    0.99
   4  -5   1   50.24    1.18
   4  -5   1   49.55    1.07
   4  -5   1   50.75    1.15
  -4  -5  -1   47.60    2.19
  -4  -5  -1   49.09    1.14
  -4   5  -1   49.18    1.05
   4   5   1   48.23    1.05
   4   5   1   49.26    0.97
   4   5   1   48.00    1.06
  -4   5  -1   46.22    1.18
   4   5   1   47.67    1.12
  -4   5  -1   47.90    1.15
  -4   5  -1   49.31    2.33
   5  -5   1    0.56    0.11
   5  -5   1    0.33    0.14
   5  -5   1    0.62    0.11
   5  -5   1    0.71    0.15
  -5  -5  -1    0.37    0.14
  -5  -5  -1    0.65    0.71
  -5  -5  -1    0.59    0.14
   5   5   1    0.58    0.10
   5   5   1    0.34    0.12
  -5   5  -1    0.67    0.09
  -5   5  -1    0.46    0.78
  -5   5  -1    0.52    0.14
  -5   5  -1    0.49    0.14
   5   5   1    0.43    0.12
   6  -5   1   38.26    0.83
   6  -5   1   38.18    0.99
  -6  -5  -1   40.09    2.34
  -6  -5  -1   37.16    0.99
  -6  -5  -1   38.70    1.03
   6  -5   1   38.74    0.94
  -6   5  -1   38.94    0.83
  -6   5  -1   36.97    2.39
   6   5   1   37.63    0.97
  -6   5  -1   37.23    1.00
   6   5   1   37.87    0.82
  -6   5  -1   39.68    1.05
   6   5   1   39.26    0.92
  -7  -5  -1    0.51    0.20
   7  -5   1    0.52    0.17
   7  -5   1    0.50    0.14
  -7  -5  -1    0.42    0.19
   7  -5   1    0.39    0.18
  -7  -5  -1   -0.24    0.88
   7   5   1    0.45    0.17
   7   5   1    0.69    0.14
  -7   5  -1    0.33    0.20
  -7   5  -1    0.51    0.21
   7   5   1    0.44    0.18
  -7   5  -1   -0.48    0.91
  -8  -5  -1   10.50    1.65
   8  -5   1   14.17    0.45
  -8  -5  -1   14.57    0.57
   8  -5   1   14.43    0.55
   8   5   1   14.89    0.45
  -8   5  -1   16.39    2.08
  -8   5  -1   14.65    0.59
   8   5   1   13.11    0.52
   8  -6  -1    0.04    0.20
  -8  -6   1    0.12    0.19
  -8  -6   1    1.37    1.10
   8  -6  -1    0.00    0.15
   8   6  -1    0.06    0.19
   8   6  -1   -0.03    0.14
  -8   6   1    0.44    0.23
  -8   6   1    2.06    1.19
  -7  -6   1    0.50    0.18
   7  -6  -1    0.62    0.18
  -7  -6   1    0.69    0.19
   7  -6  -1    0.83    0.15
  -7  -6   1    0.54    0.89
   7  -6  -1    0.71    0.19
   7   6  -1    0.68    0.16
   7   6  -1    0.69    0.13
   7   6  -1    0.49    0.18
  -7   6   1    0.64    0.96
  -7   6   1    0.85    0.21
  -7   6   1    0.70    0.21
  -6  -6   1    1.88    0.20
   6  -6  -1    1.27    0.14
  -6  -6   1    1.35    0.82
   6  -6  -1    1.48    0.18
   6  -6  -1    1.54    0.20
  -6  -6   1    1.24    0.18
   6   6  -1    1.31    0.12
  -6   6   1    1.71    0.21
   6   6  -1    1.37    0.19
  -6   6   1    1.51    0.20
  -6   6   1    2.01    0.98
   6   6  -1    1.44    0.17
   5  -6  -1    4.30    0.25
  -5  -6   1    4.91    0.25
  -5  -6   1    5.21    0.92
   5  -6  -1    5.38    0.20
  -5  -6   1    4.72    0.25
   5  -6  -1    4.66    0.25
   5   6  -1    5.10    0.24
  -5   6   1    4.75    0.15
  -5   6   1    4.83    0.27
   5   6  -1    5.12    0.17
   5   6  -1    5.04    0.23
  -5   6   1    4.67    1.00
  -5   6   1    5.10    0.26
   4  -6  -1   -0.08    0.09
   4  -6  -1    0.02    0.10
  -4  -6   1   -0.05    0.09
   4  -6  -1    0.08    0.07
  -4  -6   1   -0.46    0.46
   4  -6  -1    0.04    0.07
  -4  -6   1   -0.08    0.09
   4   6  -1    0.05    0.05
  -4   6   1    0.00    0.06
  -4   6   1    0.08    0.58
   4   6  -1   -0.11    0.08
  -4   6   1   -0.07    0.09
  -4   6   1    0.03    0.11
   4   6  -1    0.06    0.09
  -3  -6   1    4.66    0.20
   3  -6  -1    4.51    0.20
   3  -6  -1    4.79    0.21
   3  -6  -1    4.49    0.20
   3  -6  -1    4.91    0.16
   3  -6  -1    5.29    0.80
  -3  -6   1    5.06    0.21
  -3  -6   1    5.59    0.71
   3  -6  -1    4.55    0.21
   3  -6  -1    4.69    0.18
  -3  -6   1    4.44    0.20
  -3  -6   1    3.91    0.64
   3  -6  -1    5.12    0.22
  -3  -6   1    4.74    0.20
   3   6  -1    4.79    0.16
   3   6  -1    4.88    0.12
  -3   6   1    4.37    0.77
   3   6  -1    5.31    0.20
  -3   6   1    4.82    0.21
  -3   6   1    4.95    0.22
  -3   6   1    5.09    0.23
   3   6  -1    5.05    0.18
  -3   6   1    4.72    0.16
  -3   6   1    4.51    0.22
   3   6  -1    4.81    0.18
  -3   6   1    5.10    0.19
   3   6  -1    4.72    0.18
  -2  -6   1    6.35    0.22
  -2  -6   1    6.49    0.21
   2  -6  -1    6.52    0.23
   2  -6  -1    6.53    0.23
  -2  -6   1    7.22    0.73
  -2  -6   1    7.00    0.71
   2  -6  -1    6.23    0.24
  -2  -6   1    6.69    0.22
  -2  -6   1    6.59    0.22
   2  -6  -1    6.26    0.20
   2  -6  -1    6.48    0.22
   2   6  -1    6.56    0.20
  -2   6   1    6.47    0.19
   2   6  -1    6.23    0.14
  -2   6   1    6.03    0.23
   2   6  -1    6.49    0.20
   2   6  -1    6.52    0.21
   2   6  -1    6.31    0.18
  -2   6   1    6.56    0.80
   2   6  -1    6.42    0.20
  -2   6   1    6.28    0.20
  -2   6   1    5.75    0.23
  -2   6   1    6.81    0.24
  -1  -6   1    1.95    0.45
   1  -6  -1    1.40    0.11
   1  -6  -1    1.63    0.43
   1  -6  -1    1.39    0.11
  -1  -6   1    1.42    0.11
   1  -6  -1    1.24    0.09
  -1  -6   1    1.31    0.10
   1  -6  -1    1.57    0.12
  -1  -6   1    1.35    0.06
  -1  -6   1    1.43    0.09
   1  -6  -1    1.26    0.10
  -1  -6   1    1.43    0.06
   1   6  -1    1.33    0.09
   1   6  -1    1.25    0.08
  -1   6   1    1.42    0.10
  -1   6   1    1.13    0.10
   1   6  -1    1.45    0.10
  -1   6   1    1.34    0.12
  -1   6   1    1.55    0.10
  -1   6   1    1.35    0.11
  -1   6   1    1.66    0.45
   1   6  -1    1.42    0.10
   0  -6   1    0.33    0.06
   0  -6   1    0.26    0.08
   0  -6  -1    0.35    0.05
   0  -6   1    0.29    0.03
   0  -6  -1    0.32    0.08
   0  -6  -1    0.41    0.37
   0  -6  -1    0.32    0.07
   0  -6   1    0.43    0.07
   0  -6  -1    0.29    0.08
   0  -6   1    0.36    0.05
   0  -6   1    0.33    0.07
   0  -6   1    0.66    0.36
   0  -6  -1    0.25    0.07
   0  -6   1    0.46    0.07
   0  -6   1    0.29    0.07
   0   6  -1    0.31    0.06
   0   6  -1    0.30    0.06
   0   6  -1    0.42    0.07
   0   6   1    0.30    0.07
   0   6  -1   -0.12    0.31
   0   6   1    1.10    0.42
   0   6  -1    0.28    0.06
   0   6   1    0.20    0.06
   0   6   1    0.30    0.07
   0   6  -1    0.25    0.06
   0   6   1    0.26    0.06
   1  -6   1    1.78    0.12
  -1  -6  -1    1.68    0.13
   1  -6   1    2.02    0.14
   1  -6   1    1.74    0.12
   1  -6   1    2.12    0.13
   1  -6   1    1.92    0.10
   1  -6   1    1.76    0.11
  -1  -6  -1    1.93    0.11
  -1  -6  -1    1.67    0.12
  -1  -6  -1    1.14    0.45
   1  -6   1    1.77    0.11
   1  -6   1    2.03    0.13
   1  -6   1    1.95    0.09
   1  -6   1    1.68    0.47
  -1  -6  -1    1.99    0.10
  -1  -6  -1    2.11    0.13
  -1   6  -1    1.83    0.11
  -1   6  -1    1.81    0.13
  -1   6  -1    2.05    0.12
   1   6   1    1.85    0.12
   1   6   1    2.06    0.11
   1   6   1    2.01    0.12
  -1   6  -1    1.64    0.11
   1   6   1    2.48    0.52
   1   6   1    1.91    0.12
  -1   6  -1    1.35    0.45
  -1   6  -1    1.71    0.12
  -2  -6  -1   16.62    0.45
   2  -6   1   16.68    0.47
   2  -6   1   16.54    0.41
  -2  -6  -1   17.25    0.45
   2  -6   1   17.40    0.46
   2  -6   1   17.59    0.42
  -2  -6  -1   17.68    0.46
  -2  -6  -1   17.18    0.41
  -2  -6  -1   17.77    1.13
   2  -6   1   17.06    0.45
  -2  -6  -1   16.47    0.46
   2  -6   1   16.45    0.37
   2  -6   1   14.12    1.11
  -2  -6  -1   17.43    0.39
   2   6   1   17.34    0.45
  -2   6  -1   17.14    0.47
   2   6   1   17.23    0.45
   2   6   1   16.80    0.44
  -2   6  -1   17.48    0.45
  -2   6  -1   17.02    0.42
   2   6   1   16.65    0.41
  -2   6  -1   16.26    1.15
   2   6   1   16.07    1.11
   2   6   1   16.90    0.42
  -2   6  -1   16.90    0.42
   3  -6   1    8.01    0.29
   3  -6   1    8.32    0.26
  -3  -6  -1    8.13    0.21
  -3  -6  -1    7.96    0.29
   3  -6   1    7.83    0.27
  -3  -6  -1    8.31    0.28
   3  -6   1    8.11    0.29
  -3  -6  -1    8.24    0.29
   3  -6   1    7.80    0.22
   3  -6   1    8.42    1.03
  -3  -6  -1    8.09    0.21
  -3  -6  -1    7.73    0.94
   3  -6   1    8.24    0.29
  -3  -6  -1    8.34    0.29
  -3   6  -1    7.54    0.29
   3   6   1    8.20    0.28
  -3   6  -1    7.85    0.29
   3   6   1    8.17    0.25
   3   6   1    7.92    0.27
   3   6   1    9.58    1.01
  -3   6  -1    7.93    0.25
  -3   6  -1    7.45    0.97
   3   6   1    8.39    0.27
   3   6   1    7.90    0.26
  -3   6  -1    7.74    0.26
   3   6   1    7.87    0.22
  -4  -6  -1    5.47    0.94
  -4  -6  -1    6.92    0.17
   4  -6   1    6.97    0.28
   4  -6   1    6.68    0.24
   4  -6   1    6.99    0.22
  -4  -6  -1    6.95    0.28
   4  -6   1    6.74    0.28
  -4  -6  -1    6.83    0.17
  -4  -6  -1    7.02    0.29
   4   6   1    6.46    0.21
   4   6   1    6.59    0.26
   4   6   1    7.00    0.24
  -4   6  -1    6.92    0.30
  -4   6  -1    7.04    0.24
   4   6   1    7.18    0.28
  -4   6  -1    6.45    1.06
  -4   6  -1    6.67    0.29
  -5  -6  -1    3.38    0.93
   5  -6   1    3.97    0.22
  -5  -6  -1    4.28    0.26
   5  -6   1    4.41    0.25
   5  -6   1    4.00    0.25
   5  -6   1    4.29    0.20
  -5  -6  -1    4.41    0.26
  -5   6  -1    4.11    1.04
  -5   6  -1    4.02    0.26
   5   6   1    4.20    0.24
  -5   6  -1    4.62    0.19
  -5   6  -1    3.92    0.26
   5   6   1    4.89    0.25
   5   6   1    4.50    0.19
  -6  -6  -1    6.66    0.34
  -6  -6  -1    7.01    0.35
   6  -6   1    6.53    0.34
   6  -6   1    6.51    0.33
  -6  -6  -1    6.02    1.21
   6  -6   1    6.98    0.26
  -6   6  -1    6.26    0.33
   6   6   1    7.66    0.33
  -6   6  -1    6.70    0.23
  -6   6  -1    6.70    0.35
   6   6   1    6.64    0.26
   6   6   1    7.46    0.33
  -6   6  -1    8.11    1.39
   7  -6   1    1.02    0.16
  -7  -6  -1    0.86    0.21
  -7  -6  -1    0.17    0.99
   7  -6   1    1.21    0.20
   7  -6   1    0.94    0.21
  -7  -6  -1    1.11    0.22
   7   6   1    1.12    0.21
   7   6   1    1.18    0.16
  -7   6  -1    1.08    1.05
  -7   6  -1    1.19    0.24
   7   6   1    1.20    0.22
  -7   6  -1    1.35    0.23
   8  -6   1    0.08    0.21
  -8  -6  -1    0.29    0.22
  -8  -6  -1    0.52    1.07
   8  -6   1    0.67    0.17
   8   6   1    0.56    0.22
  -8   6  -1    0.89    1.16
  -8   6  -1    0.81    0.26
   8   6   1    0.70    0.17
  -8  -7   1    4.37    1.28
   8  -7  -1    3.24    0.24
   8  -7  -1    3.45    0.30
  -8   7   1    3.30    0.33
  -8   7   1    2.85    1.25
   8   7  -1    3.21    0.22
   8   7  -1    3.14    0.28
  -7  -7   1   11.51    0.44
  -7  -7   1   13.35    1.64
   7  -7  -1   11.43    0.47
   7  -7  -1   10.50    0.44
   7  -7  -1   10.71    0.36
  -7  -7   1   11.77    0.46
  -7   7   1   10.46    0.45
  -7   7   1   12.12    1.68
   7   7  -1   10.95    0.34
   7   7  -1   10.82    0.41
   7   7  -1   11.77    0.44
  -7   7   1   11.09    0.48
  -6  -7   1    1.87    0.20
  -6  -7   1    1.95    0.20
   6  -7  -1    1.91    0.20
   6  -7  -1    1.80    0.15
   6  -7  -1    2.21    0.23
  -6  -7   1    2.13    0.93
   6   7  -1    1.82    0.19
  -6   7   1    1.81    0.22
  -6   7   1    1.90    0.23
   6   7  -1    1.62    0.13
   6   7  -1    1.34    0.18
  -6   7   1    0.63    0.88
   5  -7  -1   27.76    0.72
  -5  -7   1   29.26    0.75
   5  -7  -1   28.72    0.76
  -5  -7   1   28.51    0.77
  -5  -7   1   30.24    1.76
   5  -7  -1   28.82    0.63
   5   7  -1   28.88    0.74
  -5   7   1   26.50    1.88
   5   7  -1   29.43    0.60
   5   7  -1   28.21    0.69
  -5   7   1   28.34    0.62
  -5   7   1   27.65    0.77
  -5   7   1   29.81    0.80
  -4  -7   1    1.65    0.63
   4  -7  -1    2.37    0.15
  -4  -7   1    2.32    0.17
   4  -7  -1    2.26    0.18
  -4  -7   1    2.41    0.18
   4  -7  -1    2.28    0.17
   4  -7  -1    2.69    0.14
   4   7  -1    2.09    0.15
  -4   7   1    2.27    0.19
   4   7  -1    2.37    0.17
   4   7  -1    2.26    0.11
  -4   7   1    2.10    0.18
  -4   7   1    1.21    0.71
  -4   7   1    2.54    0.13
   3  -7  -1   16.64    0.47
  -3  -7   1   16.41    1.17
  -3  -7   1   16.78    0.44
   3  -7  -1   15.88    0.43
   3  -7  -1   16.27    0.37
  -3  -7   1   16.47    0.46
   3  -7  -1   15.90    1.28
   3  -7  -1   15.43    0.41
   3  -7  -1   16.20    0.45
   3  -7  -1   16.31    0.46
   3  -7  -1   16.32    0.47
  -3  -7   1   15.71    1.14
  -3  -7   1   15.75    0.45
  -3  -7   1   15.98    0.44
  -3   7   1   15.74    0.47
  -3   7   1   15.98    0.46
   3   7  -1   15.85    0.34
  -3   7   1   16.18    0.47
  -3   7   1   16.35    0.40
  -3   7   1   18.49    1.33
   3   7  -1   16.30    0.39
   3   7  -1   15.84    0.41
   3   7  -1   16.54    0.42
   3   7  -1   16.23    0.41
  -3   7   1   16.56    0.42
   3   7  -1   16.34    0.43
  -2  -7   1   11.72    0.34
   2  -7  -1   11.45    0.32
   2  -7  -1   11.06    0.34
   2  -7  -1   11.04    0.35
  -2  -7   1   11.04    0.33
  -2  -7   1   12.51    1.00
  -2  -7   1   10.73    0.32
  -2  -7   1   11.35    0.92
   2  -7  -1   10.99    0.34
   2  -7  -1   11.41    0.30
  -2   7   1   11.25    0.31
  -2   7   1   11.20    0.34
   2   7  -1   11.47    0.30
   2   7  -1   10.89    0.28
   2   7  -1   11.41    0.24
  -2   7   1   11.78    0.36
   2   7  -1   11.34    0.30
   2   7  -1   11.34    0.31
  -2   7   1   11.12    0.31
  -2   7   1   11.35    0.35
  -2   7   1   11.25    0.30
  -2   7   1   12.76    1.11
   2   7  -1   11.16    0.31
  -1  -7   1   40.41    0.93
   1  -7  -1   38.96    0.96
   1  -7  -1   40.11    0.93
   1  -7  -1   39.26    0.90
  -1  -7   1   39.77    0.91
  -1  -7   1   39.97    0.95
  -1  -7   1   40.20    0.81
   1  -7  -1   40.07    0.85
   1  -7  -1   42.20    1.77
  -1  -7   1   40.71    0.81
   1  -7  -1   39.06    0.86
  -1  -7   1   38.76    1.65
   1   7  -1   41.18    0.90
   1   7  -1   40.19    0.85
  -1   7   1   38.89    1.74
   1   7  -1   40.35    0.92
  -1   7   1   39.43    0.86
  -1   7   1   39.64    0.95
  -1   7   1   39.69    0.85
   1   7  -1   40.27    0.84
  -1   7   1   38.32    0.92
   0  -7  -1   24.96    0.57
   0  -7  -1   26.56    1.36
   0  -7   1   26.19    0.66
   0  -7   1   25.94    0.61
   0  -7   1   26.65    0.64
   0  -7  -1   25.88    0.62
   0  -7  -1   24.95    0.64
   0  -7   1   26.72    0.63
   0  -7   1   25.45    0.50
   0  -7   1   25.91    0.56
   0  -7  -1   27.40    0.65
   0  -7   1   26.77    0.63
   0  -7  -1   26.57    0.60
   0  -7   1   25.93    0.58
   0  -7   1   26.84    1.32
   0  -7  -1   25.65    0.67
   0   7  -1   26.27    0.64
   0   7  -1   26.35    1.31
   0   7   1   26.55    0.63
   0   7  -1   25.51    0.57
   0   7   1   24.80    1.35
   0   7   1   25.69    0.65
   0   7  -1   25.92    0.62
   0   7   1   24.95    0.60
   0   7   1   25.67    0.58
   0   7  -1   26.79    0.59
   0   7  -1   25.96    0.57
   0   7  -1   27.16    0.61
  -1  -7  -1   51.61    1.07
   1  -7   1   51.29    1.18
   1  -7   1   49.33    1.20
  -1  -7  -1   49.65    1.21
   1  -7   1   52.02    1.08
   1  -7   1   51.23    1.16
  -1  -7  -1   52.82    2.07
  -1  -7  -1   51.20    1.17
  -1  -7  -1   53.08    1.20
   1  -7   1   51.98    0.99
  -1  -7  -1   50.74    1.08
   1  -7   1   50.57    1.08
   1  -7   1   51.45    1.14
   1  -7   1   50.70    1.16
   1  -7   1   52.75    1.20
   1   7   1   54.26    1.16
   1   7   1   50.84    1.09
  -1   7  -1   53.11    1.16
  -1   7  -1   51.12    1.10
   1   7   1   50.71    1.07
   1   7   1   52.08    1.19
  -1   7  -1   57.23    2.11
  -1   7  -1   51.52    1.14
  -1   7  -1   51.63    1.19
   1   7   1   51.71    2.06
  -1   7  -1   50.82    1.07
   2  -7   1   21.57    0.51
   2  -7   1   20.73    0.56
  -2  -7  -1   20.89    0.57
   2  -7   1   20.88    0.52
   2  -7   1   21.43    1.37
   2  -7   1   21.37    0.46
  -2  -7  -1   22.15    0.57
  -2  -7  -1   21.33    1.32
  -2  -7  -1   22.83    0.56
  -2  -7  -1   21.40    0.56
  -2  -7  -1   21.52    0.51
  -2  -7  -1   22.00    0.48
   2  -7   1   22.15    0.55
   2  -7   1   21.54    0.58
  -2   7  -1   22.54    1.38
  -2   7  -1   20.95    0.57
  -2   7  -1   22.13    0.51
  -2   7  -1   22.02    0.52
   2   7   1   22.22    0.51
  -2   7  -1   21.02    0.56
   2   7   1   20.80    1.32
   2   7   1   21.58    0.55
   2   7   1   22.28    0.51
   2   7   1   22.34    0.56
   3  -7   1   79.77    1.88
   3  -7   1   81.72    3.11
   3  -7   1   82.10    1.81
  -3  -7  -1   83.56    1.65
   3  -7   1   80.60    1.70
   3  -7   1   81.66    1.69
  -3  -7  -1   81.19    1.81
  -3  -7  -1   84.55    1.81
   3  -7   1   83.05    1.58
  -3  -7  -1   86.34    1.87
  -3  -7  -1   79.78    1.87
  -3  -7  -1   74.32    2.94
   3  -7   1   79.08    1.78
  -3  -7  -1   81.93    1.65
  -3   7  -1   82.41    3.12
   3   7   1   80.36    1.57
   3   7   1   79.15    2.97
   3   7   1   82.63    1.68
   3   7   1   83.20    1.70
  -3   7  -1   82.57    1.82
   3   7   1   83.36    1.79
  -3   7  -1   78.29    1.88
  -3   7  -1   80.61    1.70
   3   7   1   82.23    1.85
  -3   7  -1   81.01    1.68
   3   7   1   82.05    1.78
  -4  -7  -1   10.72    0.38
  -4  -7  -1   11.02    1.24
  -4  -7  -1   10.81    0.24
   4  -7   1   11.13    0.36
   4  -7   1   11.04    0.33
   4  -7   1   10.92    0.30
   4  -7   1   11.42    0.38
  -4  -7  -1   11.43    0.39
  -4   7  -1   14.76    1.51
   4   7   1   11.09    0.29
   4   7   1   10.94    0.37
  -4   7  -1   10.65    0.39
   4   7   1   10.83    0.32
  -4   7  -1   10.71    0.39
  -4   7  -1   10.43    0.32
   4   7   1   11.16    0.35
   5  -7   1   11.52    0.43
  -5  -7  -1   11.78    1.37
  -5  -7  -1   11.17    0.42
  -5  -7  -1   12.06    0.42
   5  -7   1   11.52    0.33
   5  -7   1   11.70    0.40
   5  -7   1   12.21    0.38
  -5   7  -1   12.05    0.43
  -5   7  -1   11.39    0.34
  -5   7  -1   10.04    1.42
   5   7   1   12.38    0.39
   5   7   1   12.13    0.33
  -5   7  -1   11.83    0.44
   5   7   1   12.24    0.42
   6  -7   1    2.65    0.18
  -6  -7  -1    2.43    0.24
  -6  -7  -1    2.30    0.23
   6  -7   1    3.15    0.27
   6  -7   1    2.71    0.21
   6  -7   1    2.93    0.25
  -6  -7  -1    2.06    1.01
  -6   7  -1    3.01    0.27
  -6   7  -1    1.80    1.04
  -6   7  -1    3.17    0.27
  -6   7  -1    2.72    0.17
   6   7   1    2.89    0.23
   6   7   1    3.10    0.26
   6   7   1    2.53    0.17
   7  -7   1    3.26    0.30
  -7  -7  -1    3.02    0.29
   7  -7   1    3.01    0.22
  -7  -7  -1    1.73    1.04
  -7  -7  -1    3.16    0.29
   7  -7   1    3.04    0.28
   7   7   1    3.79    0.23
   7   7   1    3.00    0.26
  -7   7  -1    3.50    1.30
  -7   7  -1    3.14    0.31
   7   7   1    2.96    0.28
  -7   7  -1    3.28    0.30
   8  -7   1    0.82    0.19
  -8  -7  -1   -1.63    0.96
   8   7   1    0.97    0.23
  -8   7  -1    0.44    1.15
   8   7   1    0.61    0.18
   8  -8  -1    9.43    0.45
   8  -8  -1    8.95    0.35
  -8  -8   1    6.57    1.40
   8   8  -1    8.04    0.33
   8   8  -1    9.01    0.42
  -8   8   1    8.89    1.65
  -8   8   1    8.69    0.47
   7  -8  -1    0.38    0.18
  -7  -8   1   -0.28    0.87
   7  -8  -1    0.16    0.13
   7  -8  -1    0.04    0.18
  -7  -8   1    0.23    0.18
  -7  -8   1    0.10    0.17
   7   8  -1    0.11    0.16
  -7   8   1    0.92    0.96
  -7   8   1   -0.01    0.20
  -7   8   1    0.05    0.18
   7   8  -1    0.22    0.13
  -6  -8   1    6.29    0.32
  -6  -8   1    6.34    0.32
   6  -8  -1    6.11    0.25
   6  -8  -1    5.62    0.32
  -6  -8   1    5.82    1.16
   6  -8  -1    6.47    0.34
   6   8  -1    6.63    0.31
  -6   8   1    5.25    1.22
  -6   8   1    6.21    0.35
  -6   8   1    5.79    0.35
   6   8  -1    6.49    0.23
   6   8  -1    6.37    0.30
   5  -8  -1    0.12    0.14
  -5  -8   1   -0.22    0.62
   5  -8  -1   -0.02    0.10
   5  -8  -1    0.12    0.10
   5  -8  -1    0.00    0.13
  -5  -8   1   -0.01    0.12
  -5  -8   1   -0.02    0.13
  -5   8   1   -0.08    0.14
  -5   8   1    0.23    0.73
  -5   8   1    0.07    0.08
   5   8  -1    0.02    0.11
  -5   8   1    0.06    0.14
   5   8  -1   -0.05    0.08
   5   8  -1    0.01    0.12
  -4  -8   1    2.71    0.19
  -4  -8   1    3.26    0.78
  -4  -8   1    2.83    0.19
   4  -8  -1    2.39    0.20
   4  -8  -1    2.62    0.15
   4  -8  -1    2.46    0.16
   4  -8  -1    2.28    0.18
  -4   8   1    2.27    0.19
   4   8  -1    2.62    0.17
   4   8  -1    2.67    0.18
   4   8  -1    2.37    0.12
  -4   8   1    2.66    0.15
  -4   8   1    3.21    0.89
  -4   8   1    2.68    0.21
  -3  -8   1    3.41    0.19
   3  -8  -1    3.33    0.21
   3  -8  -1    2.70    0.77
   3  -8  -1    3.67    0.20
   3  -8  -1    3.76    0.15
  -3  -8   1    3.00    0.18
   3  -8  -1    4.10    0.20
   3  -8  -1    4.09    0.22
  -3  -8   1    3.89    0.74
  -3  -8   1    2.69    0.63
  -3  -8   1    3.43    0.19
   3  -8  -1    3.08    0.20
   3  -8  -1    3.91    0.17
  -3   8   1    3.87    0.83
  -3   8   1    3.04    0.20
   3   8  -1    3.66    0.17
  -3   8   1    3.58    0.17
   3   8  -1    3.25    0.17
  -3   8   1    3.49    0.21
   3   8  -1    3.30    0.12
  -3   8   1    3.45    0.16
   2  -8  -1    4.95    0.19
   2  -8  -1    5.68    0.24
  -2  -8   1    5.64    0.78
   2  -8  -1    5.08    0.82
   2  -8  -1    5.35    0.23
  -2  -8   1    5.40    0.22
   2  -8  -1    4.93    0.22
   2  -8  -1    5.38    0.22
   2  -8  -1    5.56    0.18
  -2  -8   1    5.46    0.20
   2  -8  -1    5.20    0.24
  -2  -8   1    5.41    0.22
   2   8  -1    5.49    0.20
  -2   8   1    5.36    0.19
   2   8  -1    5.34    0.20
   2   8  -1    5.61    0.20
   2   8  -1    5.45    0.18
  -2   8   1    5.52    0.20
  -2   8   1    5.30    0.23
  -2   8   1    4.92    0.23
  -2   8   1    5.61    0.86
  -2   8   1    5.27    0.21
  -1  -8   1    9.73    0.23
   1  -8  -1    9.44    0.32
  -1  -8   1    9.88    0.32
   1  -8  -1    9.52    0.27
  -1  -8   1   10.02    0.31
   1  -8  -1    9.82    0.33
  -1  -8   1   10.71    0.99
   1  -8  -1    9.96    1.02
  -1  -8   1   10.30    0.31
  -1  -8   1    9.97    0.31
   1  -8  -1   10.17    0.31
  -1  -8   1    9.61    0.23
   1  -8  -1    9.88    0.30
  -1   8   1    9.91    0.31
   1   8  -1   10.03    0.27
  -1   8   1   10.20    0.28
  -1   8   1    8.76    0.98
  -1   8   1    9.61    0.32
  -1   8   1    9.58    0.29
   1   8  -1    9.39    0.27
   1   8  -1   10.25    0.29
   1   8  -1    9.75    0.29
   0  -8   1   -0.34    0.37
   0  -8  -1   -0.03    0.07
   0  -8   1    0.03    0.07
   0  -8   1    0.02    0.03
   0  -8  -1    0.04    0.05
   0  -8  -1    0.05    0.08
   0  -8   1   -0.08    0.07
   0  -8   1    0.10    0.05
   0  -8   1    0.11    0.08
   0  -8   1    0.03    0.07
   0  -8   1   -0.08    0.06
   0  -8  -1    0.35    0.10
   0  -8  -1    0.17    0.43
   0  -8   1    0.02    0.07
   0  -8  -1    0.03    0.07
   0   8  -1    0.00    0.07
   0   8   1    0.05    0.07
   0   8   1    0.05    0.07
   0   8   1   -0.10    0.42
   0   8   1    0.07    0.07
   0   8  -1    0.03    0.06
   0   8  -1    0.08    0.06
   0   8  -1    0.02    0.06
   0   8  -1   -0.01    0.06
   0   8  -1    0.04    0.07
   0   8   1   -0.05    0.06
   0   8  -1   -0.19    0.38
   1  -8   1    2.15    0.15
   1  -8   1    2.22    0.12
   1  -8   1    2.24    0.16
   1  -8   1    2.50    0.15
  -1  -8  -1    1.84    0.59
  -1  -8  -1    2.04    0.11
   1  -8   1    1.66    0.14
  -1  -8  -1    2.13    0.16
  -1  -8  -1    2.32    0.16
  -1  -8  -1    2.23    0.16
   1  -8   1    2.21    0.15
   1  -8   1    2.34    0.14
  -1  -8  -1    2.32    0.14
   1  -8   1    2.12    0.10
  -1   8  -1    1.99    0.15
   1   8   1    2.23    0.13
   1   8   1    2.09    0.15
   1   8   1    1.87    0.60
  -1   8  -1    2.14    0.14
  -1   8  -1    1.80    0.12
  -1   8  -1    2.27    0.14
  -1   8  -1    2.16    0.61
   1   8   1    2.15    0.14
  -1   8  -1    2.14    0.15
   1   8   1    2.33    0.14
  -2  -8  -1    0.20    0.09
   2  -8   1    0.17    0.07
   2  -8   1    0.04    0.06
  -2  -8  -1    0.08    0.09
  -2  -8  -1   -0.34    0.46
   2  -8   1    0.14    0.09
  -2  -8  -1    0.01    0.09
   2  -8   1    0.07    0.09
   2  -8   1    0.13    0.09
   2  -8   1    0.00    0.08
  -2  -8  -1    0.16    0.06
   2  -8   1    0.27    0.51
  -2  -8  -1    0.13    0.08
   2   8   1    0.07    0.07
  -2   8  -1    0.09    0.09
  -2   8  -1   -0.03    0.08
   2   8   1    0.15    0.07
   2   8   1    0.17    0.09
  -2   8  -1    0.21    0.08
   2   8   1   -0.18    0.45
   2   8   1    0.09    0.08
  -2   8  -1   -0.39    0.47
  -2   8  -1    0.24    0.10
   3  -8   1    0.90    0.11
   3  -8   1    0.94    0.13
  -3  -8  -1    0.80    0.13
   3  -8   1    2.31    0.75
  -3  -8  -1    0.85    0.07
  -3  -8  -1    0.51    0.61
   3  -8   1    0.86    0.14
   3  -8   1    0.97    0.14
   3  -8   1    0.77    0.13
  -3  -8  -1    0.68    0.13
   3  -8   1    0.83    0.09
   3   8   1    0.95    0.11
   3   8   1    0.80    0.13
  -3   8  -1    0.81    0.11
  -3   8  -1    1.08    0.14
  -3   8  -1    1.16    0.12
   3   8   1    0.89    0.12
  -3   8  -1    0.86    0.14
  -3   8  -1    1.11    0.70
   4  -8   1    0.46    0.14
  -4  -8  -1    0.64    0.70
  -4  -8  -1    0.46    0.14
   4  -8   1    0.34    0.09
   4  -8   1    0.29    0.10
   4  -8   1    0.50    0.13
  -4  -8  -1    0.70    0.15
   4   8   1    0.51    0.13
  -4   8  -1    0.71    0.11
   4   8   1    0.47    0.13
  -4   8  -1    0.48    0.14
  -4   8  -1    0.55    0.73
  -4   8  -1    0.55    0.15
   4   8   1    0.32    0.09
   5  -8   1    0.50    0.16
   5  -8   1    0.66    0.13
   5  -8   1    0.97    0.18
  -5  -8  -1    0.99    0.82
   5  -8   1    0.72    0.12
  -5  -8  -1    0.62    0.15
  -5  -8  -1    0.54    0.16
   5   8   1    0.51    0.11
  -5   8  -1    1.14    0.90
   5   8   1    0.42    0.14
  -5   8  -1    0.61    0.17
   5   8   1    0.31    0.15
  -5   8  -1    0.61    0.17
  -5   8  -1    0.74    0.12
  -6  -8  -1    0.30    0.17
  -6  -8  -1    0.37    0.18
   6  -8   1    0.63    0.14
   6  -8   1    0.43    0.17
  -6  -8  -1    0.46    0.87
   6  -8   1    0.25    0.12
   6  -8   1    0.07    0.17
  -6   8  -1    0.39    0.19
   6   8   1    0.37    0.12
  -6   8  -1    0.54    1.00
  -6   8  -1    0.54    0.19
   6   8   1    0.38    0.17
   6   8   1    0.26    0.16
  -6   8  -1    0.53    0.11
   7  -8   1    0.32    0.20
  -7  -8  -1   -0.41    0.87
  -7  -8  -1    0.12    0.20
   7  -8   1    0.33    0.15
  -7  -8  -1    0.27    0.20
  -7   8  -1    0.27    0.19
   7   8   1    0.05    0.18
  -7   8  -1   -0.64    0.95
   7   8   1    0.54    0.19
  -7   8  -1    0.28    0.09
   7   8   1    0.33    0.15
  -8  -8  -1   -0.30    1.11
   8  -8   1    0.28    0.17
   8   8   1    0.04    0.16
  -8   8  -1    0.43    1.14
   8   8   1   -0.05    0.20
   8  -9  -1    5.49    0.39
   8  -9  -1    5.88    0.31
  -8  -9   1    6.45    1.47
   8   9  -1    6.40    0.37
  -8   9   1    6.37    1.60
   8   9  -1    5.44    0.29
  -8   9   1    6.07    0.43
  -7  -9   1   13.91    0.52
  -7  -9   1   14.20    1.72
   7  -9  -1   13.24    0.50
   7  -9  -1   13.71    0.42
   7  -9  -1   14.53    0.55
  -7   9   1   13.11    0.54
  -7   9   1   11.52    1.71
   7   9  -1   13.75    0.40
   7   9  -1   13.30    0.48
  -7   9   1   13.90    0.56
   6  -9  -1    6.76    0.33
   6  -9  -1    6.93    0.27
  -6  -9   1    8.18    1.30
   6  -9  -1    7.37    0.37
  -6  -9   1    7.29    0.36
  -6  -9   1    6.87    0.33
   6   9  -1    7.83    0.35
  -6   9   1    7.42    0.38
  -6   9   1    6.94    0.36
  -6   9   1    7.17    0.20
   6   9  -1    7.08    0.25
  -6   9   1    7.12    1.39
   6   9  -1    7.08    0.32
   5  -9  -1   21.62    0.52
  -5  -9   1   21.79    0.64
   5  -9  -1   22.45    0.65
   5  -9  -1   21.46    0.61
   5  -9  -1   23.00    0.58
  -5  -9   1   21.46    1.62
  -5  -9   1   21.64    0.62
   5   9  -1   22.12    0.50
  -5   9   1   21.29    0.52
  -5   9   1   21.26    0.67
   5   9  -1   22.58    0.62
  -5   9   1   21.08    0.65
   5   9  -1   22.64    0.58
  -5   9   1   20.57    1.93
   4  -9  -1   10.58    0.33
   4  -9  -1   10.33    0.38
   4  -9  -1   10.41    0.29
  -4  -9   1    9.92    1.14
  -4  -9   1    9.72    0.35
  -4  -9   1   10.13    0.37
   4  -9  -1    9.43    0.35
   4   9  -1   10.05    0.26
  -4   9   1    9.93    0.39
   4   9  -1    9.86    0.33
  -4   9   1   10.02    0.38
   4   9  -1   10.75    0.35
  -4   9   1   10.47    0.30
  -4   9   1   11.36    1.41
   3  -9  -1   11.03    0.32
   3  -9  -1   10.89    0.36
   3  -9  -1   11.01    0.38
  -3  -9   1    9.64    1.08
   3  -9  -1   10.72    0.37
  -3  -9   1   11.15    0.36
  -3  -9   1   10.53    0.36
   3  -9  -1   11.16    0.37
   3  -9  -1   10.59    0.34
   3  -9  -1   10.96    0.29
  -3   9   1    9.40    1.21
   3   9  -1   11.03    0.33
  -3   9   1   10.64    0.38
  -3   9   1   10.59    0.31
  -3   9   1   11.32    0.34
   3   9  -1   10.55    0.26
  -3   9   1   10.63    0.37
  -3   9   1   10.72    0.33
   2  -9  -1   25.03    0.60
   2  -9  -1   24.51    0.65
  -2  -9   1   25.00    0.66
   2  -9  -1   24.15    0.58
  -2  -9   1   24.20    0.63
   2  -9  -1   24.06    0.67
  -2  -9   1   24.86    1.46
  -2  -9   1   25.71    0.60
   2  -9  -1   23.71    1.55
  -2  -9   1   25.71    0.65
   2  -9  -1   24.25    0.67
   2  -9  -1   24.65    0.53
   2  -9  -1   23.23    0.63
  -2   9   1   24.22    1.49
   2   9  -1   25.44    0.61
   2   9  -1   25.73    0.62
  -2   9   1   23.85    0.66
  -2   9   1   25.20    0.59
   2   9  -1   25.43    0.57
   2   9  -1   24.60    0.58
  -2   9   1   25.05    0.59
  -2   9   1   24.36    0.59
  -2   9   1   24.42    0.64
   1  -9  -1   50.51    1.19
   1  -9  -1   51.39    1.10
   1  -9  -1   48.76    2.21
   1  -9  -1   51.60    1.01
  -1  -9   1   53.02    1.17
  -1  -9   1   49.72    1.18
  -1  -9   1   52.27    1.05
  -1  -9   1   52.12    1.06
  -1  -9   1   48.45    2.13
   1  -9  -1   51.78    1.16
   1  -9  -1   51.73    1.11
   1  -9  -1   49.55    1.24
  -1  -9   1   51.20    1.23
  -1  -9   1   54.46    1.21
   1   9  -1   51.87    1.11
  -1   9   1   50.23    1.12
   1   9  -1   53.75    1.16
   1   9  -1   53.33    1.20
  -1   9   1   53.50    2.27
  -1   9   1   49.91    1.22
  -1   9   1   52.35    1.10
   1   9  -1   51.84    1.09
  -1   9   1   50.73    1.18
   0  -9  -1   49.99    1.25
   0  -9  -1   51.25    1.01
   0  -9  -1   54.60    2.27
   0  -9   1   51.92    1.11
   0  -9   1   51.47    1.16
   0  -9  -1   52.14    1.17
   0  -9  -1   50.57    1.20
   0  -9  -1   51.82    1.10
   0  -9   1   52.81    1.09
   0  -9  -1   51.03    1.12
   0  -9   1   52.69    2.19
   0  -9   1   50.96    0.99
   0  -9   1   54.18    1.23
   0  -9   1   51.34    1.19
   0  -9   1   50.79    1.24
   0   9  -1   52.54    1.18
   0   9  -1   52.12    1.10
   0   9   1   55.12    2.29
   0   9  -1   52.75    1.17
   0   9  -1   53.43    1.22
   0   9  -1   53.70    1.10
   0   9  -1   49.95    2.16
   0   9  -1   52.73    1.13
   0   9   1   51.64    1.13
   0   9   1   54.08    1.19
   0   9   1   53.12    1.11
   0   9   1   52.88    1.23
   1  -9   1   84.03    1.61
  -1  -9  -1   83.29    3.08
  -1  -9  -1   83.08    1.60
   1  -9   1   83.92    1.87
   1  -9   1   83.06    1.89
  -1  -9  -1   85.08    1.74
  -1  -9  -1   81.73    1.87
  -1  -9  -1   88.32    1.93
   1  -9   1   82.05    1.94
  -1  -9  -1   83.54    1.94
  -1  -9  -1   84.61    1.73
   1  -9   1   82.31    1.86
   1  -9   1   84.02    3.07
   1  -9   1   86.52    1.83
   1  -9   1   86.10    1.74
   1  -9   1   85.26    1.74
   1   9   1   85.49    1.86
  -1   9  -1   84.16    3.08
   1   9   1   86.48    3.13
  -1   9  -1   84.57    1.77
  -1   9  -1   85.21    1.92
  -1   9  -1   86.69    1.86
   1   9   1   85.88    1.73
  -1   9  -1   85.19    1.73
   1   9   1   85.39    1.92
   1   9   1   84.45    1.77
   2  -9   1   30.34    0.75
   2  -9   1   30.24    0.76
  -2  -9  -1   29.31    0.79
   2  -9   1   29.95    0.71
  -2  -9  -1   30.21    1.78
  -2  -9  -1   31.84    0.79
  -2  -9  -1   31.65    0.70
  -2  -9  -1   30.75    0.66
   2  -9   1   30.15    0.80
  -2  -9  -1   29.19    0.76
   2  -9   1   29.81    0.69
   2  -9   1   30.52    0.63
   2  -9   1   31.02    1.79
  -2   9  -1   29.26    0.71
   2   9   1   30.06    0.76
  -2   9  -1   31.03    0.79
  -2   9  -1   29.26    1.76
   2   9   1   29.75    0.70
  -2   9  -1   30.86    0.76
   2   9   1   30.43    0.70
   2   9   1   30.71    1.81
   2   9   1   31.65    0.75
  -2   9  -1   30.92    0.70
  -3  -9  -1   84.59    3.27
   3  -9   1   84.50    1.65
   3  -9   1   84.52    1.91
   3  -9   1   84.45    1.79
  -3  -9  -1   84.25    1.98
   3  -9   1   93.11    3.45
   3  -9   1   85.77    1.88
  -3  -9  -1   84.70    1.73
   3  -9   1   85.38    1.78
   3  -9   1   84.56    1.98
  -3  -9  -1   83.59    1.90
  -3   9  -1   84.81    1.91
  -3   9  -1   93.23    3.46
  -3   9  -1   82.91    1.98
  -3   9  -1   84.72    1.80
   3   9   1   87.35    1.77
  -3   9  -1   86.25    1.77
   3   9   1   84.72    1.79
  -4  -9  -1    7.87    1.16
  -4  -9  -1    8.94    0.34
   4  -9   1    9.11    0.27
   4  -9   1    9.10    0.35
  -4  -9  -1    7.91    0.35
   4  -9   1    8.56    0.34
   4  -9   1    8.87    0.31
   4   9   1    9.61    0.33
  -4   9  -1    8.48    0.36
  -4   9  -1    8.93    0.36
  -4   9  -1    9.13    0.30
  -4   9  -1    9.73    1.35
   4   9   1    9.16    0.35
   5  -9   1   26.35    0.67
  -5  -9  -1   25.05    0.75
   5  -9   1   26.11    0.60
  -5  -9  -1   23.37    1.80
   5  -9   1   25.38    0.69
   5  -9   1   26.28    0.73
  -5  -9  -1   25.10    0.72
  -5   9  -1   26.36    0.77
  -5   9  -1   26.72    0.64
   5   9   1   25.63    0.72
   5   9   1   26.40    0.68
  -5   9  -1   26.00    0.75
   5   9   1   25.81    0.60
  -5   9  -1   26.07    2.24
   6  -9   1    6.48    0.27
  -6  -9  -1    6.48    0.35
  -6  -9  -1    7.62    1.38
   6  -9   1    6.55    0.30
   6  -9   1    6.86    0.34
  -6  -9  -1    6.59    0.36
   6  -9   1    6.35    0.35
  -6   9  -1    6.43    0.26
  -6   9  -1    6.22    0.35
  -6   9  -1    5.30    1.35
   6   9   1    6.68    0.33
   6   9   1    6.06    0.33
   6   9   1    6.44    0.26
   7  -9   1    9.13    0.35
  -7  -9  -1    9.35    1.55
  -7  -9  -1   10.09    0.45
  -7   9  -1   10.70    1.78
   7   9   1    8.95    0.34
   7   9   1    9.09    0.41
  -7   9  -1    9.11    0.28
  -8  -9  -1    1.84    1.31
   8  -9   1    2.02    0.22
   8   9   1    2.58    0.29
  -8   9  -1    2.54    1.35
   8   9   1    2.19    0.23
   8 -10  -1    0.20    0.17
  -8 -10   1    1.86    1.23
   8  10  -1    0.11    0.16
   8  10  -1    0.46    0.21
  -8  10   1    0.43    1.20
  -7 -10   1    0.40    0.18
   7 -10  -1    0.34    0.20
  -7 -10   1    0.89    1.03
   7 -10  -1    0.10    0.14
   7 -10  -1    0.24    0.19
  -7  10   1    0.28    0.22
   7  10  -1    0.32    0.14
  -7  10   1    0.30    0.22
   7  10  -1    0.37    0.19
  -7  10   1   -0.15    0.96
   6 -10  -1    0.19    0.13
   6 -10  -1    0.01    0.17
   6 -10  -1   -0.05    0.15
  -6 -10   1    0.21    0.77
  -6 -10   1    0.22    0.17
  -6 -10   1    0.13    0.16
  -6  10   1    0.06    0.08
  -6  10   1    0.78    0.97
   6  10  -1   -0.02    0.11
   6  10  -1   -0.04    0.14
  -6  10   1    0.07    0.17
  -6  10   1    0.35    0.20
   6  10  -1    0.23    0.16
   5 -10  -1    1.19    0.14
  -5 -10   1    0.25    0.74
   5 -10  -1    1.13    0.15
   5 -10  -1    1.24    0.19
   5 -10  -1    0.94    0.18
  -5 -10   1    1.30    0.18
  -5 -10   1    1.23    0.18
   5  10  -1    1.21    0.18
  -5  10   1    1.17    0.20
  -5  10   1    1.43    0.21
   5  10  -1    1.53    0.18
   5  10  -1    1.04    0.12
  -5  10   1    1.21    0.12
  -5  10   1    1.32    0.91
   4 -10  -1   -0.11    0.08
   4 -10  -1    0.09    0.12
  -4 -10   1    0.09    0.12
   4 -10  -1    0.18    0.10
  -4 -10   1    0.13    0.12
   4 -10  -1   -0.08    0.12
  -4 -10   1    0.99    0.71
   4 -10  -1   -0.19    0.13
  -4  10   1    0.09    0.09
  -4  10   1   -0.45    0.70
  -4  10   1   -0.02    0.12
   4  10  -1    0.06    0.11
  -4  10   1    0.11    0.13
   4  10  -1    0.07    0.08
  -3 -10   1    0.50    0.13
  -3 -10   1    1.54    0.71
   3 -10  -1    0.69    0.13
  -3 -10   1    0.64    0.13
   3 -10  -1    0.59    0.14
   3 -10  -1    0.57    0.10
   3 -10  -1    0.63    0.13
   3 -10  -1    0.67    0.09
  -3  10   1    0.52    0.10
  -3  10   1    0.62    0.13
  -3  10   1    0.78    0.15
   3  10  -1    0.64    0.12
  -3  10   1    1.41    0.80
   2 -10  -1    0.23    0.11
  -2 -10   1    0.49    0.12
   2 -10  -1    0.17    0.12
   2 -10  -1    0.30    0.10
  -2 -10   1    0.26    0.57
   2 -10  -1    0.39    0.09
   2 -10  -1    0.31    0.11
   2 -10  -1    0.39    0.59
   2 -10  -1    0.35    0.12
  -2 -10   1    0.22    0.11
   2 -10  -1    0.44    0.08
  -2  10   1    0.41    0.12
  -2  10   1   -0.46    0.57
  -2  10   1    0.04    0.10
  -2  10   1    0.27    0.10
   2  10  -1    0.46    0.08
   2  10  -1    0.26    0.09
  -2  10   1    0.38    0.10
  -2  10   1    0.26    0.11
  -1 -10   1    3.72    0.14
   1 -10  -1    3.99    0.23
  -1 -10   1    4.23    0.20
  -1 -10   1    3.79    0.21
   1 -10  -1    3.83    0.82
   1 -10  -1    3.92    0.23
   1 -10  -1    3.64    0.20
   1 -10  -1    3.56    0.17
  -1 -10   1    3.76    0.20
   1 -10  -1    3.98    0.15
  -1 -10   1    5.47    0.87
  -1 -10   1    4.00    0.20
  -1 -10   1    3.88    0.13
   1 -10  -1    3.42    0.20
  -1  10   1    3.42    0.18
  -1  10   1    3.84    0.19
   1  10  -1    4.86    0.83
   1  10  -1    3.76    0.19
  -1  10   1    3.91    0.21
  -1  10   1    4.11    0.84
   1  10  -1    4.04    0.19
  -1  10   1    3.78    0.21
   1  10  -1    3.79    0.18
   1  10  -1    3.84    0.19
   0 -10  -1    0.51    0.12
   0 -10   1    0.45    0.10
   0 -10  -1    0.34    0.10
   0 -10  -1    0.38    0.08
   0 -10   1    0.45    0.05
   0 -10  -1    0.65    0.12
   0 -10   1    0.49    0.10
   0 -10   1    0.63    0.11
   0 -10  -1    1.38    0.63
   0 -10  -1    0.29    0.10
   0 -10   1    0.45    0.54
   0 -10   1    0.45    0.12
   0 -10  -1    0.47    0.07
   0 -10   1    0.38    0.07
   0 -10   1    0.33    0.11
   0  10   1    0.31    0.10
   0  10  -1    0.41    0.09
   0  10   1    0.51    0.10
   0  10  -1    0.27    0.08
   0  10   1   -0.16    0.47
   0  10   1    0.46    0.11
   0  10  -1    0.40    0.54
   0  10   1    0.24    0.09
   0  10  -1    0.38    0.09
   0  10  -1    0.33    0.09
  -1 -10  -1    6.50    0.20
  -1 -10  -1    6.31    0.17
   1 -10   1    6.08    0.94
  -1 -10  -1    6.63    0.25
  -1 -10  -1    5.79    0.26
   1 -10   1    5.46    0.26
   1 -10   1    6.20    0.26
  -1 -10  -1    6.22    0.96
   1 -10   1    6.26    0.26
   1 -10   1    6.08    0.24
   1 -10   1    6.31    0.21
   1 -10   1    6.27    0.25
   1 -10   1    6.53    0.18
  -1 -10  -1    6.22    0.24
   1 -10   1    6.06    0.28
  -1 -10  -1    6.20    0.28
  -1  10  -1    6.09    0.25
  -1  10  -1    8.29    1.07
   1  10   1    6.76    0.26
  -1  10  -1    6.70    0.25
   1  10   1    6.16    0.24
   1  10   1    5.57    0.93
  -1  10  -1    6.13    0.23
  -1  10  -1    6.16    0.26
   1  10   1    6.40    0.25
  -1  10  -1    6.13    0.23
   1  10   1    6.08    0.24
  -2 -10  -1    1.97    0.12
  -2 -10  -1    2.10    0.77
   2 -10   1    2.07    0.18
   2 -10   1    1.92    0.17
   2 -10   1    2.42    0.17
   2 -10   1    2.07    0.14
  -2 -10  -1    2.26    0.19
   2 -10   1    1.77    0.11
   2 -10   1    1.89    0.17
  -2 -10  -1    1.97    0.18
  -2  10  -1    2.04    0.15
   2  10   1    2.08    0.15
  -2  10  -1    2.23    0.18
   2  10   1    2.21    0.17
  -2  10  -1    2.05    0.15
  -2  10  -1    1.18    0.70
  -2  10  -1    2.02    0.17
   2  10   1    2.26    0.17
   3 -10   1    0.26    0.12
   3 -10   1    0.09    0.11
   3 -10   1    0.16    0.13
   3 -10   1    0.09    0.08
   3 -10   1    0.51    0.68
  -3 -10  -1    0.16    0.06
  -3 -10  -1    0.30    0.13
  -3 -10  -1    0.34    0.14
   3 -10   1    0.14    0.10
  -3 -10  -1    0.84    0.70
   3 -10   1    0.22    0.13
  -3  10  -1    0.15    0.11
   3  10   1    0.07    0.11
  -3  10  -1    0.21    0.12
  -3  10  -1    0.31    0.13
  -3  10  -1    0.20    0.10
  -3  10  -1   -0.03    0.71
   3  10   1    0.18    0.09
  -4 -10  -1    0.07    0.12
  -4 -10  -1    0.80    0.75
  -4 -10  -1    0.34    0.14
   4 -10   1    0.02    0.09
   4 -10   1    0.18    0.13
   4 -10   1    0.09    0.11
   4 -10   1    0.14    0.14
  -4  10  -1    0.19    0.81
   4  10   1   -0.03    0.11
  -4  10  -1    0.26    0.14
  -4  10  -1    0.24    0.11
  -4  10  -1    0.45    0.14
   5 -10   1    0.06    0.12
  -5 -10  -1   -0.05    0.15
   5 -10   1    0.18    0.15
   5 -10   1    0.07    0.11
  -5 -10  -1    0.20    0.79
   5 -10   1    0.18    0.15
  -5 -10  -1   -0.17    0.14
  -5  10  -1    0.05    0.15
  -5  10  -1   -0.55    0.84
   5  10   1   -0.27    0.13
   5  10   1   -0.09    0.14
  -5  10  -1    0.23    0.17
  -5  10  -1    0.14    0.11
  -6 -10  -1   -0.04    0.17
  -6 -10  -1   -0.63    0.82
   6 -10   1   -0.17    0.14
   6 -10   1    0.01    0.13
  -6 -10  -1   -0.04    0.17
  -6  10  -1   -0.36    0.94
   6  10   1    0.36    0.18
   6  10   1    0.06    0.16
   6  10   1    0.17    0.12
  -6  10  -1    0.11    0.11
  -7 -10  -1    0.57    1.05
  -7 -10  -1    0.13    0.20
   7 -10   1    0.36    0.16
  -7  10  -1    0.29    0.11
   7  10   1    0.06    0.15
   7  10   1    0.09    0.19
  -7  10  -1    0.15    1.09
   7 -11  -1   -0.01    0.20
  -7 -11   1    0.20    1.01
   7 -11  -1    0.28    0.15
  -7 -11   1   -0.16    0.17
  -7  11   1    0.07    1.08
  -7  11   1    0.20    0.21
   7  11  -1   -0.03    0.14
   7  11  -1   -0.14    0.17
   6 -11  -1    8.53    0.40
   6 -11  -1    7.58    0.38
   6 -11  -1    7.86    0.30
  -6 -11   1    7.74    0.37
  -6 -11   1    7.78    1.32
  -6 -11   1    7.61    0.39
   6  11  -1    7.58    0.28
  -6  11   1    7.06    0.41
   6  11  -1    6.95    0.34
  -6  11   1    6.82    0.40
  -6  11   1    5.76    1.37
   6  11  -1    7.34    0.36
  -6  11   1    7.41    0.24
  -5 -11   1    0.71    0.17
   5 -11  -1    0.43    0.17
  -5 -11   1    1.28    0.81
   5 -11  -1    0.30    0.17
   5 -11  -1    0.47    0.14
   5 -11  -1    0.50    0.12
  -5 -11   1    0.65    0.17
  -5  11   1    0.64    0.94
  -5  11   1    0.73    0.19
  -5  11   1    0.53    0.19
   5  11  -1    0.50    0.11
   5  11  -1    0.89    0.16
  -5  11   1    0.50    0.11
   4 -11  -1   20.74    0.55
  -4 -11   1   20.80    1.63
   4 -11  -1   21.10    0.61
   4 -11  -1   20.93    0.50
   4 -11  -1   20.77    0.63
  -4 -11   1   20.29    0.60
   4 -11  -1   20.07    0.58
  -4 -11   1   20.04    0.62
  -4  11   1   20.77    0.53
  -4  11   1   24.47    2.12
   4  11  -1   21.32    0.56
  -4  11   1   20.27    0.62
  -4  11   1   20.28    0.64
   3 -11  -1    4.94    0.22
  -3 -11   1    4.47    0.25
   3 -11  -1    4.62    0.26
  -3 -11   1    4.56    0.25
  -3 -11   1    4.84    0.95
   3 -11  -1    4.85    0.20
   3 -11  -1    4.32    0.26
   3 -11  -1    4.63    0.25
  -3  11   1    4.36    1.03
  -3  11   1    4.38    0.25
  -3  11   1    4.83    0.21
  -3  11   1    5.40    0.28
   3  11  -1    4.53    0.22
   2 -11  -1   35.87    0.83
   2 -11  -1   32.32    2.00
   2 -11  -1   35.10    0.73
  -2 -11   1   33.73    0.87
  -2 -11   1   34.76    0.90
   2 -11  -1   35.32    0.89
   2 -11  -1   35.66    0.87
   2 -11  -1   33.88    0.92
   2 -11  -1   34.30    0.92
  -2 -11   1   35.24    1.98
   2 -11  -1   35.06    0.80
  -2  11   1   35.38    0.88
  -2  11   1   35.46    0.81
  -2  11   1   34.63    0.82
   2  11  -1   34.03    0.80
  -2  11   1   31.72    2.03
   2  11  -1   35.88    0.80
  -2  11   1   35.20    0.91
   1 -11  -1    5.73    0.27
  -1 -11   1    5.44    0.23
   1 -11  -1    5.46    0.25
  -1 -11   1    6.34    1.00
   1 -11  -1    5.50    0.22
  -1 -11   1    5.09    0.26
   1 -11  -1    6.05    0.25
  -1 -11   1    5.93    0.28
   1 -11  -1    5.83    0.19
  -1 -11   1    5.62    0.17
   1 -11  -1    6.27    1.04
   1 -11  -1    5.61    0.27
   1  11  -1    5.84    0.23
  -1  11   1    5.66    0.24
  -1  11   1    5.67    0.26
  -1  11   1    5.99    0.27
  -1  11   1    7.27    1.09
  -1  11   1    5.90    0.24
   1  11  -1    5.68    0.23
   0 -11  -1   59.93    1.37
   0 -11   1   60.80    1.27
   0 -11  -1   59.53    1.31
   0 -11   1   58.67    1.46
   0 -11  -1   60.45    1.29
   0 -11   1   61.16    1.30
   0 -11   1   62.83    1.36
   0 -11  -1   61.85    1.18
   0 -11  -1   59.64    1.46
   0 -11  -1   60.36    1.41
   0 -11   1   58.60    1.40
   0 -11   1   60.81    2.61
   0 -11  -1   63.15    2.69
   0  11   1   60.97    1.29
   0  11  -1   61.07    1.32
   0  11   1   60.20    2.69
   0  11  -1   62.59    1.43
   0  11   1   60.02    1.44
   0  11  -1   62.30    1.38
   0  11  -1   61.08    1.29
   0  11  -1   58.86    2.60
   0  11   1   59.83    1.33
   0  11   1   62.85    1.40
   1 -11   1    6.45    0.22
  -1 -11  -1    6.17    0.17
  -1 -11  -1    6.68    0.28
   1 -11   1    6.60    0.27
   1 -11   1    6.23    0.29
  -1 -11  -1    6.23    0.29
   1 -11   1    6.27    0.26
   1 -11   1    7.48    1.06
  -1 -11  -1    5.70    1.01
   1 -11   1    6.70    0.26
  -1 -11  -1    6.45    0.22
  -1 -11  -1    6.77    0.27
  -1 -11  -1    6.31    0.26
   1 -11   1    6.53    0.28
   1 -11   1    6.13    0.27
   1 -11   1    6.41    0.19
  -1  11  -1    6.26    0.25
   1  11   1    8.68    1.16
  -1  11  -1    6.41    0.26
  -1  11  -1    7.15    1.08
  -1  11  -1    6.43    0.26
  -1  11  -1    6.42    0.27
   1  11   1    6.46    0.27
   1  11   1    6.52    0.26
   1  11   1    6.53    0.25
   1  11   1    6.08    0.26
  -1  11  -1    6.49    0.27
  -2 -11  -1   72.12    1.71
   2 -11   1   76.53    1.72
   2 -11   1   74.60    1.78
   2 -11   1   77.22    1.59
   2 -11   1   74.36    1.46
  -2 -11  -1   68.91    3.06
  -2 -11  -1   76.49    1.55
   2 -11   1   75.40    1.60
   2 -11   1   74.66    1.67
  -2 -11  -1   72.16    1.77
   2 -11   1   81.27    3.13
  -2  11  -1   76.23    1.76
  -2  11  -1   76.55    1.71
  -2  11  -1   72.58    1.61
   2  11   1   76.30    1.59
  -2  11  -1   76.01    1.58
  -2  11  -1   76.82    3.17
   2  11   1   73.48    1.60
   3 -11   1    3.09    0.19
  -3 -11  -1    2.31    0.87
   3 -11   1    3.41    0.24
   3 -11   1    2.89    0.21
   3 -11   1    3.16    0.17
  -3 -11  -1    3.09    0.23
  -3 -11  -1    2.93    0.23
  -3 -11  -1    3.27    0.13
   3 -11   1    3.10    0.23
   3 -11   1    3.18    0.24
   3  11   1    3.39    0.20
  -3  11  -1    2.97    0.20
  -3  11  -1    2.94    0.97
  -3  11  -1    2.65    0.23
  -3  11  -1    3.30    0.22
  -3  11  -1    3.27    0.24
   3  11   1    3.23    0.20
   4 -11   1   32.29    0.79
   4 -11   1   31.36    0.83
   4 -11   1   30.84    0.75
  -4 -11  -1   29.47    2.05
  -4 -11  -1   29.26    0.85
  -4 -11  -1   30.73    0.83
   4 -11   1   30.41    0.68
  -4  11  -1   31.02    0.86
  -4  11  -1   30.92    0.85
  -4  11  -1   28.52    2.17
   4  11   1   30.80    0.76
  -4  11  -1   31.02    0.75
   5 -11   1    2.14    0.20
  -5 -11  -1    2.39    0.25
  -5 -11  -1    2.31    0.94
  -5 -11  -1    1.79    0.23
   5 -11   1    2.06    0.17
  -5  11  -1    2.13    0.18
   5  11   1    1.62    0.20
  -5  11  -1    1.70    1.04
   6 -11   1   10.41    0.40
  -6 -11  -1   10.59    0.45
   6 -11   1   10.03    0.35
  -6 -11  -1    8.98    1.48
  -6 -11  -1   11.24    0.48
   6  11   1    9.85    0.42
   6  11   1   10.66    0.45
  -6  11  -1   10.83    0.35
  -6  11  -1    6.85    1.51
  -7 -11  -1    0.49    1.06
  -7 -11  -1    0.10    0.21
   7 -11   1    0.13    0.15
  -7  11  -1    0.13    0.12
   7  11   1    0.22    0.20
   7 -12  -1    2.33    0.22
  -7 -12   1    2.66    1.22
   7  12  -1    2.05    0.20
  -7  12   1    1.84    1.25
   7  12  -1    2.28    0.26
  -6 -12   1    0.47    0.89
   6 -12  -1    0.97    0.16
   6 -12  -1    0.86    0.20
  -6 -12   1    0.86    0.20
  -6 -12   1    0.92    0.21
   6  12  -1    0.96    0.14
  -6  12   1    0.92    0.12
  -6  12   1    1.25    0.25
   6  12  -1    1.15    0.20
  -6  12   1    0.01    0.99
  -5 -12   1    9.72    0.40
   5 -12  -1    9.78    0.43
   5 -12  -1   10.28    0.42
   5 -12  -1    8.86    0.35
   5 -12  -1    9.55    0.32
  -5 -12   1   10.23    0.42
  -5 -12   1    9.04    1.32
   5  12  -1    8.86    0.36
  -5  12   1   10.19    1.62
  -5  12   1   10.01    0.44
  -5  12   1   10.03    0.32
  -5  12   1    8.90    0.43
   4 -12  -1    0.22    0.12
   4 -12  -1    0.41    0.17
  -4 -12   1    0.14    0.14
   4 -12  -1    0.32    0.15
   4 -12  -1    0.32    0.15
  -4 -12   1    0.31    0.74
   4 -12  -1    0.28    0.11
  -4 -12   1    0.46    0.15
  -4  12   1    0.18    0.16
  -4  12   1   -0.05    0.85
  -4  12   1    0.25    0.16
   4  12  -1    0.23    0.12
  -4  12   1    0.27    0.12
   3 -12  -1    9.05    0.35
   3 -12  -1    9.60    0.37
  -3 -12   1    8.16    1.18
   3 -12  -1    9.08    0.37
   3 -12  -1    9.35    0.32
  -3 -12   1    8.72    0.37
  -3 -12   1    9.55    0.36
   3 -12  -1    9.48    0.28
   3  12  -1    8.40    0.32
  -3  12   1    6.78    1.24
  -3  12   1    9.07    0.37
  -3  12   1    9.47    0.32
  -3  12   1    8.79    0.37
   2 -12  -1    2.23    0.85
  -2 -12   1    1.41    0.17
   2 -12  -1    2.01    0.19
   2 -12  -1    1.21    0.18
   2 -12  -1    1.54    0.12
   2 -12  -1    1.59    0.18
   2 -12  -1    1.82    0.19
  -2 -12   1    1.68    0.18
   2 -12  -1    1.83    0.18
  -2 -12   1    0.65    0.73
   2 -12  -1    1.76    0.15
   2 -12  -1    2.04    0.21
  -2  12   1    0.07    0.75
  -2  12   1    1.72    0.16
  -2  12   1    1.93    0.17
  -2  12   1    1.80    0.19
  -2  12   1    1.48    0.18
   2  12  -1    1.84    0.17
   1 -12  -1    0.18    0.11
   1 -12  -1    0.17    0.69
   1 -12  -1    0.21    0.13
   1 -12  -1    0.08    0.12
  -1 -12   1    0.08    0.06
  -1 -12   1    0.08    0.12
   1 -12  -1    0.05    0.10
  -1 -12   1    0.44    0.70
   1 -12  -1    0.01    0.07
   1 -12  -1    0.17    0.09
  -1 -12   1   -0.12    0.11
  -1  12   1    0.18    0.12
  -1  12   1    0.09    0.10
  -1  12   1    0.09    0.11
  -1  12   1   -0.19    0.64
   1  12  -1    0.08    0.09
   1  12  -1    0.02    0.09
  -1  12   1    0.12    0.11
   0 -12  -1    8.40    0.23
   0 -12  -1    8.41    0.31
   0 -12   1    8.53    0.25
   0 -12  -1    7.85    0.31
   0 -12   1    8.31    0.33
   0 -12   1    8.21    0.35
   0 -12   1   10.02    1.25
   0 -12  -1    7.66    0.26
   0 -12  -1    8.71    0.35
   0 -12  -1    9.62    1.27
   0 -12  -1    8.21    0.33
   0  12   1    8.75    0.31
   0  12   1    8.46    0.30
   0  12   1    8.14    0.32
   0  12   1    8.68    1.25
   0  12  -1    8.71    0.30
   0  12  -1    7.81    0.30
   0  12   1    7.70    0.32
  -1 -12  -1    5.52    0.29
   1 -12   1    5.28    0.25
  -1 -12  -1    5.68    1.08
   1 -12   1    4.02    0.96
  -1 -12  -1    5.68    0.20
  -1 -12  -1    5.84    0.29
   1 -12   1    5.54    0.27
   1 -12   1    5.53    0.29
   1 -12   1    5.05    0.26
   1 -12   1    5.53    0.21
   1 -12   1    5.26    0.18
  -1  12  -1    5.95    0.25
  -1  12  -1    5.78    0.26
   1  12   1    5.13    0.24
  -1  12  -1    5.14    0.25
   1  12   1    5.55    0.24
   2 -12   1    3.02    0.24
   2 -12   1    2.13    0.19
  -2 -12  -1    2.77    0.14
   2 -12   1    1.89    0.85
  -2 -12  -1    2.38    0.22
  -2 -12  -1    1.58    0.83
   2 -12   1    2.37    0.16
   2 -12   1    2.38    0.14
  -2 -12  -1    2.50    0.22
   2 -12   1    2.35    0.21
   2 -12   1    2.60    0.21
   2  12   1    2.38    0.18
  -2  12  -1    2.64    0.19
  -2  12  -1    2.36    0.20
  -2  12  -1    2.58    0.21
  -2  12  -1    2.13    0.88
   2  12   1    2.35    0.18
  -2  12  -1    2.66    0.19
  -3 -12  -1    2.97    0.24
   3 -12   1    2.72    0.18
  -3 -12  -1    2.48    0.23
   3 -12   1    2.79    0.23
  -3 -12  -1    2.66    0.12
   3 -12   1    2.29    0.15
  -3 -12  -1    1.86    0.89
  -3  12  -1    2.37    0.19
  -3  12  -1    2.56    0.98
   3  12   1    2.46    0.20
  -4 -12  -1    0.45    0.17
  -4 -12  -1    0.43    0.79
   4 -12   1    0.31    0.13
   4 -12   1    0.14    0.11
  -4 -12  -1    0.31    0.15
  -4  12  -1    0.11    0.90
  -4  12  -1    0.21    0.12
   4  12   1    0.34    0.15
  -5 -12  -1    2.22    0.99
  -5 -12  -1    2.42    0.26
   5 -12   1    2.59    0.21
   5 -12   1    2.16    0.18
  -5 -12  -1    2.44    0.25
  -5  12  -1    2.23    0.19
   5  12   1    2.56    0.24
  -6 -12  -1    0.01    0.19
  -6 -12  -1    0.13    0.19
   6 -12   1    0.02    0.15
   6 -12   1    0.01    0.14
  -6 -12  -1   -0.29    0.88
   6  12   1    0.01    0.18
  -6  12  -1   -0.02    0.12
   7 -12   1    1.19    0.21
  -7 -12  -1    1.37    0.26
   7 -12   1    1.10    0.19
  -7 -12  -1    2.34    1.26
  -7  12  -1    1.21    0.15
   7  12   1    1.29    0.25
  -7 -13   1   17.02    1.99
   7 -13  -1   19.61    0.55
  -7  13   1   14.92    2.11
   7  13  -1   20.17    0.64
  -6 -13   1   -0.07    0.17
  -6 -13   1   -0.10    0.89
   6 -13  -1    0.32    0.15
  -6  13   1    0.77    1.14
  -6  13   1    0.05    0.10
   6  13  -1   -0.13    0.16
  -5 -13   1   19.16    1.89
  -5 -13   1   24.66    0.75
   5 -13  -1   25.03    0.67
   5 -13  -1   24.67    0.60
  -5 -13   1   24.16    0.72
  -5  13   1   24.63    2.41
   5  13  -1   24.76    0.68
  -5  13   1   23.59    0.61
   4 -13  -1    2.69    0.24
   4 -13  -1    2.54    0.17
  -4 -13   1    2.31    0.23
  -4 -13   1    3.01    1.03
  -4 -13   1    2.62    0.24
   4 -13  -1    2.56    0.24
   4 -13  -1    2.76    0.20
   4 -13  -1    2.63    0.24
  -4  13   1    2.01    1.08
  -4  13   1    2.20    0.18
  -4  13   1    2.41    0.25
  -4  13   1    2.35    0.24
   4  13  -1    2.46    0.21
   3 -13  -1   11.90    0.38
  -3 -13   1   13.69    1.56
   3 -13  -1   12.20    0.45
   3 -13  -1   13.11    0.46
   3 -13  -1   12.81    0.43
  -3 -13   1   12.84    0.44
   3 -13  -1   12.67    0.35
  -3 -13   1   12.71    0.46
  -3  13   1   11.66    0.46
  -3  13   1   12.45    1.60
  -3  13   1   12.62    0.46
   3  13  -1   12.02    0.41
  -3  13   1   12.25    0.39
   2 -13  -1   11.03    1.44
   2 -13  -1   11.77    0.31
   2 -13  -1   11.10    0.35
   2 -13  -1   11.41    0.40
   2 -13  -1   10.57    0.40
  -2 -13   1   10.81    0.40
  -2 -13   1   10.89    1.37
  -2 -13   1   11.33    0.43
  -2  13   1   10.97    0.42
   2  13  -1   10.65    0.36
  -2  13   1   11.96    0.42
  -2  13   1   10.86    0.37
  -2  13   1   12.92    1.58
  -1 -13   1   14.87    0.52
   1 -13  -1   16.45    0.53
   1 -13  -1   16.22    0.43
  -1 -13   1   16.47    0.38
   1 -13  -1   13.52    1.53
  -1 -13   1   15.77    0.51
  -1 -13   1   17.12    1.65
   1 -13  -1   16.25    0.39
   1 -13  -1   16.62    0.48
   1 -13  -1   15.67    0.49
   1 -13  -1   15.76    0.53
  -1  13   1   16.75    0.51
  -1  13   1   15.26    0.50
   1  13  -1   16.12    0.47
  -1  13   1   17.27    1.73
  -1  13   1   16.96    0.47
   1  13  -1   15.73    0.46
  -1  13   1   16.25    0.48
   0 -13   1    7.95    0.25
   0 -13   1    7.70    1.19
   0 -13   1    7.53    0.32
   0 -13  -1    7.15    0.34
   0 -13   1    7.57    0.34
   0 -13  -1    8.81    1.32
   0 -13  -1    7.38    0.33
   0 -13  -1    7.91    0.22
   0 -13  -1    7.53    0.26
   0  13   1    8.15    0.30
   0  13   1    7.72    0.30
   0  13  -1    8.28    0.31
   0  13  -1    7.67    0.29
  -1 -13  -1   27.63    0.64
  -1 -13  -1   28.32    1.97
   1 -13   1   28.22    0.76
  -1 -13  -1   26.58    0.79
  -1 -13  -1   27.50    0.76
   1 -13   1   26.31    0.78
   1 -13   1   31.91    2.03
   1 -13   1   27.51    0.76
   1 -13   1   27.56    0.65
   1  13   1   27.33    0.69
  -1  13  -1   27.87    0.70
   1  13   1   27.85    0.70
  -1  13  -1   27.32    0.68
  -1  13  -1   27.52    0.69
   2 -13   1    0.07    0.09
   2 -13   1   -1.05    0.68
   2 -13   1    0.15    0.15
  -2 -13  -1    0.14    0.08
  -2 -13  -1   -0.13    0.13
  -2 -13  -1    0.08    0.14
   2 -13   1    0.02    0.13
   2 -13   1    0.04    0.08
  -2 -13  -1   -0.50    0.74
   2 -13   1    0.09    0.14
  -2  13  -1   -0.04    0.11
   2  13   1   -0.03    0.11
  -2  13  -1    0.00    0.12
   2  13   1    0.06    0.11
  -2  13  -1    0.16    0.11
   3 -13   1   41.22    0.95
  -3 -13  -1   40.72    0.85
  -3 -13  -1   41.62    1.05
  -3 -13  -1   37.94    2.33
   3 -13   1   40.79    0.85
  -3 -13  -1   40.65    1.09
  -3  13  -1   40.69    0.96
   3  13   1   39.22    0.96
  -4 -13  -1    2.77    0.25
  -4 -13  -1    2.23    0.99
   4 -13   1    2.64    0.21
   4 -13   1    2.75    0.18
  -4 -13  -1    2.48    0.25
  -4  13  -1    2.40    0.20
   4  13   1    2.61    0.22
   5 -13   1   28.46    0.74
   5 -13   1   27.73    0.66
  -5 -13  -1   27.73    0.82
  -5 -13  -1   29.32    0.87
   5  13   1   27.83    0.77
  -5  13  -1   28.56    0.73
   6 -13   1    0.56    0.15
  -6 -13  -1    0.19    0.21
   6 -13   1    0.24    0.16
  -6 -13  -1    1.06    1.03
   6  13   1    0.61    0.21
  -6  13  -1    0.11    0.14
   7 -13   1   13.78    0.46
   7 -13   1   14.69    0.53
  -7 -13  -1   13.46    1.93
   7  13   1   15.61    0.57
  -7  13  -1   14.78    0.43
  -7 -14   1    1.40    1.24
   7 -14  -1    0.24    0.17
   7  14  -1    0.63    0.22
  -6 -14   1    0.49    0.21
  -6 -14   1    1.16    1.01
   6 -14  -1    0.66    0.16
  -6  14   1    0.71    1.18
  -6  14   1    0.75    0.14
   6  14  -1    0.30    0.20
   5 -14  -1    1.27    0.16
  -5 -14   1    1.48    0.23
   5 -14  -1    1.41    0.19
  -5 -14   1    0.89    0.20
  -5 -14   1    1.23    0.96
  -5  14   1    1.35    0.17
   5  14  -1    1.22    0.20
  -5  14   1    1.79    1.17
  -4 -14   1   -0.38    0.77
  -4 -14   1    0.28    0.17
   4 -14  -1    0.22    0.11
  -4 -14   1    0.20    0.17
   4 -14  -1    0.16    0.13
   4  14  -1    0.21    0.15
  -4  14   1    0.45    0.13
  -4  14   1    0.33    1.01
   3 -14  -1    0.23    0.13
   3 -14  -1    0.52    0.11
  -3 -14   1    0.48    0.17
  -3 -14   1    0.19    0.15
  -3 -14   1    0.14    0.78
  -3  14   1    0.24    0.13
   3  14  -1    0.37    0.14
  -3  14   1    0.06    0.89
  -2 -14   1    2.70    0.24
  -2 -14   1    2.82    0.96
   2 -14  -1    2.87    0.17
   2 -14  -1    2.56    0.19
  -2 -14   1    2.44    0.22
   2  14  -1    2.88    0.21
  -2  14   1    4.37    1.16
  -2  14   1    2.60    0.21
  -1 -14   1    0.12    0.14
   1 -14  -1    0.18    0.15
   1 -14  -1    0.30    0.15
   1 -14  -1    0.06    0.08
   1 -14  -1    0.11    0.10
   1 -14  -1    0.71    0.83
  -1 -14   1    0.02    0.15
  -1 -14   1   -0.17    0.71
  -1 -14   1    0.03    0.07
  -1  14   1    0.24    0.13
  -1  14   1    0.24    0.13
   1  14  -1    0.21    0.12
   1  14  -1    0.06    0.12
   0 -14  -1    1.70    0.21
   0 -14   1    1.84    0.13
   0 -14  -1    1.43    0.14
   0 -14   1    2.12    0.21
   0 -14  -1    1.75    0.20
   0 -14  -1    0.67    0.84
   0 -14   1    2.33    0.92
   0 -14   1    1.60    0.21
   0  14  -1    1.86    0.18
   0  14   1    1.81    0.18
   0  14  -1    2.12    0.19
   0  14   1    1.79    0.18
  -1 -14  -1    0.12    0.14
   1 -14   1   -0.06    0.76
  -1 -14  -1    1.22    0.86
  -1 -14  -1    0.20    0.15
  -1 -14  -1    0.13    0.09
   1 -14   1    0.05    0.14
   1 -14   1    0.22    0.10
   1 -14   1    0.06    0.15
   1 -14   1   -0.05    0.15
   1  14   1    0.07    0.12
  -1  14  -1    0.10    0.12
  -1  14  -1   -0.04    0.12
   1  14   1    0.09    0.12
   2 -14   1    7.90    0.37
  -2 -14  -1    6.42    1.26
   2 -14   1    8.60    0.37
  -2 -14  -1    8.05    0.25
  -2 -14  -1    7.62    0.37
   2 -14   1    9.29    1.41
  -2 -14  -1    7.84    0.37
   2 -14   1    7.95    0.38
   2 -14   1    7.07    0.28
  -2  14  -1    6.94    0.32
   2  14   1    7.55    0.32
   2  14   1    8.29    0.34
  -2  14  -1    8.00    0.33
  -2  14  -1    7.64    0.32
  -3 -14  -1    2.47    1.03
  -3 -14  -1    2.34    0.23
   3 -14   1    2.68    0.19
  -3 -14  -1    2.86    0.26
   3 -14   1    2.69    0.17
  -3 -14  -1    2.67    0.12
  -3  14  -1    2.21    0.20
   3  14   1    2.57    0.23
   4 -14   1    5.37    0.24
  -4 -14  -1    4.08    1.20
   4 -14   1    5.08    0.26
  -4 -14  -1    5.23    0.33
  -4 -14  -1    5.05    0.34
  -4  14  -1    5.11    0.28
   4  14   1    5.52    0.29
   5 -14   1    1.83    0.21
   5 -14   1    2.30    0.18
  -5 -14  -1    1.93    0.26
  -5 -14  -1    2.06    0.27
  -5 -14  -1    1.93    1.07
  -5  14  -1    1.66    0.19
   5  14   1    1.50    0.23
   6 -14   1   -0.02    0.15
  -6 -14  -1    1.61    1.11
  -6 -14  -1    0.11    0.21
   6 -14   1   -0.16    0.16
  -6  14  -1    0.11    0.15
   6  14   1   -0.04    0.19
   7 -14   1   -0.04    0.17
  -7 -14  -1    1.62    1.26
   7  14   1    0.21    0.22
   6 -15  -1   10.00    0.42
  -6 -15   1    9.69    0.47
   6 -15  -1    9.30    0.36
  -6 -15   1    5.69    1.32
   6  15  -1    9.59    0.43
  -6  15   1    9.55    0.33
  -5 -15   1    7.69    0.39
  -5 -15   1    6.84    0.39
  -5 -15   1    7.05    1.35
   5 -15  -1    7.26    0.30
   5 -15  -1    6.74    0.33
   5  15  -1    6.71    0.35
  -5  15   1    7.20    0.30
  -4 -15   1   12.21    0.47
  -4 -15   1   12.92    0.51
   4 -15  -1   12.31    0.37
   4 -15  -1   12.33    0.42
  -4 -15   1   12.84    1.66
  -4  15   1   12.22    0.41
   4  15  -1   12.17    0.44
  -3 -15   1    1.64    0.23
  -3 -15   1    1.90    0.98
   3 -15  -1    2.00    0.16
  -3 -15   1    2.06    0.23
   3 -15  -1    2.27    0.19
  -3  15   1    2.22    0.20
   3  15  -1    1.93    0.21
   2 -15  -1   31.54    0.77
  -2 -15   1   31.54    0.90
  -2 -15   1   30.59    0.86
  -2 -15   1   28.66    2.07
   2 -15  -1   32.09    0.69
  -2  15   1   30.76    0.80
   2  15  -1   32.10    0.79
   1 -15  -1    3.28    1.08
   1 -15  -1    3.68    0.17
   1 -15  -1    4.28    0.30
  -1 -15   1    3.39    0.28
  -1 -15   1    3.92    0.15
  -1 -15   1    4.04    0.26
  -1 -15   1    2.65    0.99
   1 -15  -1    3.94    0.21
   1  15  -1    3.73    0.23
  -1  15   1    3.79    0.25
  -1  15   1    3.30    0.24
   0 -15  -1   65.98    3.20
   0 -15   1   63.39    1.59
   0 -15   1   64.48    1.35
   0 -15   1   62.96    1.53
   0 -15  -1   62.81    1.53
   0 -15  -1   64.32    1.60
   0 -15   1   64.74    3.11
   0 -15  -1   63.28    1.37
   0  15   1   63.41    1.44
   0  15  -1   65.96    1.44
   0  15   1   62.67    1.41
   0  15  -1   63.93    1.41
   1 -15   1    9.90    0.43
  -1 -15  -1   10.13    0.32
   1 -15   1   10.25    0.33
   1 -15   1   11.05    0.45
   1 -15   1    9.57    0.41
   1 -15   1    7.74    1.34
  -1 -15  -1   10.57    0.42
  -1 -15  -1   10.99    0.46
  -1 -15  -1   11.02    1.54
  -1  15  -1   10.95    0.38
   1  15   1   10.13    0.38
   1  15   1   11.05    0.39
  -1  15  -1   10.94    0.39
  -2 -15  -1   50.35    1.31
  -2 -15  -1   49.33    1.07
  -2 -15  -1   48.51    1.25
   2 -15   1   51.46    2.86
   2 -15   1   50.20    1.12
  -2 -15  -1   47.86    2.78
   2  15   1   51.18    1.16
   2  15   1   50.46    1.17
  -2  15  -1   49.21    1.18
  -3 -15  -1   24.06    0.76
  -3 -15  -1   24.24    0.52
  -3 -15  -1   24.08    0.73
  -3 -15  -1   20.03    2.01
   3 -15   1   23.96    0.63
  -3  15  -1   24.76    0.67
   3  15   1   23.13    0.67
  -4 -15  -1   11.99    0.52
  -4 -15  -1   12.32    0.50
   4 -15   1   11.75    0.41
   4 -15   1   12.45    0.36
  -4 -15  -1   13.05    1.71
  -4  15  -1   12.11    0.43
   4  15   1   12.36    0.46
  -5 -15  -1    5.19    0.37
  -5 -15  -1    4.81    1.34
   5 -15   1    5.81    0.26
  -5 -15  -1    5.23    0.38
   5 -15   1    5.28    0.30
  -5  15  -1    5.38    0.28
   5  15   1    5.23    0.32
  -6 -15  -1    0.82    0.24
   6 -15   1    0.62    0.19
  -6 -15  -1   -0.13    1.00
   6 -15   1    0.62    0.17
   6  15   1    0.64    0.23
  -6  15  -1    0.76    0.17
   6 -16  -1    0.12    0.16
  -6 -16   1   -0.29    0.94
   6 -16  -1   -0.04    0.18
  -6  16   1   -0.05    0.13
   6  16  -1    0.15    0.20
  -5 -16   1    1.81    0.26
   5 -16  -1    2.00    0.23
   5 -16  -1    1.84    0.19
  -5 -16   1    1.85    1.06
   5  16  -1    1.95    0.24
  -5  16   1    1.86    0.19
  -4 -16   1    0.38    0.19
   4 -16  -1    0.22    0.13
   4 -16  -1    0.15    0.15
  -4 -16   1    0.21    0.19
  -4 -16   1    0.25    0.90
  -4  16   1    0.12    0.14
   4  16  -1    0.33    0.18
   3 -16  -1    2.66    0.21
  -3 -16   1    1.70    0.99
   3 -16  -1    2.58    0.18
  -3 -16   1    2.96    0.28
  -3 -16   1    2.59    0.26
  -3  16   1    2.47    0.21
   3  16  -1    2.83    0.24
  -2 -16   1    0.31    0.19
   2 -16  -1    0.49    0.12
  -2 -16   1    0.35    0.18
   2 -16  -1    0.38    0.13
  -2 -16   1    0.85    0.94
  -2  16   1    0.33    0.15
   2  16  -1    0.56    0.16
  -1 -16   1   -0.24    0.14
  -1 -16   1    0.10    0.16
   1 -16  -1   -1.32    0.77
  -1 -16   1   -0.01    0.07
  -1 -16   1    0.57    0.86
   1 -16  -1   -0.05    0.11
  -1  16   1   -0.16    0.13
   1  16  -1    0.12    0.15
   0 -16   1    1.76    0.99
   0 -16  -1    1.07    0.19
   0 -16   1    1.18    0.20
   0 -16  -1    1.10    0.14
   0 -16   1    1.07    0.20
   0 -16  -1    0.75    0.19
   0 -16  -1    1.45    1.01
   0 -16   1    1.17    0.12
   0  16   1    1.16    0.17
   0  16  -1    1.63    0.19
   0  16  -1    1.06    0.17
   1 -16   1    4.61    0.33
  -1 -16  -1    4.02    0.19
   1 -16   1    3.90    0.29
   1 -16   1    1.64    1.01
   1 -16   1    3.91    0.20
   1 -16   1    4.58    0.32
  -1 -16  -1    3.96    0.31
  -1 -16  -1    3.83    0.29
  -1 -16  -1    5.69    1.35
  -1  16  -1    3.96    0.27
  -1  16  -1    4.14    0.26
   1  16   1    3.67    0.26
   1  16   1    3.75    0.26
   2 -16   1    2.59    1.10
  -2 -16  -1    2.00    0.24
  -2 -16  -1    2.21    0.14
   2 -16   1    2.51    0.19
  -2 -16  -1    1.48    1.01
  -2 -16  -1    2.40    0.27
   2  16   1    2.42    0.23
  -2  16  -1    2.53    0.23
  -3 -16  -1    2.26    0.26
  -3 -16  -1    1.40    0.25
  -3 -16  -1   -0.18    0.94
   3 -16   1    1.28    0.17
   3  16   1    1.53    0.21
  -3  16  -1    1.26    0.19
   4 -16   1    5.90    0.29
  -4 -16  -1    6.03    0.40
  -4 -16  -1    8.60    1.57
  -4 -16  -1    6.71    0.37
  -4  16  -1    5.78    0.32
   4  16   1    5.13    0.33
  -5 -16  -1    0.24    0.22
  -5 -16  -1    0.32    1.01
   5 -16   1   -0.01    0.16
   5  16   1    0.31    0.20
  -5  16  -1    0.07    0.16
  -6 -16  -1    7.04    1.62
   6 -16   1    4.94    0.32
  -6  16  -1    6.11    0.32
   6  16   1    5.18    0.37
  -6 -17   1    4.33    1.33
   6 -17  -1    3.05    0.28
   6 -17  -1    2.86    0.24
  -6  17   1    2.92    0.21
   6  17  -1    2.97    0.31
   5 -17  -1    2.63    0.21
  -5 -17   1    1.41    1.10
  -5 -17   1    2.51    0.29
   5 -17  -1    2.58    0.26
  -5  17   1    2.61    0.22
   5  17  -1    2.49    0.27
   4 -17  -1    4.57    0.29
  -4 -17   1    5.61    0.36
   4 -17  -1    5.97    0.26
  -4 -17   1    1.87    1.09
  -4 -17   1    5.39    0.37
  -4  17   1    4.99    0.29
   4  17  -1    5.26    0.31
   3 -17  -1    8.63    0.30
  -3 -17   1    8.06    0.43
  -3 -17   1    7.70    1.50
   3 -17  -1    8.15    0.35
  -3 -17   1    8.69    0.43
   3  17  -1    8.85    0.39
  -3  17   1    8.52    0.36
  -2 -17   1   18.25    0.62
  -2 -17   1   16.72    1.91
  -2 -17   1   17.94    0.65
   2 -17  -1   18.25    0.52
  -2  17   1   17.37    0.55
   2  17  -1   18.22    0.55
  -1 -17   1    3.40    0.29
  -1 -17   1    3.63    0.15
  -1 -17   1    3.41    1.13
  -1 -17   1    3.59    0.31
   1 -17  -1    3.08    0.21
   1  17  -1    3.23    0.25
  -1  17   1    3.71    0.26
   0 -17   1   22.82    0.74
   0 -17   1   21.72    0.54
   0 -17  -1   29.06    2.52
   0 -17  -1   21.55    0.57
   0 -17   1   21.25    0.70
   0 -17   1   21.58    2.15
   0  17   1   23.12    0.64
   0  17  -1   22.18    0.64
   0  17  -1   22.43    0.64
  -1 -17  -1    7.11    0.26
   1 -17   1    5.75    1.36
  -1 -17  -1    7.60    0.38
  -1 -17  -1    7.66    0.41
   1 -17   1    6.53    0.27
   1 -17   1    7.11    0.37
  -1 -17  -1    7.09    1.47
   1 -17   1    7.04    0.37
  -1  17  -1    7.80    0.34
  -1  17  -1    7.43    0.34
   1  17   1    7.18    0.35
   1  17   1    7.40    0.35
  -2 -17  -1    5.21    0.20
   2 -17   1    5.53    0.26
  -2 -17  -1    5.15    0.35
  -2 -17  -1    5.42    0.37
  -2 -17  -1    4.48    1.28
  -2  17  -1    5.08    0.30
   2  17   1    5.49    0.33
  -3 -17  -1    4.37    0.35
   3 -17   1    4.05    0.24
  -3 -17  -1    4.12    0.33
  -3 -17  -1    2.76    1.13
  -3  17  -1    3.44    0.27
   3  17   1    4.58    0.31
  -4 -17  -1    0.84    0.25
   4 -17   1    0.40    0.16
  -4 -17  -1    0.55    0.21
  -4 -17  -1    0.09    0.98
   4  17   1    0.71    0.21
  -4  17  -1    0.83    0.18
  -5 -17  -1    4.66    1.45
  -5 -17  -1    4.78    0.39
   5 -17   1    5.34    0.31
   5  17   1    6.25    0.38
  -5  17  -1    4.77    0.31
  -5 -18   1    1.46    1.17
   5 -18  -1    1.63    0.23
  -5  18   1    1.01    0.18
   5  18  -1    1.71    0.25
  -4 -18   1    0.06    0.20
   4 -18  -1   -0.20    0.15
  -4 -18   1    0.31    1.00
   4  18  -1   -0.02    0.17
  -4  18   1   -0.27    0.15
  -3 -18   1    2.26    0.29
  -3 -18   1    2.01    0.27
  -3 -18   1    1.30    1.04
   3 -18  -1    1.81    0.21
  -3  18   1    1.96    0.22
   3  18  -1    2.05    0.24
   2 -18  -1    0.82    0.16
  -2 -18   1   -0.67    0.89
  -2 -18   1    1.11    0.24
  -2 -18   1    0.85    0.21
   2  18  -1    0.85    0.19
  -2  18   1    0.63    0.18
  -1 -18   1    0.26    0.08
  -1 -18   1    0.16    0.93
  -1 -18   1    0.24    0.18
   1 -18  -1    0.19    0.13
  -1 -18   1    0.44    0.21
  -1  18   1    0.01    0.15
   1  18  -1    0.21    0.17
   0 -18   1    1.50    1.07
   0 -18  -1    0.47    0.13
   0 -18   1    0.66    0.12
   0 -18   1    0.54    0.21
   0 -18  -1    0.26    1.02
   0 -18   1    0.92    0.21
   0  18  -1    0.73    0.18
   0  18  -1    0.46    0.17
   0  18   1    0.64    0.17
   1 -18   1   -0.12    0.11
  -1 -18  -1    0.22    0.11
  -1 -18  -1    0.34    0.20
  -1 -18  -1   -0.77    0.95
   1 -18   1    0.40    1.01
   1  18   1    0.28    0.16
   1  18   1    0.01    0.15
  -1  18  -1   -0.02    0.15
  -2 -18  -1    2.67    0.31
   2 -18   1    2.66    0.20
  -2 -18  -1    2.92    0.16
  -2 -18  -1    2.17    1.18
  -2 -18  -1    2.05    0.28
   2  18   1    3.12    0.28
  -2  18  -1    2.48    0.25
   3 -18   1    0.69    0.16
  -3 -18  -1    0.22    0.22
  -3 -18  -1    0.94    0.25
  -3 -18  -1    1.23    1.13
  -3  18  -1    0.42    0.18
   3  18   1    0.69    0.19
  -4 -18  -1   -0.08    1.03
  -4 -18  -1    0.16    0.23
  -4 -18  -1    0.40    0.23
   4 -18   1   -0.16    0.15
   4  18   1   -0.12    0.18
  -4  18  -1    0.06    0.17
   5 -18   1    1.43    0.21
  -5 -18  -1    2.67    1.35
  -5 -18  -1    1.61    0.29
  -5  18  -1    1.02    0.21
   5  18   1    1.31    0.26
   5 -19  -1   11.51    0.46
  -5 -19   1    7.55    1.60
   5  19  -1   11.40    0.50
  -5  19   1   12.10    0.44
  -4 -19   1    0.19    0.22
   4 -19  -1   -0.04    0.17
  -4 -19   1   -0.32    1.01
   4  19  -1   -0.02    0.20
  -4  19   1   -0.06    0.17
   3 -19  -1   17.29    0.53
  -3 -19   1   16.95    0.66
  -3 -19   1   13.04    1.86
  -3 -19   1   17.57    0.64
   3  19  -1   16.98    0.58
  -3  19   1   16.98    0.55
  -2 -19   1    0.20    0.19
  -2 -19   1   -0.31    0.97
   2 -19  -1    0.30    0.15
  -2 -19   1    0.24    0.22
  -2  19   1    0.19    0.17
   2  19  -1    0.18    0.18
  -1 -19   1   13.56    0.55
  -1 -19   1   12.83    0.57
   1 -19  -1   13.89    0.43
  -1 -19   1   11.85    1.73
  -1  19   1   13.29    0.49
   1  19  -1   13.64    0.49
   0 -19   1    3.49    1.25
   0 -19  -1    4.89    0.25
   0 -19   1    4.72    0.22
   0  19   1    5.34    0.32
   0  19  -1    4.84    0.31
  -1 -19  -1   31.15    2.82
   1 -19   1   26.23    2.55
  -1 -19  -1   29.49    0.71
   1 -19   1   29.89    0.72
  -1  19  -1   30.43    0.83
   1  19   1   31.21    0.84
  -2 -19  -1    2.75    0.16
   2 -19   1    2.60    0.21
  -2 -19  -1    3.57    1.40
  -2 -19  -1    2.96    0.32
  -2  19  -1    2.45    0.26
   2  19   1    3.22    0.29
   3 -19   1   27.48    0.73
  -3 -19  -1   28.20    0.89
  -3 -19  -1   26.72    2.65
   3  19   1   28.25    0.81
  -3  19  -1   27.14    0.78
   4 -19   1   -0.04    0.16
  -4 -19  -1   -0.34    1.04
  -4 -19  -1    0.23    0.22
  -4  19  -1    0.17    0.18
   4  19   1   -0.24    0.19
   4 -20  -1    0.21    0.18
  -4 -20   1   -0.68    1.02
   4  20  -1   -0.12    0.20
  -4  20   1    0.23    0.18
   3 -20  -1   -0.10    0.16
  -3 -20   1    0.01    1.08
  -3 -20   1   -0.18    0.21
  -3  20   1    0.02    0.18
   3  20  -1   -0.44    0.19
   2 -20  -1    0.00    0.15
  -2 -20   1    0.11    0.20
  -2 -20   1   -0.03    0.22
  -2 -20   1    0.60    1.05
   2  20  -1    0.04    0.19
  -2  20   1    0.44    0.18
  -1 -20   1    0.03    0.96
  -1 -20   1    0.19    0.21
   1 -20  -1    0.12    0.14
   1  20  -1    0.14    0.20
  -1  20   1    0.32    0.18
   0 -20  -1    0.85    0.15
   0 -20   1    0.99    0.13
   0 -20   1   -0.25    1.03
   0  20   1    1.13    0.21
  -1 -20  -1   -0.50    1.06
  -1 -20  -1    0.27    0.12
  -1  20  -1    0.29    0.18
   1  20   1   -0.07    0.17
   2 -20   1    2.00    0.20
  -2 -20  -1    2.92    1.34
  -2  20  -1    2.00    0.25
  -3 -20  -1   -1.28    0.98
   3 -20   1   -0.03    0.15
  -3  20  -1    0.11    0.18
  -4 -20  -1    2.52    1.33
   4 -20   1    2.34    0.23
  -4  20  -1    2.34    0.27
   4  20   1    2.47    0.29
   3 -21  -1    0.48    0.19
  -3 -21   1    0.25    1.14
  -3 -21   1    0.33    0.25
  -3  21   1    0.15    0.19
   3  21  -1    0.41    0.22
  -2 -21   1    6.47    1.54
   2 -21  -1    8.33    0.36
  -2 -21   1    7.30    0.43
   2  21  -1    7.78    0.42
  -2  21   1    7.30    0.39
   1 -21  -1    0.44    0.16
  -1 -21   1    1.62    1.17
  -1  21   1    0.43    0.19
   0 -21   1   12.73    0.35
   0 -21  -1   12.24    0.40
   0 -21   1   12.98    1.99
   0  21   1   12.30    0.50
  -1 -21  -1   -0.09    0.11
   1 -21   1    0.14    0.12
   1  21   1    0.31    0.19
  -1  21  -1    0.43    0.20
  -2 -21  -1    4.70    1.56
   2 -21   1   12.02    0.41
  -2  21  -1   12.54    0.49
  -3 -21  -1    0.73    1.26
   3 -21   1    0.21    0.17
  -3  21  -1    0.30    0.19
   2 -22  -1    0.24    0.17
  -2 -22   1    0.29    1.18
  -2  22   1    0.19    0.20
   1 -22  -1    0.27    0.16
  -1 -22   1    0.34    1.15
  -1  22   1    0.48    0.22
   0 -22  -1    0.72    0.16
   0  22   1    0.67    0.22
   1 -22   1   -0.02    0.13
  -1 -22  -1    0.09    0.12
  -1  22  -1    0.26    0.21
   2 -22   1    0.16    0.15
  -2  22  -1    0.21    0.21
  -9   0   2    1.57    1.22
   8   0  -2   12.95    0.38
   8   0  -2   12.52    0.46
  -8   0   2   12.51    0.49
  -8   0   2   11.08    1.56
   7   0  -2   -0.03    0.14
  -7   0   2   -0.53    0.76
  -7   0   2    0.02    0.15
   7   0  -2    0.18    0.14
  -7   0   2    0.21    0.16
   7   0  -2    0.05    0.10
   6   0  -2   23.18    0.51
   6   0  -2   23.31    0.63
  -6   0   2   23.45    0.64
   6   0  -2   23.16    0.59
  -6   0   2   22.59    0.65
  -6   0   2   24.78    1.66
  -5   0   2   -0.07    0.09
   5   0  -2    0.05    0.10
   5   0  -2   -0.04    0.09
  -5   0   2    0.22    0.10
   5   0  -2    0.02    0.05
  -5   0   2    0.12    0.53
  -4   0   2   15.82    0.42
  -4   0   2   15.52    0.42
   4   0  -2   15.61    0.41
   4   0  -2   15.77    0.39
  -4   0   2   14.04    1.01
   4   0  -2   15.50    0.39
  -4   0   2   14.83    1.04
  -4   0   2   16.43    0.43
  -4   0   2   15.57    0.43
  -3   0   2   -0.04    0.05
  -3   0   2   -0.09    0.28
   3   0  -2    0.03    0.05
  -3   0   2    0.00    0.05
  -3   0   2   -0.03    0.05
  -3   0   2    0.02    0.28
   3   0  -2    0.00    0.04
   3   0  -2    0.01    0.05
  -3   0   2   -0.02    0.05
   3   0  -2   -0.02    0.04
  -2   0   2  112.66    2.39
   2   0  -2  108.70    2.27
  -2   0   2  108.78    2.99
  -2   0   2  110.78    2.30
   2   0  -2  111.43    2.15
  -2   0   2  110.33    2.31
   2   0  -2  110.86    2.15
  -2   0   2  111.14    2.39
  -2   0   2  110.64    2.99
  -1   0   2   -0.38    0.10
  -1   0   2   -0.17    0.11
  -1   0   2   -0.20    0.02
  -1   0   2   -0.28    0.02
   0   0  -2  108.36    2.33
   0   0  -2  110.64    2.09
   0   0   2  105.84    2.86
   0   0   2  109.47    2.24
   0   0   2  109.04    2.33
   0   0  -2  109.62    2.25
   0   0  -2  110.24    2.09
   0   0  -2  109.27    2.21
   0   0   2   90.81    2.33
   0   0   2  110.81    2.21
   0   0  -2  109.89    2.33
   1   0   2   -0.01    0.04
  -1   0  -2    0.00    0.04
   1   0   2   -0.03    0.04
   1   0   2   -0.05    0.03
  -1   0  -2   -0.07    0.04
   1   0   2   -0.06    0.04
  -1   0  -2   -0.04    0.04
   1   0   2   -0.05    0.04
   1   0   2   -0.04    0.04
   1   0   2   -0.05    0.03
  -1   0  -2   -0.08    0.04
  -1   0  -2   -0.02    0.04
  -1   0  -2   -0.20    0.24
   1   0   2    0.18    0.25
   1   0   2    0.00    0.04
  -1   0  -2   -0.06    0.03
   2   0   2  140.87    4.07
  -2   0  -2  140.29    4.07
   2   0   2  142.07    2.80
   2   0   2  140.70    2.94
  -2   0  -2  137.68    2.74
   2   0   2  135.56    3.05
  -2   0  -2  141.00    3.05
  -2   0  -2  139.47    2.95
   2   0   2  140.38    2.74
   2   0   2  138.43    2.61
   2   0   2  141.31    2.90
  -2   0  -2  138.27    3.06
  -2   0  -2  140.30    2.80
  -3   0  -2   -0.03    0.07
  -3   0  -2    0.00    0.07
   3   0   2   -0.04    0.06
   3   0   2    0.04    0.05
   3   0   2   -0.05    0.05
  -3   0  -2   -0.20    0.40
   3   0   2   -0.04    0.06
  -3   0  -2    0.05    0.08
  -3   0  -2   -0.03    0.06
   3   0   2    0.00    0.07
   3   0   2   -0.19    0.39
   3   0   2    0.02    0.07
  -3   0  -2   -0.04    0.05
   4   0   2   37.10    0.81
   4   0   2   35.34    0.74
  -4   0  -2   35.11    0.87
   4   0   2   36.54    1.89
  -4   0  -2   36.15    0.80
   4   0   2   36.10    0.81
   4   0   2   36.47    0.89
  -4   0  -2   34.71    0.90
   4   0   2   35.88    0.86
   4   0   2   35.98    0.87
  -4   0  -2   36.69    0.78
  -4   0  -2   35.09    1.87
   5   0   2    0.00    0.09
  -5   0  -2    0.02    0.11
  -5   0  -2   -0.02    0.07
  -5   0  -2   -0.09    0.64
   5   0   2   -0.13    0.12
  -5   0  -2   -0.07    0.12
   5   0   2   -0.05    0.10
   5   0   2   -0.08    0.08
  -6   0  -2   23.03    0.52
  -6   0  -2   23.28    0.70
  -6   0  -2   23.56    0.69
   6   0   2   22.47    0.63
   6   0   2   23.44    0.55
   6   0   2   22.96    0.67
  -6   0  -2   25.78    2.17
  -7   0  -2   -0.03    0.18
  -7   0  -2   -0.24    0.17
   7   0   2   -0.05    0.16
  -7   0  -2   -0.28    0.87
   7   0   2    0.04    0.12
   7   0   2   -0.19    0.17
  -8   0  -2    6.78    0.42
   8   0   2    6.46    0.31
   8   0   2    6.12    0.38
  -8   0  -2    6.15    1.48
   9  -1  -2    1.42    0.25
  -9  -1   2    0.99    1.19
   9  -1  -2    1.41    0.19
  -9   1   2    1.33    1.21
   9   1  -2    1.59    0.19
   9   1  -2    1.31    0.24
   8  -1  -2    1.00    0.20
  -8  -1   2    1.21    0.21
   8  -1  -2    1.10    0.16
  -8  -1   2    0.08    0.96
   8   1  -2    1.09    0.20
   8   1  -2    1.22    0.16
  -8   1   2    0.99    0.22
  -8   1   2    1.10    1.06
   7  -1  -2    2.28    0.21
   7  -1  -2    2.58    0.23
  -7  -1   2    2.24    0.23
  -7  -1   2    2.02    0.21
   7  -1  -2    2.12    0.16
  -7  -1   2    1.85    0.94
   7   1  -2    1.85    0.20
  -7   1   2    2.20    0.23
  -7   1   2    2.45    0.23
   7   1  -2    2.08    0.15
   7   1  -2    1.85    0.21
  -7   1   2    0.99    0.85
   6  -1  -2    0.85    0.10
  -6  -1   2    0.90    0.16
   6  -1  -2    1.10    0.16
   6  -1  -2    0.89    0.14
  -6  -1   2    0.98    0.72
  -6  -1   2    0.87    0.15
  -6   1   2    0.65    0.15
   6   1  -2    1.11    0.10
   6   1  -2    0.79    0.14
  -6   1   2    1.42    0.77
   6   1  -2    1.05    0.15
  -6   1   2    0.85    0.16
  -5  -1   2   16.12    0.45
   5  -1  -2   16.00    0.42
   5  -1  -2   15.47    0.44
   5  -1  -2   15.44    0.34
  -5  -1   2   15.43    0.46
  -5  -1   2   15.32    1.23
   5   1  -2   15.82    0.44
  -5   1   2   15.83    0.47
  -5   1   2   15.47    1.20
   5   1  -2   15.42    0.33
  -5   1   2   15.76    0.45
   5   1  -2   15.68    0.42
   4  -1  -2    4.39    0.18
   4  -1  -2    4.38    0.19
  -4  -1   2    5.38    0.68
  -4  -1   2    4.98    0.67
   4  -1  -2    4.42    0.18
  -4  -1   2    4.82    0.20
  -4  -1   2    4.71    0.19
  -4  -1   2    4.66    0.18
  -4  -1   2    4.77    0.19
   4   1  -2    4.46    0.18
  -4   1   2    4.96    0.67
  -4   1   2    4.63    0.20
  -4   1   2    4.70    0.19
   4   1  -2    4.87    0.18
  -4   1   2    4.76    0.20
  -4   1   2    4.09    0.66
  -4   1   2    5.01    0.20
   4   1  -2    4.36    0.19
   3  -1  -2   13.21    0.32
  -3  -1   2   13.41    0.33
  -3  -1   2   13.26    0.34
  -3  -1   2   13.09    0.33
  -3  -1   2   12.69    0.76
   3  -1  -2   13.27    0.31
   3  -1  -2   13.66    0.34
   3  -1  -2   13.07    0.33
  -3  -1   2   13.08    0.77
   3  -1  -2   12.51    0.34
  -3  -1   2   12.85    0.34
  -3   1   2   12.78    0.34
  -3   1   2   12.92    0.35
   3   1  -2   13.49    0.33
  -3   1   2   13.63    0.35
  -3   1   2   13.35    0.34
   3   1  -2   12.97    0.30
   3   1  -2   13.32    0.31
  -3   1   2   12.46    0.80
  -3   1   2   12.22    0.82
   2  -1  -2   52.52    1.13
   2  -1  -2   51.40    1.09
   2  -1  -2   51.18    1.03
  -2  -1   2   52.65    1.13
  -2  -1   2   51.91    1.09
  -2  -1   2   52.41    1.09
  -2  -1   2   50.78    1.52
   2  -1  -2   51.63    1.02
  -2  -1   2   50.67    1.51
  -2  -1   2   52.73    1.13
  -2   1   2   51.27    1.10
  -2   1   2   51.77    1.62
  -2   1   2   52.14    1.14
   2   1  -2   52.68    1.01
  -2   1   2   47.38    1.59
   2   1  -2   51.55    1.01
  -2   1   2   52.47    1.14
  -2   1   2   52.28    1.10
   2   1  -2   51.20    1.07
   1  -1  -2   18.22    0.40
   1  -1  -2   18.75    0.40
   1  -1  -2   18.50    0.37
   1  -1  -2   18.57    0.37
   1  -1  -2   18.11    0.40
  -1   1   2   18.31    0.40
  -1   1   2   18.44    0.41
  -1   1   2   18.22    0.41
  -1   1   2   18.23    0.40
  -1   1   2   18.33    0.41
  -1   1   2   17.69    0.67
   0  -1   2   36.12    0.77
   0  -1  -2   35.22    0.74
   0  -1  -2   34.19    0.78
   0  -1   2   35.77    0.75
   0  -1  -2   35.79    0.76
   0  -1   2   34.21    1.07
   0  -1  -2   34.62    0.70
   0  -1   2   35.72    0.77
   0  -1   2   35.01    0.73
   0  -1   2   34.53    0.75
   0  -1  -2   35.25    0.71
   0  -1  -2   34.51    0.78
   0   1  -2   35.74    0.70
   0   1  -2   35.97    0.77
   0   1   2   34.14    0.71
   0   1   2   35.62    1.13
   0   1  -2   35.12    0.69
   0   1  -2   34.80    0.77
   0   1  -2   35.39    0.75
   0   1   2   34.68    0.75
   0   1   2   34.94    0.78
   0   1  -2   35.28    0.73
  -1  -1  -2   19.23    0.45
   1  -1   2   19.00    0.46
  -1  -1  -2   18.79    0.46
  -1  -1  -2   18.75    0.46
   1  -1   2   18.76    0.38
   1  -1   2   18.77    0.43
  -1  -1  -2   18.92    0.41
   1  -1   2   19.05    0.87
  -1  -1  -2   19.20    0.44
   1  -1   2   18.21    0.44
   1  -1   2   18.66    0.44
  -1  -1  -2   19.44    0.41
   1  -1   2   18.67    0.41
  -1  -1  -2   18.51    0.88
   1  -1   2   19.04    0.41
   1  -1   2   19.56    0.46
  -1   1  -2   19.07    0.43
  -1   1  -2   19.01    0.46
   1   1   2   18.70    0.44
  -1   1  -2   19.26    0.46
   1   1   2   19.08    0.44
   1   1   2   18.86    0.44
  -1   1  -2   19.74    0.41
  -1   1  -2   18.77    0.44
  -1   1  -2   19.27    0.41
  -1   1  -2   18.29    0.87
   1   1   2   19.25    0.41
   1   1   2   18.75    0.41
   1   1   2   19.62    0.90
   1   1   2   19.43    0.46
   1   1   2   18.93    0.46
   2  -1   2    3.40    0.14
  -2  -1  -2    4.15    0.57
  -2  -1  -2    3.10    0.15
   2  -1   2    3.24    0.14
  -2  -1  -2    3.35    0.14
   2  -1   2    3.29    0.53
   2  -1   2    3.62    0.13
  -2  -1  -2    3.35    0.15
  -2  -1  -2    3.37    0.12
   2  -1   2    3.48    0.15
  -2  -1  -2    3.28    0.15
   2  -1   2    3.31    0.11
   2  -1   2    3.28    0.15
   2   1   2    3.42    0.14
   2   1   2    3.56    0.13
  -2   1  -2    3.36    0.15
  -2   1  -2    4.68    0.60
  -2   1  -2    3.42    0.15
   2   1   2    3.76    0.15
  -2   1  -2    3.51    0.13
   2   1   2    3.50    0.15
   2   1   2    2.91    0.51
   2   1   2    3.40    0.15
  -2   1  -2    3.07    0.14
   2   1   2    3.37    0.12
  -2   1  -2    3.45    0.13
   3  -1   2    1.63    0.13
   3  -1   2    1.39    0.54
   3  -1   2    1.42    0.09
  -3  -1  -2    1.51    0.11
  -3  -1  -2    1.53    0.52
  -3  -1  -2    1.30    0.12
  -3  -1  -2    1.81    0.14
  -3  -1  -2    1.61    0.10
   3  -1   2    1.64    0.12
   3  -1   2    1.44    0.12
  -3  -1  -2    1.49    0.13
   3  -1   2    1.93    0.12
   3  -1   2    1.43    0.13
   3   1   2    1.53    0.52
  -3   1  -2    1.51    0.13
  -3   1  -2    1.62    0.12
   3   1   2    1.63    0.12
   3   1   2    1.70    0.13
  -3   1  -2    1.73    0.10
   3   1   2    1.47    0.12
   3   1   2    1.47    0.09
  -3   1  -2    1.24    0.52
   3   1   2    1.74    0.12
   3   1   2    1.57    0.11
  -3   1  -2    1.45    0.13
  -3   1  -2    1.61    0.13
   4  -1   2    2.88    0.18
  -4  -1  -2    4.25    0.83
  -4  -1  -2    3.12    0.21
  -4  -1  -2    2.58    0.13
  -4  -1  -2    2.79    0.19
  -4  -1  -2    2.88    0.16
   4  -1   2    2.78    0.18
   4  -1   2    2.94    0.14
  -4  -1  -2    2.56    0.19
   4  -1   2    2.96    0.16
   4  -1   2    2.61    0.18
   4  -1   2    3.64    0.79
   4  -1   2    2.94    0.18
   4   1   2    2.84    0.13
  -4   1  -2    3.42    0.79
   4   1   2    3.09    0.18
  -4   1  -2    2.87    0.14
   4   1   2    2.78    0.15
  -4   1  -2    2.58    0.19
   4   1   2    3.25    0.76
   4   1   2    2.62    0.17
   4   1   2    3.01    0.17
  -4   1  -2    2.92    0.17
   4   1   2    2.88    0.18
  -4   1  -2    2.78    0.20
  -5  -1  -2    2.32    0.86
   5  -1   2    1.64    0.18
  -5  -1  -2    1.84    0.19
   5  -1   2    1.58    0.17
  -5  -1  -2    1.76    0.18
  -5  -1  -2    1.73    0.12
   5  -1   2    1.91    0.15
   5  -1   2    1.60    0.13
  -5   1  -2    3.32    0.93
  -5   1  -2    1.64    0.12
   5   1   2    1.75    0.15
  -5   1  -2    1.66    0.18
  -5   1  -2    1.87    0.20
   5   1   2    1.51    0.17
   5   1   2    1.80    0.13
   5   1   2    1.72    0.17
  -6  -1  -2    1.47    0.10
   6  -1   2    1.30    0.14
   6  -1   2    1.17    0.17
  -6  -1  -2    1.44    0.19
   6  -1   2    1.44    0.20
  -6  -1  -2    1.40    0.10
  -6  -1  -2    1.35    0.19
  -6  -1  -2    1.25    0.89
  -6   1  -2    0.58    0.85
  -6   1  -2    1.21    0.11
   6   1   2    1.36    0.18
   6   1   2    1.13    0.13
  -6   1  -2    1.34    0.20
   6   1   2    1.31    0.19
  -6   1  -2    1.31    0.21
   7  -1   2   -0.14    0.17
   7  -1   2   -0.17    0.16
  -7  -1  -2    0.07    0.18
  -7  -1  -2    1.09    0.99
  -7  -1  -2    0.01    0.17
   7  -1   2    0.10    0.13
  -7   1  -2   -0.12    0.16
  -7   1  -2   -1.23    0.80
   7   1   2   -0.26    0.15
   7   1   2    0.16    0.13
  -7   1  -2    0.12    0.19
   7   1   2   -0.02    0.17
  -8  -1  -2    0.90    0.25
   8  -1   2    1.39    0.19
   8  -1   2    1.09    0.24
  -8  -1  -2    1.56    1.15
  -8   1  -2    1.31    1.13
  -8   1  -2    1.62    0.27
   8   1   2    1.53    0.24
   8   1   2    0.93    0.18
  -9  -2   2    5.74    1.46
   9  -2  -2    3.02    0.24
   9  -2  -2    3.85    0.32
  -9   2   2    5.09    1.52
   9   2  -2    3.25    0.31
   9   2  -2    4.00    0.26
   8  -2  -2    2.82    0.26
  -8  -2   2    2.40    1.10
   8  -2  -2    2.76    0.20
  -8  -2   2    3.22    0.28
   8   2  -2    2.56    0.19
  -8   2   2    0.94    1.00
  -8   2   2    2.25    0.26
   8   2  -2    2.60    0.25
  -7  -2   2    9.74    0.41
  -7  -2   2   10.11    1.39
   7  -2  -2    9.43    0.37
   7  -2  -2   11.16    0.32
   7  -2  -2    9.90    0.40
  -7  -2   2    9.86    0.39
   7   2  -2    9.71    0.30
  -7   2   2    9.30    1.42
  -7   2   2   10.49    0.43
   7   2  -2   10.73    0.39
   7   2  -2   10.45    0.37
  -7   2   2    9.97    0.40
  -6  -2   2   24.64    1.62
  -6  -2   2   22.44    0.65
   6  -2  -2   23.84    0.60
  -6  -2   2   23.18    0.63
   6  -2  -2   23.45    0.51
   6  -2  -2   22.43    0.63
  -6   2   2   23.78    0.65
  -6   2   2   22.44    0.66
   6   2  -2   23.12    0.59
   6   2  -2   23.29    0.50
   6   2  -2   22.94    0.62
  -6   2   2   20.03    1.63
  -5  -2   2   30.45    1.59
   5  -2  -2   29.45    0.69
  -5  -2   2   29.60    0.75
   5  -2  -2   29.01    0.60
  -5  -2   2   29.28    0.73
   5  -2  -2   28.11    0.72
  -5   2   2   30.47    1.71
   5   2  -2   29.19    0.71
   5   2  -2   29.53    0.68
   5   2  -2   29.83    0.58
  -5   2   2   28.84    0.76
  -5   2   2   30.20    0.74
   4  -2  -2   38.52    0.83
   4  -2  -2   38.70    0.90
   4  -2  -2   37.99    0.88
   4  -2  -2   38.07    0.83
  -4  -2   2   38.78    0.91
   4  -2  -2   39.44    0.83
  -4  -2   2   37.78    1.62
  -4  -2   2   38.16    0.92
  -4  -2   2   38.14    0.88
  -4  -2   2   38.40    0.88
  -4  -2   2   39.61    1.63
  -4   2   2   38.85    0.93
   4   2  -2   39.32    0.87
  -4   2   2   38.59    1.71
  -4   2   2   39.88    0.90
   4   2  -2   39.08    0.82
  -4   2   2   39.95    0.90
  -4   2   2   38.67    0.93
  -4   2   2   38.82    1.75
   4   2  -2   38.62    0.82
  -3  -2   2   26.22    0.62
  -3  -2   2   25.97    0.60
   3  -2  -2   26.12    0.57
  -3  -2   2   25.29    1.10
   3  -2  -2   26.06    0.60
  -3  -2   2   26.13    0.60
   3  -2  -2   26.53    0.62
  -3  -2   2   27.00    0.62
   3  -2  -2   26.21    0.57
  -3  -2   2   26.41    1.10
   3  -2  -2   27.08    0.61
  -3   2   2   27.75    1.22
  -3   2   2   26.13    0.62
  -3   2   2   26.12    0.64
  -3   2   2   25.97    0.62
   3   2  -2   26.87    0.56
  -3   2   2   26.47    1.22
  -3   2   2   26.41    0.64
   3   2  -2   25.99    0.56
   3   2  -2   27.15    0.59
   2  -2  -2   49.72    1.11
  -2  -2   2   50.49    1.07
  -2  -2   2   50.11    1.49
  -2  -2   2   50.55    1.07
   2  -2  -2   49.73    1.08
   2  -2  -2   50.72    1.01
  -2  -2   2   49.83    1.50
  -2  -2   2   51.40    1.10
  -2  -2   2   51.92    1.10
   2  -2  -2   50.83    1.01
   2  -2  -2   50.28    1.07
  -2   2   2   51.29    1.09
  -2   2   2   51.11    1.09
   2   2  -2   50.91    1.05
  -2   2   2   47.70    1.64
   2   2  -2   50.97    0.99
   2   2  -2   50.19    0.99
  -2   2   2   51.03    1.13
  -2   2   2   50.25    1.13
  -2   2   2   48.26    1.65
   1  -2  -2   22.42    0.50
   1  -2  -2   22.97    0.52
   1  -2  -2   22.82    0.52
  -1  -2   2   22.51    0.48
   1  -2  -2   22.86    0.47
  -1  -2   2   22.07    0.68
   1  -2  -2   22.76    0.51
   1  -2  -2   22.71    0.52
   1  -2  -2   22.93    0.47
  -1  -2   2   23.18    0.48
  -1  -2   2   22.77    0.69
  -1   2   2   23.18    0.53
  -1   2   2   23.12    0.52
   1   2  -2   22.35    0.47
  -1   2   2   22.94    0.51
  -1   2   2   23.74    0.88
   1   2  -2   22.33    0.47
  -1   2   2   23.35    0.51
   0  -2  -2    0.89    0.07
   0  -2  -2    0.81    0.06
   0  -2   2    0.84    0.06
   0  -2  -2    0.83    0.05
   0  -2   2    0.90    0.06
   0  -2  -2    0.92    0.07
   0  -2   2    0.97    0.05
   0  -2   2    0.74    0.05
   0  -2   2    0.68    0.20
   0  -2   2    0.96    0.06
   0  -2  -2    0.85    0.06
   0  -2   2    0.82    0.05
   0   2   2    0.82    0.06
   0   2  -2    0.88    0.05
   0   2   2    0.89    0.06
   0   2  -2    0.92    0.05
   0   2   2    0.78    0.05
   0   2   2    0.84    0.06
   0   2   2    0.78    0.07
   0   2  -2    0.70    0.05
   0   2  -2    0.85    0.05
   0   2  -2    0.98    0.06
   0   2   2    0.94    0.06
   0   2  -2    0.96    0.05
   0   2   2    0.42    0.24
   1  -2   2   80.59    2.46
   1  -2   2   82.26    1.53
  -1  -2  -2   82.09    1.71
  -1  -2  -2   79.76    1.80
  -1  -2  -2   82.26    1.81
   1  -2   2   81.03    1.64
  -1  -2  -2   81.42    1.62
   1  -2   2   82.21    1.73
   1  -2   2   82.34    1.80
  -1  -2  -2   81.76    1.74
   1  -2   2   84.68    1.80
   1  -2   2   81.48    1.71
  -1  -2  -2   83.22    2.50
   1  -2   2   83.54    1.62
  -1  -2  -2   81.69    1.65
   1  -2   2   80.46    1.73
   1   2   2   81.98    2.49
  -1   2  -2   83.08    1.71
   1   2   2   82.13    1.62
  -1   2  -2   80.64    1.61
  -1   2  -2   83.16    1.65
   1   2   2   81.26    1.65
  -1   2  -2   81.13    2.46
  -1   2  -2   80.36    1.80
   1   2   2   81.16    1.80
  -1   2  -2   82.89    1.73
  -1   2  -2   81.15    1.80
   1   2   2   81.26    1.74
   1   2   2   81.70    1.80
  -2  -2  -2   37.23    0.78
  -2  -2  -2   38.35    1.56
   2  -2   2   37.44    1.56
   2  -2   2   36.58    0.87
  -2  -2  -2   37.18    0.79
   2  -2   2   37.87    0.83
  -2  -2  -2   36.61    0.88
   2  -2   2   37.59    0.79
   2  -2   2   37.13    0.73
  -2  -2  -2   37.03    0.85
   2  -2   2   36.35    0.79
   2  -2   2   37.54    0.84
  -2  -2  -2   37.93    0.88
   2   2   2   38.52    0.85
  -2   2  -2   37.27    0.78
  -2   2  -2   38.77    0.88
   2   2   2   36.19    0.87
   2   2   2   35.98    1.54
   2   2   2   37.34    0.73
  -2   2  -2   38.28    1.57
  -2   2  -2   37.20    0.79
  -2   2  -2   36.02    0.87
   2   2   2   37.31    0.79
   2   2   2   36.73    0.83
   2   2   2   37.12    0.78
  -2   2  -2   37.21    0.85
   3  -2   2   93.20    1.88
  -3  -2  -2   96.57    2.09
  -3  -2  -2   89.87    2.08
   3  -2   2   93.24    1.77
   3  -2   2   95.54    2.01
   3  -2   2   90.10    1.90
   3  -2   2   95.67    3.18
   3  -2   2   93.39    2.08
  -3  -2  -2   94.36    1.87
   3  -2   2   92.76    1.98
  -3  -2  -2   93.06    1.89
  -3  -2  -2   90.30    2.01
  -3  -2  -2   91.12    3.14
   3   2   2   86.50    3.09
  -3   2  -2   92.93    1.90
   3   2   2   93.37    1.90
   3   2   2   92.52    1.98
  -3   2  -2   88.90    2.09
  -3   2  -2   93.74    1.87
  -3   2  -2   94.10    3.17
   3   2   2   93.00    1.87
  -3   2  -2   90.91    2.01
   3   2   2   94.48    2.01
   3   2   2   94.39    1.77
   3   2   2   93.17    2.08
  -4  -2  -2    9.20    0.34
   4  -2   2    9.84    0.27
   4  -2   2   10.18    0.30
  -4  -2  -2    9.67    0.27
   4  -2   2   11.38    1.21
  -4  -2  -2    9.99    0.34
   4  -2   2   10.49    0.35
   4  -2   2    9.57    0.33
  -4  -2  -2    9.88    0.30
  -4  -2  -2   10.69    0.35
   4  -2   2   10.37    0.34
  -4  -2  -2   11.72    1.21
   4  -2   2    9.67    0.31
  -4   2  -2   10.35    0.35
   4   2   2    9.83    0.33
   4   2   2   10.52    0.34
  -4   2  -2   11.74    1.24
   4   2   2   10.27    0.27
  -4   2  -2    9.82    0.29
  -4   2  -2   10.18    0.31
   4   2   2    8.61    1.06
   4   2   2    9.87    0.34
   4   2   2    9.93    0.30
  -4   2  -2    9.54    0.35
   4   2   2   10.12    0.31
  -5  -2  -2   50.45    2.47
   5  -2   2   48.04    0.99
   5  -2   2   48.08    1.08
   5  -2   2   49.35    1.08
  -5  -2  -2   47.62    1.17
  -5  -2  -2   46.88    1.20
  -5  -2  -2   49.09    1.02
   5  -2   2   47.58    1.15
  -5   2  -2   47.41    1.17
  -5   2  -2   50.98    2.51
   5   2   2   49.51    1.09
   5   2   2   48.92    0.99
  -5   2  -2   47.69    1.04
   5   2   2   48.14    1.15
  -5   2  -2   47.04    1.21
   5   2   2   49.45    1.08
   6  -2   2    4.91    0.25
  -6  -2  -2    3.72    0.29
  -6  -2  -2    4.38    0.14
   6  -2   2    4.85    0.28
  -6  -2  -2    4.01    1.09
  -6  -2  -2    4.00    0.29
   6  -2   2    5.25    0.27
   6  -2   2    4.55    0.21
  -6   2  -2    5.13    1.17
  -6   2  -2    4.59    0.19
   6   2   2    4.32    0.21
   6   2   2    4.12    0.28
  -6   2  -2    5.20    0.30
   6   2   2    4.15    0.27
  -6   2  -2    4.37    0.29
  -7  -2  -2   15.21    1.87
  -7  -2  -2   14.29    0.57
   7  -2   2   15.43    0.56
  -7  -2  -2   15.00    0.56
   7  -2   2   15.75    0.53
   7  -2   2   15.43    0.44
  -7   2  -2   15.29    0.58
  -7   2  -2   15.92    1.91
   7   2   2   15.17    0.44
  -7   2  -2   15.03    0.56
   7   2   2   15.06    0.51
   7   2   2   16.09    0.56
   8  -2   2    0.64    0.17
  -8  -2  -2    0.51    0.23
   8  -2   2    0.63    0.22
  -8  -2  -2    0.85    1.11
   8   2   2    0.51    0.21
  -8   2  -2   -0.09    1.05
  -8   2  -2    0.92    0.24
   8   2   2    0.70    0.17
   8  -3  -2   -0.09    0.13
  -8  -3   2    0.21    0.98
   8  -3  -2    0.04    0.18
  -8  -3   2   -0.16    0.18
  -8   3   2   -0.07    1.00
   8   3  -2   -0.01    0.18
   8   3  -2    0.17    0.13
  -8   3   2    0.13    0.19
  -7  -3   2    1.04    0.18
  -7  -3   2    0.21    0.78
   7  -3  -2    1.26    0.14
  -7  -3   2    0.95    0.18
   7  -3  -2    0.94    0.18
   7  -3  -2    1.20    0.19
  -7   3   2    0.90    0.18
   7   3  -2    0.84    0.17
   7   3  -2    1.09    0.19
   7   3  -2    1.14    0.12
  -7   3   2    0.97    0.19
  -7   3   2    0.19    0.86
   6  -3  -2    0.10    0.09
  -6  -3   2   -0.05    0.12
   6  -3  -2    0.25    0.13
   6  -3  -2    0.12    0.13
  -6  -3   2    0.37    0.13
  -6  -3   2    0.24    0.65
  -6   3   2    0.40    0.73
   6   3  -2    0.10    0.08
  -6   3   2    0.21    0.14
  -6   3   2    0.35    0.14
   6   3  -2    0.05    0.12
   6   3  -2    0.38    0.13
   5  -3  -2    0.45    0.11
  -5  -3   2    0.20    0.10
   5  -3  -2    0.59    0.12
   5  -3  -2    0.45    0.08
  -5  -3   2    0.58    0.58
  -5  -3   2    0.31    0.11
  -5   3   2    0.39    0.12
  -5   3   2    0.40    0.64
   5   3  -2    0.26    0.11
   5   3  -2    0.23    0.10
   5   3  -2    0.52    0.06
  -5   3   2    0.32    0.12
  -4  -3   2    6.11    0.22
   4  -3  -2    6.16    0.22
  -4  -3   2    6.46    0.73
   4  -3  -2    5.52    0.23
  -4  -3   2    5.86    0.21
   4  -3  -2    6.37    0.23
  -4  -3   2    5.56    0.22
   4  -3  -2    5.92    0.20
  -4  -3   2    6.06    0.71
  -4  -3   2    6.28    0.23
   4  -3  -2    6.05    0.22
  -4   3   2    5.72    0.24
  -4   3   2    5.93    0.79
  -4   3   2    5.80    0.23
   4   3  -2    6.06    0.20
  -4   3   2    6.30    0.86
   4   3  -2    6.16    0.22
   4   3  -2    6.18    0.20
  -4   3   2    6.18    0.23
  -3  -3   2   14.89    0.38
   3  -3  -2   15.50    0.39
  -3  -3   2   15.24    0.37
  -3  -3   2   14.71    0.85
  -3  -3   2   15.02    0.38
  -3  -3   2   15.15    0.83
  -3  -3   2   15.02    0.37
   3  -3  -2   15.17    0.38
   3  -3  -2   15.12    0.36
   3  -3  -2   15.52    0.37
   3  -3  -2   14.54    0.39
   3  -3  -2   14.96    0.35
  -3   3   2   15.26    0.39
  -3   3   2   12.15    0.89
  -3   3   2   14.98    0.40
   3   3  -2   15.42    0.37
  -3   3   2   14.72    0.40
  -3   3   2   15.99    0.96
   3   3  -2   14.68    0.34
   3   3  -2   14.36    0.34
  -2  -3   2    9.04    0.22
   2  -3  -2    8.82    0.24
   2  -3  -2    8.49    0.22
  -2  -3   2    9.74    0.54
   2  -3  -2    9.00    0.23
  -2  -3   2    9.04    0.22
  -2  -3   2    8.80    0.22
   2  -3  -2    8.73    0.24
  -2  -3   2    8.92    0.22
  -2  -3   2    8.36    0.53
   2  -3  -2    8.74    0.24
   2  -3  -2    8.70    0.21
  -2  -3   2    8.51    0.20
   2   3  -2    9.00    0.22
  -2   3   2    7.44    0.23
  -2   3   2    8.77    0.25
  -2   3   2    7.48    0.23
   2   3  -2    8.67    0.20
  -2   3   2    8.30    0.66
  -2   3   2    8.68    0.24
   2   3  -2    8.51    0.20
  -1  -3   2    0.18    0.19
   1  -3  -2    0.05    0.03
  -1  -3   2    0.01    0.04
   1  -3  -2    0.01    0.03
  -1  -3   2    0.06    0.03
   1  -3  -2    0.03    0.05
  -1  -3   2    0.00    0.03
   1  -3  -2   -0.01    0.04
  -1  -3   2    0.15    0.18
  -1  -3   2    0.07    0.03
   1  -3  -2   -0.08    0.05
  -1  -3   2    0.05    0.03
  -1  -3   2    0.01    0.03
  -1   3   2    0.06    0.03
   1   3  -2    0.05    0.03
  -1   3   2   -0.04    0.05
  -1   3   2    0.11    0.05
   1   3  -2    0.03    0.03
  -1   3   2    0.03    0.03
  -1   3   2   -0.10    0.26
   1   3  -2    0.05    0.03
   0  -3   2    1.57    0.08
   0  -3  -2    1.73    0.09
   0  -3  -2    1.80    0.11
   0  -3   2    1.76    0.08
   0  -3   2    1.26    0.08
   0  -3   2    1.98    0.33
   0  -3   2    1.94    0.09
   0  -3  -2    1.70    0.08
   0  -3  -2    1.09    0.33
   0  -3  -2    1.72    0.09
   0  -3  -2    1.51    0.11
   0   3  -2    1.68    0.08
   0   3  -2    1.66    0.09
   0   3  -2    1.75    0.09
   0   3   2    1.55    0.09
   0   3   2    1.80    0.09
   0   3  -2    1.71    0.08
   0   3   2    1.56    0.10
   0   3   2    1.61    0.11
   0   3  -2    1.60    0.08
   0   3   2    1.73    0.10
   0   3   2    1.72    0.11
   0   3  -2    1.75    0.08
   0   3   2    1.70    0.37
   1  -3   2    0.13    0.06
  -1  -3  -2    0.05    0.06
  -1  -3  -2    0.10    0.05
   1  -3   2   -0.10    0.05
   1  -3   2    0.04    0.04
   1  -3   2    0.15    0.30
  -1  -3  -2   -0.02    0.06
   1  -3   2    0.02    0.04
  -1  -3  -2    0.06    0.06
   1  -3   2   -0.05    0.05
   1  -3   2    0.14    0.06
  -1  -3  -2   -0.70    0.25
  -1  -3  -2    0.05    0.06
   1  -3   2   -0.08    0.05
  -1  -3  -2    0.00    0.06
   1  -3   2   -0.02    0.05
  -1   3  -2    0.05    0.29
   1   3   2    0.09    0.06
   1   3   2   -0.08    0.05
  -1   3  -2   -0.05    0.05
  -1   3  -2   -0.04    0.05
  -1   3  -2    0.05    0.05
  -1   3  -2    0.00    0.06
  -1   3  -2    0.10    0.06
  -1   3  -2    0.00    0.05
   1   3   2   -0.12    0.04
   1   3   2   -0.01    0.06
   1   3   2   -0.06    0.05
   1   3   2   -0.09    0.06
   1   3   2    0.00    0.29
   2  -3   2    2.60    0.14
  -2  -3  -2    1.77    0.47
   2  -3   2    2.72    0.10
   2  -3   2    3.10    0.15
   2  -3   2    2.88    0.12
  -2  -3  -2    2.40    0.14
   2  -3   2    2.69    0.15
  -2  -3  -2    2.62    0.15
   2  -3   2    2.98    0.56
  -2  -3  -2    2.58    0.12
  -2  -3  -2    2.82    0.14
   2  -3   2    2.59    0.15
  -2  -3  -2    2.67    0.13
  -2   3  -2    2.53    0.14
   2   3   2    2.60    0.13
  -2   3  -2    2.59    0.13
   2   3   2    2.84    0.14
   2   3   2    2.58    0.11
   2   3   2    1.86    0.48
  -2   3  -2    2.70    0.12
  -2   3  -2    2.88    0.54
   2   3   2    2.96    0.12
   2   3   2    2.83    0.15
   2   3   2    2.71    0.13
  -2   3  -2    2.37    0.15
   3  -3   2    0.19    0.09
  -3  -3  -2    0.17    0.06
  -3  -3  -2    0.12    0.08
  -3  -3  -2    0.06    0.08
   3  -3   2    0.14    0.08
  -3  -3  -2   -0.09    0.42
  -3  -3  -2    0.22    0.08
  -3  -3  -2    0.12    0.09
   3  -3   2    0.15    0.08
   3  -3   2    0.24    0.07
   3  -3   2    0.00    0.05
   3  -3   2    0.28    0.09
   3  -3   2    0.54    0.47
   3   3   2    0.17    0.08
  -3   3  -2    0.11    0.08
   3   3   2    0.03    0.07
  -3   3  -2    0.22    0.07
   3   3   2    0.30    0.09
   3   3   2    0.02    0.06
   3   3   2    0.59    0.46
  -3   3  -2    0.01    0.38
   3   3   2    0.12    0.08
  -3   3  -2    0.07    0.08
  -3   3  -2    0.15    0.07
   3   3   2    0.17    0.06
  -4  -3  -2    0.01    0.10
  -4  -3  -2   -0.26    0.55
   4  -3   2   -0.12    0.08
   4  -3   2    0.07    0.10
   4  -3   2    0.08    0.10
   4  -3   2    0.05    0.08
  -4  -3  -2   -0.07    0.06
   4  -3   2   -0.05    0.09
  -4  -3  -2   -0.03    0.10
   4  -3   2   -0.01    0.07
   4  -3   2   -0.26    0.56
  -4   3  -2   -0.09    0.09
  -4   3  -2    0.02    0.07
   4   3   2   -0.07    0.07
  -4   3  -2    0.03    0.08
   4   3   2    0.00    0.07
   4   3   2   -0.04    0.09
   4   3   2    0.03    0.10
  -4   3  -2   -0.23    0.55
  -4   3  -2   -0.02    0.09
   4   3   2    0.05    0.10
  -5  -3  -2    1.73    0.19
   5  -3   2    1.84    0.14
  -5  -3  -2    1.65    0.11
   5  -3   2    1.69    0.18
  -5  -3  -2    1.36    0.18
   5  -3   2    2.06    0.16
   5  -3   2    1.55    0.17
  -5  -3  -2    1.90    0.11
  -5  -3  -2    2.11    0.85
  -5   3  -2    1.80    0.13
   5   3   2    1.85    0.14
  -5   3  -2    1.86    0.20
  -5   3  -2    1.56    0.18
   5   3   2    1.44    0.16
   5   3   2    1.73    0.15
  -5   3  -2    2.48    0.90
   5   3   2    1.82    0.18
  -6  -3  -2    0.45    0.05
  -6  -3  -2    0.34    0.16
   6  -3   2    0.41    0.11
   6  -3   2    0.57    0.16
  -6  -3  -2    0.28    0.15
  -6  -3  -2    0.25    0.82
   6  -3   2    0.23    0.15
   6  -3   2    0.35    0.13
   6   3   2    0.60    0.12
  -6   3  -2    0.38    0.17
  -6   3  -2    0.73    0.89
  -6   3  -2    0.46    0.18
   6   3   2    0.38    0.16
  -6   3  -2    0.33    0.10
   6   3   2    0.46    0.15
   7  -3   2    0.33    0.18
   7  -3   2    0.03    0.17
  -7  -3  -2    0.43    0.20
  -7  -3  -2    0.11    0.18
  -7  -3  -2    0.14    0.92
   7  -3   2    0.34    0.13
  -7   3  -2   -0.03    0.07
  -7   3  -2    0.09    0.19
   7   3   2    0.09    0.18
  -7   3  -2   -0.25    0.17
  -7   3  -2    0.98    1.04
   7   3   2    0.03    0.17
   7   3   2   -0.08    0.13
   8  -3   2    0.71    0.23
   8  -3   2    0.22    0.16
  -8  -3  -2   -0.51    1.03
  -8  -3  -2    0.79    0.24
   8   3   2    0.34    0.16
  -8   3  -2    0.51    1.14
   8   3   2    0.60    0.22
  -8   3  -2    0.88    0.23
   8  -4  -2   32.70    0.73
   8  -4  -2   29.56    0.83
  -8  -4   2   30.70    0.87
  -8  -4   2   29.09    2.13
  -8   4   2   33.33    2.38
  -8   4   2   30.83    0.90
   8   4  -2   30.64    0.82
   8   4  -2   31.32    0.71
   7  -4  -2   11.08    0.34
   7  -4  -2   11.03    0.41
  -7  -4   2   10.86    0.43
   7  -4  -2   11.12    0.44
  -7  -4   2   11.59    0.44
  -7  -4   2   10.60    1.36
   7   4  -2   12.21    0.32
   7   4  -2   12.00    0.43
  -7   4   2   11.90    0.47
  -7   4   2   10.18    1.47
  -7   4   2   11.40    0.44
   7   4  -2   11.89    0.40
   6  -4  -2   40.09    0.85
   6  -4  -2   39.77    1.01
  -6  -4   2   43.96    2.12
  -6  -4   2   41.44    1.00
   6  -4  -2   42.30    0.96
  -6  -4   2   41.29    1.04
  -6   4   2   40.64    1.03
   6   4  -2   41.10    0.99
   6   4  -2   42.97    0.83
  -6   4   2   39.18    1.06
  -6   4   2   39.24    2.27
   6   4  -2   41.53    0.93
  -5  -4   2   19.03    1.32
   5  -4  -2   20.62    0.57
   5  -4  -2   21.22    0.47
  -5  -4   2   21.82    0.57
  -5  -4   2   21.07    0.58
   5  -4  -2   22.14    0.55
   5   4  -2   21.84    0.53
   5   4  -2   22.36    0.44
  -5   4   2   21.65    0.59
   5   4  -2   21.53    0.56
  -5   4   2   23.14    1.61
  -5   4   2   20.84    0.61
  -4  -4   2   57.61    1.33
   4  -4  -2   56.75    1.29
   4  -4  -2   57.74    1.34
  -4  -4   2   58.32    1.28
   4  -4  -2   60.17    1.34
   4  -4  -2   58.85    1.22
  -4  -4   2   57.60    1.29
   4  -4  -2   57.49    1.22
  -4  -4   2   59.48    1.33
  -4  -4   2   59.08    2.14
  -4  -4   2   58.79    2.15
  -4   4   2   58.03    1.36
   4   4  -2   57.29    1.20
   4   4  -2   60.27    1.20
  -4   4   2   60.01    2.34
   4   4  -2   58.94    1.27
  -4   4   2   55.77    1.31
  -4   4   2   56.56    1.36
   3  -4  -2   32.32    0.76
  -3  -4   2   33.45    0.77
  -3  -4   2   33.05    0.76
   3  -4  -2   32.65    0.76
  -3  -4   2   33.89    0.74
   3  -4  -2   32.40    0.70
   3  -4  -2   32.82    0.78
  -3  -4   2   32.21    1.33
  -3  -4   2   32.41    1.31
   3  -4  -2   32.69    0.71
  -3  -4   2   33.81    0.74
   3   4  -2   32.53    0.69
  -3   4   2   32.05    0.77
   3   4  -2   32.28    0.68
  -3   4   2   32.46    0.79
  -3   4   2   31.74    0.79
   3   4  -2   33.12    0.73
  -3   4   2   33.92    1.51
   2  -4  -2   50.00    1.09
  -2  -4   2   47.55    1.59
   2  -4  -2   50.33    1.13
  -2  -4   2   49.78    1.03
   2  -4  -2   49.43    1.02
  -2  -4   2   50.73    1.07
  -2  -4   2   49.87    1.10
  -2  -4   2   49.88    1.10
   2  -4  -2   49.96    1.02
  -2  -4   2   49.35    1.06
  -2  -4   2   47.65    1.59
   2  -4  -2   49.54    1.08
   2   4  -2   49.43    1.05
   2   4  -2   49.60    0.99
  -2   4   2   49.31    1.13
  -2   4   2   49.46    1.00
  -2   4   2   51.22    1.00
  -2   4   2   47.13    1.81
  -2   4   2   48.99    1.13
  -2   4   2   49.00    1.09
   2   4  -2   50.07    0.99
  -1  -4   2   70.66    2.12
  -1  -4   2   70.94    2.09
  -1  -4   2   72.47    1.48
   1  -4  -2   70.51    1.60
  -1  -4   2   74.23    1.52
   1  -4  -2   72.75    1.44
   1  -4  -2   71.71    1.51
   1  -4  -2   71.77    1.45
  -1  -4   2   73.04    1.57
  -1  -4   2   72.01    1.57
  -1  -4   2   71.22    1.52
   1  -4  -2   73.07    1.54
  -1   4   2   69.94    1.42
  -1   4   2   72.40    1.60
   1   4  -2   73.19    1.55
  -1   4   2   73.77    1.54
  -1   4   2   71.30    1.45
  -1   4   2   71.66    1.59
   1   4  -2   70.66    1.49
   1   4  -2   73.01    1.41
  -1   4   2   70.03    2.28
  -1   4   2   70.35    1.54
   1   4  -2   70.70    1.41
   0  -4   2  107.99    2.17
   0  -4  -2  109.50    2.32
   0  -4  -2  107.68    2.41
   0  -4   2  104.52    2.26
   0  -4   2  108.06    2.30
   0  -4  -2  112.06    2.16
   0  -4   2  109.27    2.39
   0  -4  -2  110.30    2.20
   0  -4  -2  112.70    3.24
   0  -4  -2  110.73    2.20
   0  -4   2  107.37    2.30
   0  -4   2  107.40    3.11
   0  -4   2  111.44    2.17
   0  -4  -2  109.38    2.39
   0   4   2  111.47    2.32
   0   4   2  109.89    3.24
   0   4   2  106.75    2.21
   0   4  -2  109.69    2.19
   0   4   2  107.86    2.40
   0   4  -2  110.19    2.30
   0   4   2  109.71    2.31
   0   4  -2  109.83    2.14
   0   4  -2  110.05    2.26
   0   4   2  112.99    2.41
   0   4   2  111.87    2.15
   0   4  -2  111.89    2.38
  -1  -4  -2   50.40    1.81
   1  -4   2   49.13    1.04
  -1  -4  -2   51.07    1.10
  -1  -4  -2   50.34    1.16
  -1  -4  -2   50.92    1.15
  -1  -4  -2   50.36    1.04
   1  -4   2   48.66    1.79
   1  -4   2   50.43    1.09
   1  -4   2   52.28    1.15
   1  -4   2   51.11    1.11
  -1  -4  -2   48.97    1.04
   1  -4   2   50.69    1.15
   1  -4   2   50.67    1.03
   1  -4   2   51.10    0.96
  -1  -4  -2   49.78    1.12
   1  -4   2   50.83    1.11
   1   4   2   49.16    1.10
  -1   4  -2   50.98    1.15
  -1   4  -2   52.33    1.11
  -1   4  -2   51.77    1.09
   1   4   2   50.38    1.15
   1   4   2   49.61    1.03
   1   4   2   50.16    1.05
   1   4   2   50.03    1.11
  -1   4  -2   52.21    1.05
  -1   4  -2   50.27    1.03
  -1   4  -2   51.83    1.82
   1   4   2   52.43    1.84
   1   4   2   50.70    1.16
   2  -4   2   60.04    1.33
   2  -4   2   62.80    1.26
  -2  -4  -2   61.60    1.27
   2  -4   2   61.32    1.18
   2  -4   2   64.08    2.30
   2  -4   2   61.26    1.36
   2  -4   2   61.42    1.27
  -2  -4  -2   59.73    1.36
   2  -4   2   60.28    1.41
  -2  -4  -2   66.04    2.29
  -2  -4  -2   63.77    1.40
  -2  -4  -2   61.14    1.41
  -2  -4  -2   62.73    1.26
   2   4   2   61.27    1.40
  -2   4  -2   61.05    1.28
  -2   4  -2   60.08    1.40
  -2   4  -2   62.10    1.36
   2   4   2   62.21    1.35
  -2   4  -2   61.39    1.26
   2   4   2   59.25    2.23
  -2   4  -2   64.08    2.29
   2   4   2   60.84    1.28
   2   4   2   61.69    1.26
   2   4   2   61.16    1.34
  -3  -4  -2   19.82    0.54
   3  -4   2   19.95    0.53
   3  -4   2   20.82    0.45
  -3  -4  -2   20.23    0.49
   3  -4   2   20.59    0.54
   3  -4   2   20.52    0.49
  -3  -4  -2   20.47    0.47
   3  -4   2   21.62    1.30
  -3  -4  -2   22.78    1.37
  -3  -4  -2   21.05    0.55
   3  -4   2   19.99    0.50
   3  -4   2   20.94    0.56
  -3  -4  -2   20.43    0.55
   3   4   2   20.56    0.49
  -3   4  -2   19.71    0.54
   3   4   2   20.40    0.53
  -3   4  -2   20.72    0.49
   3   4   2   20.31    0.44
   3   4   2   21.36    0.55
  -3   4  -2   20.39    0.50
  -3   4  -2   22.96    1.40
   3   4   2   20.32    0.50
  -3   4  -2   20.14    0.56
   3   4   2   20.21    1.33
   3   4   2   20.96    0.53
   4  -4   2   39.36    0.95
  -4  -4  -2   40.05    0.84
  -4  -4  -2   37.58    0.98
  -4  -4  -2   39.44    0.84
   4  -4   2   39.09    0.88
  -4  -4  -2   40.10    0.96
   4  -4   2   39.60    0.89
   4  -4   2   38.79    0.80
   4  -4   2   42.31    2.13
   4  -4   2   38.20    0.93
   4  -4   2   38.25    0.97
  -4  -4  -2   39.02    2.01
   4   4   2   39.43    0.80
   4   4   2   38.57    0.93
  -4   4  -2   39.60    0.86
   4   4   2   37.99    0.88
  -4   4  -2   38.48    0.98
  -4   4  -2   41.29    2.11
  -4   4  -2   40.24    0.88
  -4   4  -2   37.58    0.95
   4   4   2   38.76    0.87
  -5  -4  -2   26.16    0.75
  -5  -4  -2   26.95    0.58
  -5  -4  -2   25.48    1.81
   5  -4   2   26.36    0.66
   5  -4   2   27.01    0.60
   5  -4   2   25.98    0.68
  -5  -4  -2   26.14    0.72
   5  -4   2   26.60    0.72
  -5   4  -2   27.55    1.95
  -5   4  -2   27.07    0.63
   5   4   2   27.28    0.68
  -5   4  -2   26.69    0.76
   5   4   2   26.74    0.65
   5   4   2   26.93    0.60
   5   4   2   26.47    0.71
  -5   4  -2   26.99    0.74
  -6  -4  -2   11.39    1.55
  -6  -4  -2    9.09    0.39
   6  -4   2    8.36    0.37
  -6  -4  -2    8.46    0.39
   6  -4   2    8.79    0.30
   6  -4   2    9.07    0.36
   6  -4   2    9.50    0.34
   6   4   2    9.74    0.36
  -6   4  -2    9.36    0.28
   6   4   2    8.64    0.38
  -6   4  -2    8.98    0.40
  -6   4  -2    8.78    0.39
   6   4   2    8.87    0.30
  -6   4  -2   10.03    1.49
   7  -4   2    9.18    0.33
  -7  -4  -2    9.20    0.44
   7  -4   2    8.92    0.41
  -7  -4  -2    9.11    1.51
  -7  -4  -2    9.07    0.43
   7  -4   2    9.03    0.41
   7   4   2    8.49    0.39
  -7   4  -2    9.01    0.44
  -7   4  -2    9.03    0.45
  -7   4  -2    8.98    0.26
   7   4   2    9.10    0.32
  -7   4  -2    9.14    1.57
   7   4   2    8.61    0.42
  -8  -4  -2    4.52    1.41
  -8  -4  -2    2.93    0.32
   8  -4   2    2.56    0.23
   8   4   2    2.85    0.28
  -8   4  -2    2.47    1.30
   8   4   2    3.17    0.24
   8  -5  -2   -0.05    0.18
  -8  -5   2    0.00    0.18
  -8  -5   2    0.40    0.99
   8  -5  -2   -0.10    0.13
   8   5  -2    0.13    0.13
  -8   5   2   -0.44    0.95
   8   5  -2    0.04    0.18
  -8   5   2   -0.02    0.19
   7  -5  -2    2.09    0.23
  -7  -5   2    2.72    0.98
  -7  -5   2    2.16    0.23
  -7  -5   2    1.39    0.20
   7  -5  -2    1.54    0.16
   7  -5  -2    1.68    0.21
   7   5  -2    1.86    0.14
  -7   5   2    1.79    0.23
  -7   5   2    1.61    1.02
   7   5  -2    1.50    0.19
   7   5  -2    1.71    0.21
  -7   5   2    1.86    0.23
  -6  -5   2    4.76    0.26
   6  -5  -2    5.02    0.28
   6  -5  -2    4.89    0.26
  -6  -5   2    5.00    0.99
   6  -5  -2    4.64    0.21
  -6  -5   2    5.20    0.28
  -6   5   2    5.45    0.29
   6   5  -2    4.99    0.26
   6   5  -2    5.02    0.25
  -6   5   2    3.50    0.99
  -6   5   2    4.27    0.27
   6   5  -2    5.00    0.18
   5  -5  -2    4.24    0.22
   5  -5  -2    4.16    0.17
  -5  -5   2    4.42    0.23
   5  -5  -2    4.25    0.23
  -5  -5   2    4.68    0.83
  -5  -5   2    4.57    0.22
  -5   5   2    4.52    0.25
   5   5  -2    4.21    0.13
  -5   5   2    5.30    0.98
   5   5  -2    4.11    0.21
  -5   5   2    4.06    0.24
   5   5  -2    4.24    0.22
   4  -5  -2    0.16    0.10
   4  -5  -2    0.13    0.09
   4  -5  -2    0.11    0.10
   4  -5  -2    0.11    0.07
  -4  -5   2    0.06    0.08
  -4  -5   2    0.06    0.08
  -4  -5   2    0.04    0.09
  -4  -5   2    0.14    0.09
  -4  -5   2   -0.10    0.44
  -4  -5   2   -0.06    0.40
  -4   5   2   -0.35    0.49
  -4   5   2    0.08    0.10
   4   5  -2    0.08    0.08
   4   5  -2    0.04    0.07
  -4   5   2    0.18    0.10
  -3  -5   2    8.84    0.26
  -3  -5   2    8.61    0.26
  -3  -5   2    9.63    0.76
   3  -5  -2    8.59    0.26
  -3  -5   2    8.78    0.26
   3  -5  -2    9.44    0.28
  -3  -5   2    8.22    0.25
  -3  -5   2    9.49    0.75
   3  -5  -2    8.85    0.27
   3  -5  -2    8.38    0.27
   3  -5  -2    8.30    0.24
  -3   5   2    8.96    0.29
  -3   5   2    9.25    0.92
  -3   5   2    8.75    0.28
  -3   5   2    8.55    0.21
   3   5  -2    8.48    0.25
  -3   5   2    8.44    0.28
  -3   5   2    7.99    0.28
  -3   5   2    8.77    0.29
   3   5  -2    8.47    0.23
  -3   5   2    8.42    0.28
  -3   5   2    8.55    0.20
   3   5  -2    8.54    0.24
  -2  -5   2    6.24    0.58
  -2  -5   2    5.76    0.57
   2  -5  -2    5.79    0.17
   2  -5  -2    5.73    0.20
   2  -5  -2    5.76    0.20
   2  -5  -2    5.81    0.21
  -2  -5   2    5.76    0.18
  -2  -5   2    6.03    0.19
  -2  -5   2    5.96    0.18
  -2  -5   2    5.71    0.16
  -2  -5   2    5.89    0.19
   2  -5  -2    5.77    0.21
  -2   5   2    5.23    0.20
   2   5  -2    5.80    0.17
  -2   5   2    5.98    0.21
   2   5  -2    5.64    0.18
  -2   5   2    6.21    0.21
  -2   5   2    5.87    0.16
  -2   5   2    5.68    0.69
   2   5  -2    5.88    0.17
  -2   5   2    5.82    0.21
  -1  -5   2    1.54    0.36
  -1  -5   2    1.33    0.34
  -1  -5   2    1.30    0.09
   1  -5  -2    1.28    0.08
  -1  -5   2    1.41    0.10
  -1  -5   2    1.44    0.09
   1  -5  -2    1.15    0.09
   1  -5  -2    1.44    0.11
   1  -5  -2    1.37    0.11
  -1  -5   2    1.41    0.09
   1  -5  -2    1.48    0.42
  -1  -5   2    1.42    0.08
   1  -5  -2    1.39    0.10
   1   5  -2    1.33    0.08
   1   5  -2    1.50    0.09
   1   5  -2    1.27    0.08
  -1   5   2    1.41    0.09
   1   5  -2    1.42    0.08
  -1   5   2    1.10    0.08
   1   5  -2    1.36    0.09
  -1   5   2    1.65    0.45
  -1   5   2    1.48    0.12
  -1   5   2    1.22    0.10
  -1   5   2    1.21    0.10
  -1   5   2    1.67    0.12
   0  -5   2   -0.08    0.04
   0  -5  -2   -0.03    0.07
   0  -5   2   -0.08    0.03
   0  -5   2   -0.06    0.06
   0  -5  -2   -0.01    0.04
   0  -5  -2   -0.06    0.06
   0  -5   2   -0.01    0.03
   0  -5   2   -0.10    0.02
   0  -5   2   -0.08    0.03
   0  -5  -2   -0.07    0.06
   0  -5   2   -0.04    0.05
   0  -5  -2    0.06    0.06
   0  -5  -2   -0.34    0.30
   0   5  -2   -0.06    0.05
   0   5   2   -0.02    0.05
   0   5  -2   -0.05    0.05
   0   5   2   -0.05    0.06
   0   5  -2   -0.02    0.05
   0   5   2   -0.07    0.05
   0   5   2   -0.07    0.05
   0   5   2    0.01    0.06
   0   5  -2   -0.08    0.04
   0   5  -2   -0.06    0.04
   0   5   2   -0.09    0.33
  -1  -5  -2   -0.10    0.06
   1  -5   2   -0.04    0.06
   1  -5   2    0.18    0.34
   1  -5   2   -0.01    0.06
   1  -5   2   -0.12    0.05
   1  -5   2   -0.07    0.06
   1  -5   2   -0.03    0.06
  -1  -5  -2   -0.06    0.05
  -1  -5  -2   -0.11    0.04
  -1  -5  -2    0.27    0.38
   1  -5   2   -0.05    0.04
  -1  -5  -2   -0.03    0.07
  -1  -5  -2    0.04    0.06
   1  -5   2   -0.07    0.03
  -1  -5  -2   -0.06    0.06
  -1   5  -2    0.01    0.06
  -1   5  -2   -0.08    0.05
   1   5   2   -0.08    0.06
   1   5   2    0.16    0.06
  -1   5  -2    0.00    0.05
   1   5   2    0.12    0.06
  -1   5  -2    0.00    0.06
  -1   5  -2    0.06    0.35
   1   5   2    0.30    0.37
   1   5   2   -0.01    0.05
  -1   5  -2   -0.04    0.06
  -2  -5  -2    2.57    0.15
  -2  -5  -2    2.35    0.12
   2  -5   2    2.30    0.13
   2  -5   2    1.92    0.54
  -2  -5  -2    2.57    0.14
   2  -5   2    2.20    0.11
   2  -5   2    2.29    0.12
  -2  -5  -2    1.30    0.51
  -2  -5  -2    2.30    0.11
  -2  -5  -2    2.45    0.15
   2  -5   2    2.35    0.14
  -2  -5  -2    2.24    0.14
   2  -5   2    2.11    0.15
   2  -5   2    2.29    0.14
   2   5   2    2.49    0.13
  -2   5  -2    2.10    0.13
  -2   5  -2    3.16    0.62
  -2   5  -2    2.11    0.14
   2   5   2    2.38    0.14
   2   5   2    2.08    0.14
   2   5   2    1.69    0.52
   2   5   2    2.68    0.15
  -2   5  -2    2.09    0.12
  -2   5  -2    2.28    0.15
   2   5   2    2.26    0.13
   3  -5   2    6.53    0.20
  -3  -5  -2    7.60    0.95
  -3  -5  -2    6.56    0.23
   3  -5   2    6.52    0.22
  -3  -5  -2    6.52    0.26
   3  -5   2    6.09    0.23
  -3  -5  -2    6.64    0.26
   3  -5   2    6.56    0.26
  -3  -5  -2    6.75    0.20
   3  -5   2    6.19    0.25
   3  -5   2    7.71    0.99
  -3  -5  -2    6.49    0.20
   3  -5   2    6.89    0.26
  -3  -5  -2    6.74    0.26
   3   5   2    7.07    0.25
  -3   5  -2    6.17    0.25
  -3   5  -2    4.88    0.85
   3   5   2    6.32    0.24
   3   5   2    6.27    0.24
  -3   5  -2    6.53    0.22
   3   5   2    6.93    0.22
   3   5   2    6.38    0.25
  -3   5  -2    6.46    0.23
   3   5   2    6.66    0.91
  -3   5  -2    6.07    0.26
   3   5   2    6.58    0.20
   4  -5   2    1.03    0.12
   4  -5   2    1.20    0.11
   4  -5   2    1.19    0.15
  -4  -5  -2    0.96    0.14
  -4  -5  -2    1.16    0.09
   4  -5   2    1.11    0.15
   4  -5   2    0.98    0.69
  -4  -5  -2    1.30    0.16
   4  -5   2    1.13    0.14
   4  -5   2    1.37    0.15
  -4  -5  -2    1.36    0.70
  -4   5  -2    1.07    0.15
  -4   5  -2    1.11    0.13
   4   5   2    1.06    0.12
   4   5   2    0.90    0.13
  -4   5  -2    1.12    0.15
   4   5   2    1.19    0.14
  -4   5  -2    1.29    0.69
   4   5   2    1.26    0.11
  -4   5  -2    1.17    0.11
  -5  -5  -2    2.04    0.11
  -5  -5  -2    1.65    0.19
   5  -5   2    2.11    0.21
  -5  -5  -2    1.60    0.20
   5  -5   2    2.06    0.19
   5  -5   2    1.78    0.14
   5  -5   2    1.76    0.16
   5   5   2    1.93    0.14
  -5   5  -2    1.58    0.20
  -5   5  -2    1.73    0.14
   5   5   2    1.75    0.18
   5   5   2    2.23    0.19
  -5   5  -2    1.66    0.19
  -5   5  -2    2.68    0.97
  -6  -5  -2   -1.09    0.74
   6  -5   2    0.13    0.12
  -6  -5  -2    0.12    0.17
   6  -5   2    0.09    0.15
  -6  -5  -2    0.20    0.17
   6  -5   2    0.30    0.12
   6  -5   2    0.28    0.16
  -6   5  -2    0.49    0.16
   6   5   2    0.35    0.15
  -6   5  -2   -0.37    0.82
  -6   5  -2    0.37    0.17
   6   5   2    0.02    0.11
  -6   5  -2    0.09    0.09
   6   5   2    0.18    0.15
   7  -5   2   -0.33    0.16
  -7  -5  -2   -0.08    0.19
  -7  -5  -2   -1.09    0.88
   7  -5   2    0.07    0.13
  -7  -5  -2    0.11    0.19
   7  -5   2    0.27    0.18
   7   5   2    0.20    0.19
   7   5   2    0.03    0.17
  -7   5  -2    0.24    0.09
  -7   5  -2    0.26    0.99
  -7   5  -2    0.09    0.20
   7   5   2    0.11    0.13
   8  -5   2    0.10    0.16
  -8  -5  -2   -0.76    1.03
  -8  -5  -2    0.02    0.22
   8   5   2    0.04    0.16
  -8   5  -2   -0.18    1.04
   8   5   2    0.44    0.22
   8  -6  -2    0.58    0.20
  -8  -6   2    0.76    1.03
   8  -6  -2    0.70    0.16
  -8  -6   2    0.37    0.20
   8   6  -2    0.96    0.20
   8   6  -2    0.77    0.15
  -8   6   2    0.58    0.21
  -8   6   2    1.71    1.14
   7  -6  -2    0.50    0.13
  -7  -6   2    0.58    0.18
   7  -6  -2    0.12    0.16
   7  -6  -2    0.48    0.18
  -7  -6   2    0.50    0.18
  -7  -6   2    0.06    0.84
   7   6  -2    0.28    0.15
   7   6  -2    0.28    0.17
  -7   6   2    0.38    0.19
  -7   6   2    0.59    0.91
  -7   6   2    0.32    0.19
   7   6  -2    0.59    0.12
   6  -6  -2   18.35    0.54
   6  -6  -2   17.29    0.45
   6  -6  -2   17.56    0.56
  -6  -6   2   18.68    0.56
  -6  -6   2   19.14    0.55
  -6  -6   2   19.95    1.52
  -6   6   2   19.16    0.60
   6   6  -2   17.94    0.51
   6   6  -2   18.10    0.53
   6   6  -2   18.72    0.42
  -6   6   2   17.37    0.57
  -6   6   2   19.01    1.79
  -5  -6   2    1.22    0.14
  -5  -6   2    1.24    0.64
  -5  -6   2    1.05    0.14
   5  -6  -2    1.21    0.11
   5  -6  -2    1.16    0.16
   5  -6  -2    1.25    0.15
  -5   6   2    1.03    0.17
   5   6  -2    1.32    0.15
  -5   6   2    1.30    0.76
   5   6  -2    1.06    0.08
  -5   6   2    0.95    0.16
   5   6  -2    1.09    0.13
  -4  -6   2   54.44    2.19
  -4  -6   2   57.77    2.19
   4  -6  -2   56.42    1.29
   4  -6  -2   57.99    1.23
  -4  -6   2   57.04    1.28
  -4  -6   2   57.76    1.33
   4  -6  -2   57.11    1.34
   4  -6  -2   57.86    1.22
  -4   6   2   56.69    1.31
  -4   6   2   57.90    1.15
  -4   6   2   54.68    1.36
   4   6  -2   57.80    1.19
  -4   6   2   58.07    1.15
   4   6  -2   55.94    1.26
  -4   6   2   57.72    2.45
   3  -6  -2    5.12    0.21
  -3  -6   2    4.83    0.19
  -3  -6   2    4.90    0.65
   3  -6  -2    4.70    0.21
  -3  -6   2    5.38    0.20
  -3  -6   2    4.66    0.19
  -3  -6   2    5.71    0.67
   3  -6  -2    4.82    0.21
  -3  -6   2    4.79    0.19
   3  -6  -2    4.78    0.18
   3  -6  -2    5.08    0.20
   3  -6  -2    5.05    0.79
  -3   6   2    5.29    0.22
  -3   6   2    4.67    0.22
   3   6  -2    4.65    0.17
  -3   6   2    4.90    0.15
  -3   6   2    4.93    0.21
  -3   6   2    4.67    0.15
  -3   6   2    4.27    0.21
   3   6  -2    4.72    0.18
  -3   6   2    4.57    0.21
  -3   6   2    4.59    0.77
   3   6  -2    4.44    0.17
  -3   6   2    4.68    0.14
   2  -6  -2   20.91    0.48
  -2  -6   2   21.19    1.05
  -2  -6   2   21.68    0.48
   2  -6  -2   21.33    0.50
  -2  -6   2   21.46    0.52
  -2  -6   2   20.72    0.52
   2  -6  -2   20.46    0.52
   2  -6  -2   21.87    0.54
  -2  -6   2   21.18    0.51
   2  -6  -2   19.18    1.19
   2  -6  -2   21.30    0.55
  -2  -6   2   21.22    0.51
  -2  -6   2   21.92    1.08
   2   6  -2   21.10    0.47
   2   6  -2   21.86    0.47
  -2   6   2   21.11    0.48
  -2   6   2   19.44    1.20
   2   6  -2   21.11    0.49
  -2   6   2   20.44    0.47
  -2   6   2   20.73    0.55
  -2   6   2   20.43    0.53
  -2   6   2   20.28    0.55
  -2   6   2   21.93    0.54
   1  -6  -2    5.22    0.69
   1  -6  -2    5.85    0.22
  -1  -6   2    5.66    0.18
  -1  -6   2    5.91    0.20
   1  -6  -2    5.62    0.22
  -1  -6   2    5.87    0.19
  -1  -6   2    6.16    0.19
  -1  -6   2    6.79    0.68
  -1  -6   2    5.93    0.59
   1  -6  -2    5.92    0.20
  -1  -6   2    5.70    0.20
   1  -6  -2    6.14    0.18
   1  -6  -2    5.85    0.20
   1   6  -2    6.00    0.18
  -1   6   2    5.68    0.21
   1   6  -2    5.95    0.18
  -1   6   2    6.01    0.22
  -1   6   2    4.82    0.67
   1   6  -2    6.37    0.19
  -1   6   2    6.09    0.21
   1   6  -2    5.76    0.17
   1   6  -2    5.67    0.17
  -1   6   2    5.58    0.18
   1   6  -2    5.78    0.18
  -1   6   2    5.62    0.18
   0  -6   2    6.13    0.21
   0  -6   2    6.23    0.16
   0  -6  -2    6.37    0.24
   0  -6   2    6.17    0.22
   0  -6   2    6.42    0.16
   0  -6  -2    5.99    0.18
   0  -6  -2    6.75    0.21
   0  -6   2    6.64    0.21
   0  -6  -2    5.61    0.68
   0  -6  -2    6.01    0.22
   0  -6   2    6.11    0.20
   0   6  -2    6.15    0.20
   0   6   2    6.37    0.21
   0   6  -2    5.88    0.19
   0   6   2    5.77    0.20
   0   6   2    5.94    0.19
   0   6  -2    6.15    0.19
   0   6   2    5.40    0.21
   0   6   2    6.12    0.24
   0   6  -2    6.45    0.19
   0   6   2    5.53    0.69
   0   6  -2    6.15    0.20
  -1  -6  -2    6.41    0.19
  -1  -6  -2    6.15    0.24
  -1  -6  -2    6.90    0.22
   1  -6   2    6.35    0.22
   1  -6   2    6.02    0.23
   1  -6   2    6.39    0.16
  -1  -6  -2    7.07    0.24
   1  -6   2    7.21    0.79
   1  -6   2    6.63    0.21
  -1  -6  -2    6.15    0.23
   1  -6   2    6.48    0.22
   1  -6   2    6.54    0.19
   1  -6   2    6.06    0.21
   1  -6   2    6.35    0.23
  -1  -6  -2    5.88    0.74
  -1   6  -2    6.67    0.23
   1   6   2    6.55    0.23
  -1   6  -2    8.68    0.84
  -1   6  -2    6.64    0.21
   1   6   2    4.65    0.70
  -1   6  -2    6.02    0.20
   1   6   2    6.55    0.22
   1   6   2    6.27    0.21
   1   6   2    6.48    0.20
  -1   6  -2    6.46    0.21
  -1   6  -2    6.11    0.21
  -2  -6  -2   49.25    2.05
   2  -6   2   48.68    1.03
   2  -6   2   47.55    1.10
  -2  -6  -2   48.90    1.02
  -2  -6  -2   48.69    1.02
  -2  -6  -2   48.19    1.11
  -2  -6  -2   45.82    1.14
   2  -6   2   48.39    1.03
   2  -6   2   46.82    1.14
   2  -6   2   48.85    2.06
  -2  -6  -2   49.33    1.14
   2  -6   2   48.02    0.95
   2  -6   2   49.25    1.09
  -2   6  -2   48.56    1.14
   2   6   2   47.65    2.04
   2   6   2   50.15    1.10
   2   6   2   48.37    1.09
  -2   6  -2   49.20    1.02
  -2   6  -2   49.14    1.11
   2   6   2   48.46    1.04
  -2   6  -2   47.97    2.05
   2   6   2   47.80    1.02
   2   6   2   49.20    1.14
  -2   6  -2   48.30    1.04
   3  -6   2   15.25    0.41
  -3  -6  -2   14.40    0.45
   3  -6   2   14.75    0.43
  -3  -6  -2   14.85    0.44
  -3  -6  -2   15.26    0.37
   3  -6   2   16.32    1.42
   3  -6   2   15.20    0.35
   3  -6   2   14.85    0.45
  -3  -6  -2   15.55    0.40
  -3  -6  -2   13.58    1.28
   3  -6   2   14.88    0.39
   3  -6   2   14.78    0.44
  -3  -6  -2   14.50    0.45
   3   6   2   14.77    0.43
   3   6   2   16.21    1.37
   3   6   2   15.08    0.43
  -3   6  -2   15.04    0.44
   3   6   2   14.78    0.41
   3   6   2   15.18    0.43
  -3   6  -2   14.71    0.45
   3   6   2   15.40    0.39
  -3   6  -2   14.47    0.39
  -3   6  -2   15.03    0.40
  -3   6  -2   15.79    1.40
   4  -6   2   62.79    1.43
   4  -6   2   60.49    1.33
  -4  -6  -2   59.07    1.47
  -4  -6  -2   60.66    1.42
   4  -6   2   62.84    2.82
   4  -6   2   64.47    1.42
   4  -6   2   61.24    1.23
  -4  -6  -2   62.00    2.69
  -4  -6  -2   61.52    1.28
   4  -6   2   62.49    1.33
   4  -6   2   61.81    1.48
   4   6   2   61.42    1.33
  -4   6  -2   63.10    1.33
  -4   6  -2   66.73    2.86
   4   6   2   59.20    1.40
   4   6   2   62.11    1.33
  -4   6  -2   59.61    1.48
  -4   6  -2   63.27    1.44
   4   6   2   61.52    1.22
   5  -6   2    7.73    0.27
  -5  -6  -2    7.61    0.35
   5  -6   2    8.33    0.30
  -5  -6  -2    8.26    0.22
  -5  -6  -2   11.01    1.40
  -5  -6  -2    8.05    0.34
   5  -6   2    8.05    0.34
   5  -6   2    8.66    0.33
  -5   6  -2    7.57    0.36
   5   6   2    8.17    0.27
  -5   6  -2   10.14    1.44
   5   6   2    8.30    0.34
   5   6   2    7.80    0.32
  -5   6  -2    8.09    0.28
  -5   6  -2    8.77    0.36
   6  -6   2   22.82    0.69
  -6  -6  -2   26.77    2.04
  -6  -6  -2   23.21    0.72
   6  -6   2   22.98    0.66
   6  -6   2   25.14    0.64
   6  -6   2   23.74    0.57
  -6  -6  -2   21.79    0.69
  -6   6  -2   21.03    2.08
  -6   6  -2   23.30    0.70
   6   6   2   21.94    0.64
   6   6   2   23.38    0.69
   6   6   2   23.09    0.56
  -6   6  -2   23.80    0.74
  -6   6  -2   23.32    0.58
  -7  -6  -2    5.13    0.37
  -7  -6  -2    4.78    0.34
   7  -6   2    4.09    0.31
  -7  -6  -2    4.45    1.28
   7  -6   2    4.90    0.26
  -7   6  -2    5.08    1.41
   7   6   2    4.93    0.35
   7   6   2    4.84    0.26
  -7   6  -2    4.95    0.21
   7   6   2    4.95    0.33
  -8  -6  -2    6.23    1.49
  -8  -6  -2    6.26    0.41
   8  -6   2    6.34    0.32
  -8   6  -2    3.17    1.35
   8   6   2    6.60    0.39
   8   6   2    6.43    0.31
   8  -7  -2   -0.04    0.19
   8  -7  -2    0.22    0.15
  -8  -7   2    1.18    1.09
   8   7  -2    0.00    0.14
   8   7  -2   -0.16    0.17
  -8   7   2    0.11    0.21
  -8   7   2   -0.27    1.01
  -7  -7   2    0.71    0.18
  -7  -7   2    1.08    0.91
   7  -7  -2    0.93    0.21
  -7  -7   2    0.95    0.19
   7  -7  -2    0.64    0.14
   7  -7  -2    0.87    0.20
  -7   7   2    0.76    0.21
  -7   7   2    1.10    0.22
  -7   7   2    1.11    0.97
   7   7  -2    1.08    0.18
   7   7  -2    1.03    0.13
   7   7  -2    0.82    0.17
   6  -7  -2    0.04    0.10
  -6  -7   2    0.17    0.13
   6  -7  -2    0.05    0.13
  -6  -7   2    0.18    0.72
   6  -7  -2   -0.03    0.14
  -6  -7   2   -0.12    0.13
  -6   7   2    0.00    0.15
   6   7  -2    0.14    0.13
   6   7  -2   -0.06    0.13
  -6   7   2    0.10    0.15
   6   7  -2   -0.12    0.08
  -6   7   2   -0.18    0.76
   5  -7  -2    1.99    0.14
   5  -7  -2    2.10    0.20
  -5  -7   2    2.05    0.18
  -5  -7   2    2.38    0.74
   5  -7  -2    2.23    0.19
  -5  -7   2    2.06    0.18
   5   7  -2    2.41    0.17
  -5   7   2    1.38    0.80
  -5   7   2    2.32    0.21
   5   7  -2    2.02    0.11
  -5   7   2    2.35    0.21
   5   7  -2    2.16    0.18
  -4  -7   2    1.64    0.15
   4  -7  -2    1.40    0.12
   4  -7  -2    1.55    0.16
   4  -7  -2    1.47    0.15
  -4  -7   2    1.43    0.57
   4  -7  -2    1.54    0.16
  -4  -7   2    1.57    0.15
   4   7  -2    1.54    0.13
   4   7  -2    1.51    0.07
  -4   7   2    1.54    0.16
  -4   7   2    2.12    0.77
  -4   7   2    1.75    0.17
  -4   7   2    1.61    0.10
   4   7  -2    1.62    0.14
  -3  -7   2    1.69    0.52
   3  -7  -2    1.67    0.14
  -3  -7   2    1.79    0.50
  -3  -7   2    1.46    0.12
  -3  -7   2    1.46    0.12
   3  -7  -2    1.32    0.13
   3  -7  -2    1.57    0.14
  -3  -7   2    1.34    0.12
   3  -7  -2    1.39    0.11
  -3  -7   2    1.43    0.12
   3  -7  -2    1.66    0.14
   3   7  -2    1.23    0.11
  -3   7   2    1.25    0.11
  -3   7   2    1.44    0.09
  -3   7   2    1.15    0.14
  -3   7   2    1.59    0.12
   3   7  -2    1.39    0.11
  -3   7   2    1.62    0.15
  -3   7   2    1.43    0.14
   3   7  -2    1.42    0.12
  -3   7   2    2.16    0.68
   2  -7  -2    0.70    0.50
  -2  -7   2    0.93    0.41
  -2  -7   2    1.04    0.10
  -2  -7   2    0.71    0.09
   2  -7  -2    1.08    0.12
   2  -7  -2    0.88    0.08
  -2  -7   2    0.97    0.08
   2  -7  -2    0.95    0.11
  -2  -7   2    0.90    0.10
   2  -7  -2    0.89    0.11
  -2  -7   2    0.82    0.44
  -2  -7   2    0.80    0.09
   2  -7  -2    1.02    0.11
   2  -7  -2    0.76    0.10
   2   7  -2    0.71    0.08
  -2   7   2    0.84    0.11
  -2   7   2    1.12    0.53
  -2   7   2    0.82    0.11
  -2   7   2    0.86    0.10
  -2   7   2    0.90    0.12
   2   7  -2    0.66    0.08
   2   7  -2    0.98    0.08
  -2   7   2    0.82    0.08
   1  -7  -2    2.98    0.61
   1  -7  -2    1.79    0.14
  -1  -7   2    1.87    0.11
  -1  -7   2    1.40    0.11
  -1  -7   2    1.74    0.13
  -1  -7   2    1.94    0.45
  -1  -7   2    1.85    0.48
  -1  -7   2    1.90    0.13
   1  -7  -2    1.85    0.13
  -1  -7   2    1.93    0.12
   1  -7  -2    1.99    0.14
   1  -7  -2    1.98    0.11
   1  -7  -2    2.11    0.13
   1   7  -2    2.12    0.12
  -1   7   2    1.58    0.13
   1   7  -2    1.74    0.10
  -1   7   2    1.69    0.11
   1   7  -2    2.02    0.12
  -1   7   2    2.69    0.60
   1   7  -2    1.87    0.12
   1   7  -2    2.06    0.11
  -1   7   2    1.92    0.12
  -1   7   2    1.81    0.14
   1   7  -2    1.93    0.11
  -1   7   2    1.71    0.13
   0  -7   2   27.45    0.66
   0  -7   2   26.56    0.57
   0  -7   2   27.29    0.58
   0  -7  -2   27.21    0.67
   0  -7   2   27.15    0.65
   0  -7  -2   29.19    1.40
   0  -7   2   28.20    0.64
   0  -7   2   26.42    0.68
   0  -7   2   28.22    1.34
   0  -7  -2   26.22    0.60
   0  -7  -2   26.63    0.62
   0  -7  -2   26.98    0.69
   0   7   2   27.07    0.62
   0   7  -2   27.95    0.66
   0   7  -2   26.74    0.61
   0   7   2   27.23    0.61
   0   7  -2   27.32    0.64
   0   7  -2   27.12    0.60
   0   7   2   26.83    0.67
   0   7  -2   27.00    0.63
   0   7   2   26.15    1.41
   0   7   2   26.64    0.66
  -1  -7  -2    0.37    0.10
  -1  -7  -2    0.61    0.10
   1  -7   2    0.65    0.06
   1  -7   2    0.59    0.10
   1  -7   2    0.60    0.07
   1  -7   2    0.53    0.09
   1  -7   2    0.54    0.08
   1  -7   2    0.55    0.10
   1  -7   2    0.53    0.09
   1  -7   2    0.35    0.43
  -1  -7  -2    0.54    0.09
  -1  -7  -2    1.38    0.53
   1  -7   2    0.58    0.09
  -1  -7  -2    0.76    0.08
  -1   7  -2    0.75    0.09
   1   7   2    0.55    0.09
  -1   7  -2    0.69    0.09
   1   7   2    0.71    0.09
   1   7   2    0.58    0.08
  -1   7  -2    0.56    0.09
  -1   7  -2    0.57    0.08
  -1   7  -2    0.61    0.09
  -1   7  -2    1.05    0.48
   1   7   2    0.39    0.40
   1   7   2    0.68    0.10
  -2  -7  -2   35.42    0.87
   2  -7   2   36.79    0.88
   2  -7   2   36.71    0.86
  -2  -7  -2   36.70    0.90
   2  -7   2   36.33    0.73
  -2  -7  -2   36.73    1.82
   2  -7   2   36.37    0.81
  -2  -7  -2   37.84    0.79
   2  -7   2   37.26    0.91
  -2  -7  -2   36.83    0.81
   2  -7   2   36.89    0.80
  -2  -7  -2   36.39    0.91
   2  -7   2   38.79    1.78
   2   7   2   38.06    0.87
  -2   7  -2   36.24    0.90
   2   7   2   37.10    0.82
  -2   7  -2   37.77    0.88
  -2   7  -2   34.91    1.72
  -2   7  -2   36.63    0.82
   2   7   2   37.07    0.89
   2   7   2   35.54    0.81
   2   7   2   35.54    1.80
  -2   7  -2   36.48    0.81
   3  -7   2    0.04    0.07
   3  -7   2   -0.03    0.07
  -3  -7  -2   -0.11    0.07
  -3  -7  -2   -0.09    0.10
  -3  -7  -2   -0.01    0.06
  -3  -7  -2   -0.11    0.09
   3  -7   2    0.06    0.10
   3  -7   2    0.14    0.10
   3  -7   2   -0.38    0.53
  -3  -7  -2    0.04    0.09
   3  -7   2    0.02    0.10
   3  -7   2    0.08    0.10
  -3  -7  -2    0.01    0.54
   3   7   2   -0.09    0.08
  -3   7  -2   -0.07    0.09
  -3   7  -2    0.06    0.10
   3   7   2    0.12    0.10
   3   7   2    0.17    0.53
  -3   7  -2    0.01    0.09
  -3   7  -2    0.10    0.08
   3   7   2    0.05    0.07
   3   7   2    0.06    0.09
  -3   7  -2    0.76    0.64
   3   7   2   -0.07    0.08
   4  -7   2    0.99    0.15
   4  -7   2    0.92    0.11
  -4  -7  -2    1.01    0.09
  -4  -7  -2    2.02    0.77
  -4  -7  -2    1.38    0.17
   4  -7   2    1.21    0.15
  -4  -7  -2    1.17    0.16
   4  -7   2    1.25    0.13
   4   7   2    0.98    0.15
   4   7   2    1.30    0.13
  -4   7  -2    1.29    0.13
   4   7   2    0.88    0.11
   4   7   2    1.12    0.15
  -4   7  -2    1.00    0.16
  -4   7  -2    1.07    0.77
  -4   7  -2    1.31    0.17
  -5  -7  -2    1.80    0.21
   5  -7   2    1.87    0.20
   5  -7   2    1.87    0.20
  -5  -7  -2    1.59    0.09
  -5  -7  -2    1.78    0.20
  -5  -7  -2    1.03    0.79
   5  -7   2    1.96    0.15
   5  -7   2    1.51    0.16
  -5   7  -2    2.20    0.99
  -5   7  -2    1.62    0.15
   5   7   2    1.38    0.14
   5   7   2    1.36    0.17
  -5   7  -2    1.64    0.20
  -5   7  -2    1.64    0.20
   5   7   2    1.48    0.19
   6  -7   2   -0.02    0.13
  -6  -7  -2    0.18    0.18
   6  -7   2    0.15    0.12
  -6  -7  -2   -0.04    0.16
   6  -7   2    0.02    0.17
   6  -7   2   -0.03    0.15
  -6  -7  -2    0.72    0.90
  -6   7  -2    0.22    0.17
  -6   7  -2    0.42    0.93
  -6   7  -2    0.32    0.18
   6   7   2   -0.01    0.15
  -6   7  -2    0.03    0.11
   6   7   2    0.14    0.16
   6   7   2    0.15    0.12
  -7  -7  -2    1.84    1.04
  -7  -7  -2    1.61    0.25
   7  -7   2    1.66    0.18
  -7  -7  -2    1.77    0.27
   7   7   2    1.27    0.17
   7   7   2    1.49    0.23
  -7   7  -2    1.56    1.22
   7   7   2    2.13    0.26
  -7   7  -2    1.53    0.14
   8  -7   2    0.21    0.17
  -8  -7  -2    1.36    1.20
   8   7   2    0.21    0.22
  -8   7  -2    0.36    1.20
   8   7   2    0.13    0.17
   8  -8  -2    1.03    0.25
   8  -8  -2    1.16    0.18
  -8  -8   2    0.38    1.02
   8   8  -2    1.17    0.22
   8   8  -2    1.22    0.17
  -8   8   2    1.00    0.25
  -8   8   2    1.48    1.17
  -7  -8   2   29.82    0.83
   7  -8  -2   29.81    0.86
  -7  -8   2   24.04    1.89
   7  -8  -2   29.84    0.82
   7  -8  -2   30.70    0.71
   7   8  -2   31.40    0.68
  -7   8   2   29.68    0.87
  -7   8   2   29.08    2.31
  -7   8   2   29.68    0.90
   7   8  -2   30.37    0.78
   6  -8  -2   -0.06    0.10
  -6  -8   2   -0.86    0.68
  -6  -8   2    0.07    0.13
   6  -8  -2   -0.11    0.15
   6  -8  -2   -0.20    0.13
  -6  -8   2    0.04    0.14
  -6   8   2   -0.21    0.14
  -6   8   2    0.15    0.16
  -6   8   2    0.23    0.81
   6   8  -2   -0.11    0.13
   6   8  -2   -0.02    0.09
   6   8  -2   -0.19    0.12
   5  -8  -2   47.40    1.19
  -5  -8   2   50.11    1.22
  -5  -8   2   49.96    2.26
  -5  -8   2   50.39    1.17
   5  -8  -2   49.36    1.13
   5  -8  -2   49.53    1.02
   5   8  -2   49.51    1.16
  -5   8   2   48.10    1.25
   5   8  -2   50.02    1.09
  -5   8   2   50.63    1.00
  -5   8   2   48.75    1.21
  -5   8   2   47.01    2.57
   5   8  -2   52.49    0.98
  -4  -8   2   -0.10    0.51
   4  -8  -2    1.21    0.16
   4  -8  -2    0.75    0.10
  -4  -8   2    0.93    0.13
  -4  -8   2    0.85    0.13
   4  -8  -2    0.69    0.14
   4  -8  -2    0.61    0.11
   4  -8  -2    0.95    0.14
   4   8  -2    0.76    0.12
  -4   8   2    0.79    0.08
  -4   8   2    0.59    0.14
  -4   8   2    0.64    0.70
  -4   8   2    0.83    0.15
   4   8  -2    0.80    0.12
   4   8  -2    0.79    0.06
  -3  -8   2   90.81    3.07
  -3  -8   2   93.15    2.00
  -3  -8   2   94.53    2.07
  -3  -8   2   91.10    3.10
   3  -8  -2   88.44    2.00
   3  -8  -2   92.81    1.91
  -3  -8   2   93.49    2.00
   3  -8  -2   90.54    2.03
   3  -8  -2   93.58    1.90
   3  -8  -2   91.18    2.10
  -3  -8   2   92.27    2.07
  -3   8   2   94.08    3.40
  -3   8   2   91.55    1.88
  -3   8   2   93.31    1.88
   3   8  -2   92.99    1.71
  -3   8   2   89.26    2.03
  -3   8   2   94.92    2.11
  -3   8   2   88.79    2.10
  -3   8   2   92.02    1.87
   3   8  -2   91.93    1.86
   2  -8  -2   11.02    0.35
   2  -8  -2   13.19    1.20
  -2  -8   2   10.72    0.32
   2  -8  -2   10.64    0.35
  -2  -8   2   10.78    0.29
   2  -8  -2   10.54    0.33
   2  -8  -2    9.92    0.35
   2  -8  -2   10.31    0.30
  -2  -8   2   10.90    0.32
   2  -8  -2   10.78    0.34
  -2  -8   2   11.46    0.95
  -2  -8   2   11.32    1.02
  -2  -8   2   10.74    0.32
  -2  -8   2   10.84    0.33
   2  -8  -2   10.66    0.32
   2   8  -2   10.34    0.29
  -2   8   2   10.85    0.37
  -2   8   2   10.36    0.29
   2   8  -2   10.99    0.30
  -2   8   2    9.89    0.34
   2   8  -2   10.70    0.29
  -2   8   2   10.35    0.34
  -2   8   2   10.57    0.30
   2   8  -2   10.63    0.22
  -2   8   2   11.84    1.17
  -1  -8   2  112.31    2.43
   1  -8  -2  115.75    3.76
   1  -8  -2  115.08    2.46
   1  -8  -2  112.27    2.55
  -1  -8   2  114.22    2.37
   1  -8  -2  109.23    2.40
   1  -8  -2  111.83    2.31
  -1  -8   2  116.74    3.60
   1  -8  -2  114.19    2.29
  -1  -8   2  113.67    2.53
   1   8  -2  112.19    2.30
   1   8  -2  116.63    2.49
  -1   8   2  112.69    2.27
  -1   8   2  110.19    2.53
  -1   8   2  112.56    3.74
   1   8  -2  115.40    2.41
   1   8  -2  115.85    2.26
  -1   8   2  114.24    2.32
  -1   8   2  112.69    2.45
   0  -8   2    0.25    0.05
   0  -8  -2    0.17    0.48
   0  -8   2   -0.03    0.05
   0  -8   2   -0.07    0.04
   0  -8   2   -0.01    0.07
   0  -8  -2    0.13    0.09
   0  -8   2   -0.05    0.07
   0  -8  -2    0.04    0.07
   0  -8  -2    0.08    0.06
   0  -8  -2    0.01    0.08
   0  -8   2    0.11    0.07
   0  -8   2    0.00    0.40
   0  -8   2   -0.02    0.06
   0  -8   2    0.00    0.07
   0   8   2   -0.05    0.07
   0   8   2    0.09    0.07
   0   8   2    0.00    0.07
   0   8   2   -0.01    0.07
   0   8  -2   -0.05    0.06
   0   8  -2   -0.27    0.39
   0   8  -2    0.13    0.07
   0   8  -2    0.09    0.06
   0   8  -2    0.02    0.06
   0   8  -2   -0.09    0.06
   0   8   2    0.04    0.45
   1  -8   2   76.20    2.78
  -1  -8  -2   75.01    1.56
   1  -8   2   74.92    1.43
   1  -8   2   78.64    1.72
   1  -8   2   72.57    1.73
  -1  -8  -2   73.36    1.74
   1  -8   2   74.22    1.73
  -1  -8  -2   75.06    2.78
   1  -8   2   73.25    1.66
   1  -8   2   76.15    1.55
   1  -8   2   74.03    1.55
   1  -8   2   74.67    1.63
  -1  -8  -2   74.01    1.68
  -1  -8  -2   75.25    1.56
   1   8   2   76.07    1.66
  -1   8  -2   74.28    1.71
  -1   8  -2   75.84    1.58
  -1   8  -2   75.89    1.66
  -1   8  -2   75.92    1.54
   1   8   2   79.47    2.82
  -1   8  -2   77.67    2.78
   1   8   2   76.12    1.72
  -1   8  -2   76.73    1.64
   1   8   2   74.78    1.58
   1   8   2   77.50    1.55
   2  -8   2    6.31    0.19
  -2  -8  -2    6.54    0.24
  -2  -8  -2    5.67    0.27
   2  -8   2    6.48    0.25
  -2  -8  -2    7.06    0.98
   2  -8   2    6.54    0.26
   2  -8   2    6.21    0.21
   2  -8   2    6.59    0.27
   2  -8   2    6.41    0.23
  -2  -8  -2    6.44    0.21
   2  -8   2    7.46    1.00
  -2  -8  -2    5.84    0.26
   2   8   2    6.33    0.23
   2   8   2    6.26    0.24
   2   8   2    6.51    0.25
  -2   8  -2    6.77    0.24
  -2   8  -2    6.50    0.25
  -2   8  -2    6.34    0.23
   2   8   2    6.21    0.25
  -2   8  -2    5.79    0.90
   2   8   2    7.17    0.97
  -2   8  -2    6.67    0.27
   3  -8   2   42.94    0.95
   3  -8   2   42.81    1.02
   3  -8   2   42.18    1.00
   3  -8   2   42.07    2.20
  -3  -8  -2   41.91    2.13
  -3  -8  -2   41.41    0.90
   3  -8   2   41.17    0.94
   3  -8   2   42.88    0.86
  -3  -8  -2   43.28    1.03
   3  -8   2   40.82    1.05
  -3  -8  -2   41.47    1.06
  -3   8  -2   42.68    0.95
   3   8   2   43.21    0.95
  -3   8  -2   42.33    2.20
   3   8   2   42.43    1.01
  -3   8  -2   40.72    0.94
  -3   8  -2   41.85    1.05
   3   8   2   42.57    0.94
  -3   8  -2   43.29    1.02
   4  -8   2    3.57    0.22
   4  -8   2    3.33    0.17
  -4  -8  -2    2.79    0.90
  -4  -8  -2    3.54    0.23
   4  -8   2    3.11    0.19
   4  -8   2    3.35    0.22
  -4  -8  -2    3.11    0.23
  -4  -8  -2    3.31    0.14
  -4   8  -2    3.38    0.23
   4   8   2    3.27    0.23
   4   8   2    3.14    0.19
  -4   8  -2    3.56    1.00
  -4   8  -2    3.38    0.19
   4   8   2    3.59    0.22
  -4   8  -2    3.19    0.24
  -5  -8  -2   17.06    0.54
   5  -8   2   16.49    0.43
   5  -8   2   15.79    0.53
  -5  -8  -2   16.19    0.35
   5  -8   2   16.14    0.47
  -5  -8  -2   14.29    1.63
   5  -8   2   16.63    0.51
  -5  -8  -2   15.77    0.55
   5   8   2   16.45    0.49
  -5   8  -2   16.30    0.45
  -5   8  -2   16.94    0.55
  -5   8  -2   18.85    1.92
   5   8   2   15.10    0.52
  -5   8  -2   16.11    0.55
   5   8   2   16.54    0.42
  -6  -8  -2   -1.50    0.70
  -6  -8  -2   -0.04    0.15
  -6  -8  -2   -0.14    0.15
   6  -8   2    0.13    0.13
   6  -8   2    0.12    0.13
   6   8   2   -0.01    0.12
  -6   8  -2    0.03    0.12
   6   8   2   -0.03    0.15
  -6   8  -2    1.06    1.07
   6   8   2   -0.02    0.16
  -7  -8  -2    8.38    0.45
   7  -8   2    8.23    0.37
  -7  -8  -2    5.66    1.39
   7  -8   2    8.25    0.33
  -7  -8  -2    7.98    0.42
   7   8   2    7.84    0.32
   7   8   2    8.58    0.41
  -7   8  -2    8.64    0.29
  -7   8  -2    8.83    1.70
   7   8   2    8.78    0.40
  -8  -8  -2    0.19    1.17
   8  -8   2    0.19    0.17
   8   8   2   -0.25    0.20
   8   8   2    0.24    0.17
   8  -9  -2   -0.15    0.15
  -8  -9   2   -0.51    1.00
   8  -9  -2   -0.01    0.20
   8   9  -2    0.22    0.15
  -8   9   2   -0.03    1.13
  -8   9   2   -0.09    0.22
   8   9  -2    0.13    0.19
  -7  -9   2    0.11    0.91
  -7  -9   2    0.14    0.17
   7  -9  -2    0.26    0.20
   7  -9  -2    0.15    0.14
   7  -9  -2    0.21    0.19
  -7   9   2    1.32    1.03
   7   9  -2    0.02    0.16
  -7   9   2    0.49    0.22
  -7   9   2    0.07    0.20
   7   9  -2    0.31    0.13
   6  -9  -2    0.31    0.17
   6  -9  -2    0.32    0.12
   6  -9  -2    0.30    0.16
  -6  -9   2    0.43    0.16
  -6  -9   2    1.04    0.84
  -6  -9   2    0.36    0.16
  -6   9   2    0.17    0.16
   6   9  -2    0.56    0.11
   6   9  -2    0.15    0.14
   6   9  -2    0.22    0.15
  -6   9   2    0.58    0.19
  -6   9   2    1.35    0.97
  -5  -9   2    0.87    0.70
   5  -9  -2    0.90    0.17
   5  -9  -2    0.88    0.12
  -5  -9   2    1.06    0.17
  -5  -9   2    0.95    0.15
   5  -9  -2    0.99    0.17
  -5   9   2    1.04    0.08
  -5   9   2    0.81    0.17
  -5   9   2    0.71    0.16
   5   9  -2    0.99    0.09
   5   9  -2    1.09    0.15
   5   9  -2    1.16    0.16
  -5   9   2    1.37    0.91
   4  -9  -2    1.01    0.16
  -4  -9   2    1.51    0.63
  -4  -9   2    0.67    0.13
   4  -9  -2    0.65    0.14
  -4  -9   2    0.79    0.13
   4  -9  -2    0.69    0.14
   4  -9  -2    0.73    0.10
   4  -9  -2    0.58    0.11
  -4   9   2    0.77    0.77
   4   9  -2    0.65    0.07
  -4   9   2    0.86    0.15
  -4   9   2    0.58    0.14
  -4   9   2    0.64    0.09
   4   9  -2    0.64    0.12
   3  -9  -2    9.32    0.33
  -3  -9   2    9.33    0.33
  -3  -9   2    9.18    0.32
  -3  -9   2    9.84    1.04
   3  -9  -2    9.97    0.33
   3  -9  -2    9.41    0.29
  -3   9   2    9.20    0.35
  -3   9   2    9.52    0.28
  -3   9   2    9.63    0.35
   3   9  -2    9.85    0.30
   3   9  -2    9.55    0.22
  -3   9   2   10.27    1.25
  -2  -9   2   14.43    0.41
  -2  -9   2   14.74    0.43
   2  -9  -2   14.23    0.42
  -2  -9   2   14.17    1.11
  -2  -9   2   15.16    0.41
  -2  -9   2   16.32    1.20
   2  -9  -2   16.64    1.32
   2  -9  -2   14.09    0.45
   2  -9  -2   13.99    0.44
  -2  -9   2   14.52    0.42
   2  -9  -2   14.35    0.41
   2  -9  -2   13.86    0.45
   2  -9  -2   14.66    0.44
  -2  -9   2   15.00    0.38
   2  -9  -2   14.23    0.38
   2   9  -2   14.81    0.39
   2   9  -2   14.58    0.39
   2   9  -2   14.34    0.36
  -2   9   2   16.69    1.47
  -2   9   2   14.51    0.43
  -2   9   2   14.13    0.44
  -2   9   2   14.55    0.39
   2   9  -2   14.09    0.38
  -2   9   2   14.81    0.38
   1  -9  -2   11.67    0.32
  -1  -9   2   12.44    0.38
   1  -9  -2   11.86    0.35
   1  -9  -2   11.72    0.37
   1  -9  -2   11.05    0.38
  -1  -9   2   11.93    0.36
  -1  -9   2   11.94    0.35
  -1  -9   2   10.45    0.32
   1  -9  -2   12.53    1.20
  -1  -9   2   15.37    1.24
   1  -9  -2   11.04    0.36
  -1   9   2   11.30    1.16
  -1   9   2   11.92    0.34
   1   9  -2   12.14    0.32
  -1   9   2   11.64    0.37
  -1   9   2   11.28    0.33
   1   9  -2   11.45    0.31
   1   9  -2   11.90    0.34
   1   9  -2   11.88    0.34
  -1   9   2   11.31    0.36
   0  -9   2   13.68    0.33
   0  -9   2   13.62    0.42
   0  -9   2   13.91    0.32
   0  -9   2   12.85    0.39
   0  -9  -2   13.25    0.36
   0  -9  -2   13.01    0.43
   0  -9  -2   13.50    0.39
   0  -9   2   14.05    0.39
   0  -9   2   14.23    0.41
   0  -9  -2   14.08    0.42
   0  -9   2   14.58    1.12
   0  -9  -2   13.31    0.38
   0  -9   2   13.75    0.37
   0  -9   2   13.38    0.38
   0  -9  -2   14.50    1.30
   0   9   2   13.79    0.38
   0   9   2   13.80    0.37
   0   9   2   13.57    0.40
   0   9   2   11.09    1.18
   0   9  -2   14.37    0.37
   0   9  -2   14.23    0.38
   0   9  -2   13.93    0.39
   0   9  -2   14.10    0.39
   0   9   2   13.15    0.41
   0   9  -2   13.44    0.37
   0   9  -2   13.82    1.12
   1  -9   2   14.36    0.44
   1  -9   2   14.14    0.45
   1  -9   2   14.84    0.42
  -1  -9  -2   15.11    0.41
  -1  -9  -2   15.17    0.45
   1  -9   2   14.73    0.36
   1  -9   2   14.89    0.40
   1  -9   2   14.59    0.43
  -1  -9  -2   14.37    0.46
   1  -9   2   15.49    0.44
  -1  -9  -2   13.50    1.30
   1  -9   2   14.33    0.32
  -1  -9  -2   14.95    0.37
  -1   9  -2   15.30    0.43
  -1   9  -2   14.46    0.39
  -1   9  -2   15.00    0.40
  -1   9  -2   15.22    0.42
   1   9   2   13.98    0.40
  -1   9  -2   14.29    1.29
   1   9   2   14.64    0.44
   1   9   2   15.20    1.34
  -1   9  -2   14.81    0.43
   1   9   2   14.48    0.39
   1   9   2   14.70    0.43
   2  -9   2    0.72    0.11
  -2  -9  -2    0.26    0.07
   2  -9   2    0.42    0.12
   2  -9   2    0.41    0.08
   2  -9   2    0.41    0.12
  -2  -9  -2    0.24    0.11
   2  -9   2    0.87    0.65
  -2  -9  -2    0.75    0.60
   2  -9   2    0.38    0.07
  -2  -9  -2    0.42    0.12
  -2  -9  -2    0.36    0.10
   2  -9   2    0.52    0.12
  -2   9  -2    0.73    0.62
  -2   9  -2    0.46    0.11
   2   9   2    0.27    0.10
  -2   9  -2    0.42    0.10
   2   9   2    0.36    0.09
   2   9   2    0.14    0.09
   2   9   2    0.28    0.10
   2   9   2    0.44    0.58
  -2   9  -2    0.38    0.10
  -2   9  -2    0.30    0.09
  -3  -9  -2    0.32    0.12
   3  -9   2    0.31    0.12
   3  -9   2   -0.02    0.66
  -3  -9  -2    0.34    0.13
  -3  -9  -2    0.37    0.08
   3  -9   2    0.40    0.10
  -3  -9  -2    1.08    0.72
   3  -9   2    0.38    0.08
   3  -9   2    0.37    0.11
   3  -9   2    0.59    0.14
   3  -9   2    0.38    0.12
   3   9   2    0.29    0.11
   3   9   2    0.38    0.10
  -3   9  -2    0.40    0.13
  -3   9  -2    0.37    0.10
  -3   9  -2    0.20    0.12
  -3   9  -2    0.32    0.11
  -3   9  -2    0.07    0.66
   4  -9   2    2.46    0.20
   4  -9   2    2.80    0.16
  -4  -9  -2    2.27    0.21
  -4  -9  -2    2.42    0.13
  -4  -9  -2    2.91    0.22
  -4  -9  -2    3.46    0.97
   4  -9   2    2.57    0.21
   4  -9   2    2.93    0.19
  -4   9  -2    2.34    0.22
   4   9   2    3.00    0.21
   4   9   2    2.71    0.19
  -4   9  -2    2.46    0.18
  -4   9  -2    3.20    0.99
  -4   9  -2    2.43    0.23
   4   9   2    2.80    0.22
  -5  -9  -2    1.26    0.90
   5  -9   2    0.18    0.11
  -5  -9  -2    0.17    0.16
  -5  -9  -2    0.62    0.17
   5  -9   2    0.39    0.17
   5  -9   2    0.29    0.16
   5  -9   2    0.36    0.13
  -5   9  -2    0.38    0.16
   5   9   2    0.47    0.16
   5   9   2    0.40    0.15
  -5   9  -2    0.69    0.97
  -5   9  -2    0.35    0.12
  -6  -9  -2    0.49    0.20
  -6  -9  -2    0.59    0.97
  -6  -9  -2    0.32    0.20
   6  -9   2    0.59    0.16
   6  -9   2    0.53    0.14
   6   9   2    0.48    0.18
   6   9   2    0.19    0.18
  -6   9  -2    0.66    0.14
  -6   9  -2    1.05    1.09
   7  -9   2    0.35    0.17
  -7  -9  -2    0.20    0.21
  -7  -9  -2   -0.70    0.96
   7  -9   2   -0.03    0.15
   7   9   2   -0.11    0.18
  -7   9  -2    0.20    0.12
   8  -9   2    0.45    0.18
  -8  -9  -2   -0.15    1.15
   8   9   2   -0.03    0.20
  -8 -10   2    3.14    1.24
   8 -10  -2    4.70    0.29
   8 -10  -2    4.95    0.36
  -8  10   2    4.80    1.49
   8  10  -2    4.94    0.27
   8  10  -2    4.30    0.32
  -7 -10   2    0.02    0.17
   7 -10  -2   -0.04    0.14
  -7 -10   2    0.02    0.93
   7 -10  -2    0.11    0.20
   7 -10  -2    0.21    0.20
   7  10  -2    0.08    0.17
   7  10  -2    0.00    0.12
  -7  10   2    0.15    0.21
  -7  10   2    0.02    1.02
  -7  10   2   -0.24    0.19
   6 -10  -2   14.05    0.41
  -6 -10   2   14.92    0.52
   6 -10  -2   15.68    0.52
  -6 -10   2   14.75    0.50
   6 -10  -2   14.36    0.53
  -6 -10   2   14.88    1.61
  -6  10   2   14.56    0.56
  -6  10   2   18.72    2.03
   6  10  -2   13.60    0.46
   6  10  -2   15.00    0.39
   6  10  -2   14.90    0.50
  -6  10   2   14.92    0.55
  -5 -10   2   -0.01    0.13
  -5 -10   2   -0.80    0.61
  -5 -10   2    0.11    0.13
   5 -10  -2   -0.12    0.13
   5 -10  -2    0.14    0.14
   5 -10  -2    0.00    0.10
  -5  10   2    0.57    0.87
   5  10  -2    0.01    0.13
  -5  10   2   -0.13    0.14
   5  10  -2    0.16    0.08
  -5  10   2    0.02    0.07
  -5  10   2   -0.08    0.15
   4 -10  -2   45.65    1.13
   4 -10  -2   46.59    1.17
   4 -10  -2   46.95    1.07
  -4 -10   2   46.18    1.11
  -4 -10   2   46.28    1.15
  -4 -10   2   48.14    2.22
   4 -10  -2   46.73    0.96
   4 -10  -2   46.57    1.05
  -4  10   2   47.69    2.53
  -4  10   2   45.61    1.18
   4  10  -2   47.82    1.04
   4  10  -2   47.25    0.92
  -4  10   2   46.64    1.01
  -4  10   2   46.82    1.15
   3 -10  -2    1.56    0.14
  -3 -10   2    2.50    0.73
   3 -10  -2    1.39    0.12
   3 -10  -2    1.51    0.16
   3 -10  -2    2.01    0.19
  -3 -10   2    1.61    0.16
  -3 -10   2    1.47    0.16
   3  10  -2    1.44    0.09
   3  10  -2    1.43    0.14
  -3  10   2    1.71    0.18
  -3  10   2    1.26    0.77
  -3  10   2    1.59    0.17
  -3  10   2    1.28    0.12
   2 -10  -2   30.03    0.77
   2 -10  -2   32.88    1.87
   2 -10  -2   31.36    0.80
   2 -10  -2   31.04    0.72
   2 -10  -2   32.12    0.80
  -2 -10   2   31.28    1.72
  -2 -10   2   31.18    0.80
   2 -10  -2   30.34    0.74
   2 -10  -2   31.05    0.82
  -2 -10   2   30.60    0.77
   2 -10  -2   30.01    0.82
  -2  10   2   31.59    0.72
  -2  10   2   29.33    1.83
  -2  10   2   31.64    0.79
  -2  10   2   29.89    0.81
  -2  10   2   31.69    0.72
   2  10  -2   31.50    0.71
   1 -10  -2    7.65    0.25
  -1 -10   2    8.64    1.03
   1 -10  -2    7.84    0.30
   1 -10  -2    7.97    0.29
  -1 -10   2    8.16    0.29
  -1 -10   2    8.70    0.30
  -1 -10   2    8.84    0.29
   1 -10  -2    7.99    0.31
  -1 -10   2    8.24    0.27
  -1 -10   2    8.29    0.31
   1 -10  -2    9.19    1.12
   1 -10  -2    7.82    0.32
  -1  10   2    8.58    1.12
  -1  10   2    8.05    0.28
   1  10  -2    8.18    0.27
   1  10  -2    8.01    0.26
   1  10  -2    8.16    0.28
  -1  10   2    8.07    0.27
   1  10  -2    8.35    0.26
  -1  10   2    7.78    0.30
  -1  10   2    8.16    0.30
   0 -10  -2   27.39    0.63
   0 -10   2   28.05    0.71
   0 -10   2   26.13    0.69
   0 -10  -2   27.34    1.70
   0 -10  -2   27.78    0.72
   0 -10   2   28.15    0.64
   0 -10   2   27.34    0.67
   0 -10  -2   26.57    0.74
   0 -10  -2   27.46    0.69
   0 -10   2   26.68    0.72
   0 -10   2   27.84    0.60
   0 -10   2   27.33    0.59
   0 -10  -2   27.11    0.66
   0 -10   2   26.79    1.62
   0  10  -2   27.00    0.68
   0  10   2   27.01    0.66
   0  10  -2   28.22    0.68
   0  10  -2   26.64    0.63
   0  10   2   28.09    1.73
   0  10   2   26.94    0.70
   0  10  -2   27.78    0.64
   0  10  -2   22.58    1.57
   0  10  -2   27.41    0.69
   0  10   2   27.51    0.65
   0  10   2   27.97    0.72
   0  10  -2   27.61    0.65
  -1 -10  -2   19.82    0.55
  -1 -10  -2   19.60    0.51
   1 -10   2   19.13    0.50
   1 -10   2   19.08    1.42
  -1 -10  -2   19.60    1.50
  -1 -10  -2   18.51    0.57
   1 -10   2   19.97    0.57
   1 -10   2   19.06    0.40
  -1 -10  -2   19.29    0.47
   1 -10   2   19.63    0.54
   1 -10   2   19.09    0.52
   1 -10   2   19.59    0.46
   1  10   2   19.95    0.55
  -1  10  -2   19.00    0.54
  -1  10  -2   19.09    0.49
  -1  10  -2   19.84    0.53
   1  10   2   19.52    0.51
   1  10   2   19.55    0.53
  -1  10  -2   20.18    1.47
   1  10   2   18.99    0.50
  -1  10  -2   18.76    0.50
   1  10   2   20.54    1.53
  -2 -10  -2   18.24    0.55
   2 -10   2   19.36    1.67
   2 -10   2   18.71    0.42
   2 -10   2   18.46    0.56
   2 -10   2   19.07    0.50
   2 -10   2   18.25    0.52
  -2 -10  -2   17.83    0.56
   2 -10   2   19.52    0.55
   2 -10   2   18.34    0.47
  -2 -10  -2   20.68    1.57
  -2 -10  -2   18.65    0.46
   2  10   2   19.18    0.50
   2  10   2   18.76    0.54
  -2  10  -2   20.68    1.59
   2  10   2   18.48    0.50
   2  10   2   19.13    0.53
  -2  10  -2   18.58    0.55
  -2  10  -2   18.81    0.50
  -2  10  -2   20.00    0.54
  -2  10  -2   19.18    0.49
   2  10   2   20.52    1.59
   3 -10   2   12.14    0.44
   3 -10   2   11.99    0.36
   3 -10   2   12.70    0.40
  -3 -10  -2   11.89    1.42
   3 -10   2   12.44    0.43
   3 -10   2   12.85    1.46
   3 -10   2   12.39    0.32
  -3 -10  -2   12.64    0.33
   3 -10   2   12.24    0.41
  -3 -10  -2   11.71    0.42
  -3 -10  -2   11.06    0.43
  -3  10  -2   12.13    1.43
  -3  10  -2   12.51    0.42
  -3  10  -2   12.31    0.38
  -3  10  -2   12.46    0.43
  -3  10  -2   12.46    0.38
   3  10   2   12.56    0.38
   3  10   2   12.64    0.39
   4 -10   2   40.41    1.01
   4 -10   2   40.17    0.84
  -4 -10  -2   38.73    1.05
   4 -10   2   40.67    0.96
  -4 -10  -2   39.91    0.85
   4 -10   2   39.39    0.93
  -4 -10  -2   41.12    2.38
  -4 -10  -2   38.56    1.02
  -4  10  -2   40.32    0.94
  -4  10  -2   40.52    1.02
  -4  10  -2   42.91    2.48
   4  10   2   39.93    0.94
  -5 -10  -2    2.55    0.25
  -5 -10  -2    2.58    1.01
  -5 -10  -2    2.34    0.24
   5 -10   2    2.52    0.18
   5 -10   2    2.79    0.21
   5  10   2    2.78    0.25
   5  10   2    2.49    0.22
  -5  10  -2    3.75    1.22
  -5  10  -2    2.59    0.19
   6 -10   2   25.49    0.70
  -6 -10  -2   24.44    0.77
   6 -10   2   25.04    0.62
  -6 -10  -2   25.04    0.80
  -6 -10  -2   25.41    2.33
   6  10   2   26.27    0.76
  -6  10  -2   27.06    0.66
   6  10   2   25.09    0.72
  -7 -10  -2    1.91    1.22
   7 -10   2    1.73    0.19
  -7 -10  -2    1.66    0.27
   7 -10   2    2.16    0.24
  -7  10  -2    1.77    0.17
   7  10   2    1.69    0.25
  -7 -11   2    1.00    1.06
   7 -11  -2    1.60    0.19
  -7 -11   2    1.59    0.24
   7 -11  -2    1.10    0.24
   7 -11  -2    1.54    0.26
  -7  11   2    2.59    1.24
  -7  11   2    1.44    0.27
   7  11  -2    1.56    0.17
  -7  11   2    1.34    0.26
   7  11  -2    1.34    0.22
   6 -11  -2    0.65    0.14
   6 -11  -2    0.42    0.20
  -6 -11   2    0.25    0.18
  -6 -11   2    0.23    0.17
  -6 -11   2    0.13    0.75
   6 -11  -2    0.36    0.17
  -6  11   2    0.38    0.21
   6  11  -2    0.63    0.17
   6  11  -2    0.46    0.12
  -6  11   2    0.79    0.99
  -6  11   2    0.39    0.19
   5 -11  -2    0.23    0.16
   5 -11  -2    0.21    0.16
  -5 -11   2    0.15    0.14
  -5 -11   2    0.20    0.15
   5 -11  -2    0.24    0.11
  -5 -11   2    0.42    0.75
   5  11  -2    0.23    0.10
  -5  11   2    0.21    0.17
   5  11  -2    0.65    0.15
  -5  11   2   -1.27    0.76
  -5  11   2    0.36    0.17
  -5  11   2    0.06    0.08
   4 -11  -2    0.19    0.14
   4 -11  -2   -0.04    0.10
   4 -11  -2    0.26    0.11
   4 -11  -2    0.14    0.15
  -4 -11   2    0.14    0.14
   4 -11  -2    0.16    0.13
  -4 -11   2    0.25    0.67
  -4 -11   2    0.17    0.13
  -4  11   2    0.10    0.08
   4  11  -2    0.04    0.12
  -4  11   2    0.33    0.82
  -4  11   2    0.14    0.15
   4  11  -2    0.08    0.08
  -4  11   2    0.28    0.14
   3 -11  -2    0.01    0.12
   3 -11  -2    0.09    0.08
  -3 -11   2    0.18    0.11
  -3 -11   2    0.18    0.13
  -3 -11   2    0.23    0.63
   3 -11  -2    0.14    0.12
   3 -11  -2    0.17    0.10
   3  11  -2    0.09    0.10
  -3  11   2    0.05    0.13
  -3  11   2    0.16    0.09
  -3  11   2    0.01    0.13
  -3  11   2    0.02    0.74
   2 -11  -2    1.62    0.18
  -2 -11   2    2.21    0.73
   2 -11  -2    2.16    0.80
   2 -11  -2    1.75    0.19
  -2 -11   2    1.69    0.17
   2 -11  -2    1.66    0.18
   2 -11  -2    1.61    0.14
   2 -11  -2    1.75    0.17
  -2 -11   2    1.96    0.17
   2 -11  -2    1.95    0.18
   2 -11  -2    1.71    0.18
   2  11  -2    1.68    0.14
  -2  11   2    1.86    0.16
  -2  11   2    2.03    0.15
  -2  11   2    2.07    0.80
  -2  11   2    1.34    0.16
  -2  11   2    1.59    0.17
   1 -11  -2    7.06    0.31
  -1 -11   2    7.31    0.29
  -1 -11   2    8.44    1.10
   1 -11  -2    7.75    0.32
  -1 -11   2    7.31    0.31
   1 -11  -2    7.38    0.29
   1 -11  -2    7.51    0.29
   1 -11  -2    5.68    1.02
   1 -11  -2    7.38    0.25
  -1  11   2    7.55    0.31
  -1  11   2    7.31    0.27
   1  11  -2    7.44    0.26
  -1  11   2    6.50    1.07
  -1  11   2    7.52    0.30
   1  11  -2    6.98    0.26
  -1  11   2    7.10    0.27
   0 -11   2    2.88    0.19
   0 -11   2    3.60    0.83
   0 -11   2    2.81    0.13
   0 -11  -2    2.83    0.19
   0 -11  -2    2.91    0.16
   0 -11   2    2.97    0.22
   0 -11  -2    3.03    0.23
   0 -11  -2    2.42    0.18
   0 -11  -2    3.35    0.21
   0 -11   2    2.62    0.17
   0 -11  -2    4.64    0.93
   0  11   2    3.24    0.19
   0  11   2    3.22    0.21
   0  11  -2    3.13    0.17
   0  11   2    2.32    0.17
   0  11  -2    2.66    0.17
   0  11   2    2.73    0.20
   0  11  -2    2.95    0.18
   0  11   2    2.30    0.79
   0  11  -2    2.91    0.19
   1 -11   2    2.25    0.19
   1 -11   2    2.56    0.14
  -1 -11  -2    2.28    0.18
   1 -11   2    2.44    0.19
  -1 -11  -2    2.44    0.20
  -1 -11  -2    2.32    0.82
  -1 -11  -2    2.61    0.22
   1 -11   2    3.62    0.85
   1 -11   2    2.48    0.18
   1 -11   2    2.34    0.10
  -1 -11  -2    2.26    0.14
   1  11   2    2.13    0.18
   1  11   2    2.26    0.18
  -1  11  -2    2.40    0.18
  -1  11  -2    2.20    0.17
  -1  11  -2    3.18    0.84
   1  11   2    2.37    0.17
  -1  11  -2    2.51    0.18
   1  11   2    2.16    0.80
   1  11   2    2.45    0.18
  -1  11  -2    2.33    0.17
   2 -11   2    1.73    0.13
  -2 -11  -2    1.61    0.18
   2 -11   2    1.71    0.17
  -2 -11  -2    1.58    0.12
   2 -11   2    1.77    0.11
   2 -11   2    1.52    0.18
  -2 -11  -2    1.23    0.18
   2 -11   2    1.76    0.18
  -2 -11  -2    2.38    0.89
   2  11   2    1.84    0.17
  -2  11  -2    1.77    0.16
   2  11   2    1.68    0.15
  -2  11  -2    1.53    0.16
  -2  11  -2    1.36    0.16
  -2  11  -2    1.69    0.17
  -2  11  -2    2.23    0.83
  -3 -11  -2    2.07    0.20
   3 -11   2    3.53    1.03
  -3 -11  -2    1.88    0.13
  -3 -11  -2    2.05    0.21
   3 -11   2    2.22    0.22
   3 -11   2    2.06    0.20
   3 -11   2    2.33    0.14
  -3 -11  -2    2.58    0.93
   3 -11   2    2.40    0.17
   3  11   2    2.35    0.18
  -3  11  -2    1.99    0.17
  -3  11  -2    3.37    1.01
  -3  11  -2    2.62    0.20
   3  11   2    2.00    0.18
  -4 -11  -2    1.69    0.21
  -4 -11  -2    1.72    0.11
  -4 -11  -2    1.43    0.21
   4 -11   2    1.83    0.15
  -4 -11  -2    0.94    0.89
   4 -11   2    1.53    0.16
  -4  11  -2    1.59    0.17
   4  11   2    1.43    0.18
   5 -11   2    0.61    0.13
  -5 -11  -2    0.57    0.19
   5 -11   2    0.44    0.15
  -5 -11  -2    0.27    0.18
  -5 -11  -2    1.05    0.92
  -5  11  -2    0.65    0.14
   5  11   2    0.69    0.17
  -6 -11  -2    2.30    1.11
   6 -11   2    1.92    0.19
   6 -11   2    1.77    0.21
  -6 -11  -2    1.78    0.27
  -6 -11  -2    2.04    0.27
   6  11   2    2.44    0.27
  -6  11  -2    2.02    0.19
   6  11   2    1.44    0.23
   7 -11   2    3.76    0.25
  -7 -11  -2    4.94    1.45
   7 -11   2    4.04    0.30
  -7 -11  -2    4.24    0.35
   7  11   2    3.63    0.32
  -7  11  -2    4.54    0.25
  -7 -12   2    3.12    1.22
   7 -12  -2    2.10    0.21
   7 -12  -2    2.02    0.28
  -7  12   2    2.15    0.31
   7  12  -2    2.71    0.26
   7  12  -2    2.64    0.20
  -7  12   2    3.03    1.35
  -6 -12   2   14.99    1.64
  -6 -12   2   19.86    0.62
   6 -12  -2   19.33    0.66
   6 -12  -2   19.50    0.63
   6 -12  -2   19.26    0.52
  -6 -12   2   19.89    0.65
  -6  12   2   14.15    1.86
  -6  12   2   20.53    0.67
  -6  12   2   19.66    0.70
   6  12  -2   20.10    0.49
   6  12  -2   19.68    0.58
   5 -12  -2   12.70    0.45
  -5 -12   2    9.19    1.28
  -5 -12   2   11.54    0.43
   5 -12  -2   11.61    0.36
  -5 -12   2   12.07    0.46
   5 -12  -2   11.85    0.46
   5  12  -2   12.56    0.34
  -5  12   2   11.50    0.33
   5  12  -2   11.43    0.40
  -5  12   2   11.14    0.48
  -5  12   2   12.23    0.48
  -5  12   2    8.04    1.47
  -4 -12   2   48.09    2.47
   4 -12  -2   53.28    1.09
  -4 -12   2   53.34    1.26
   4 -12  -2   53.01    1.19
   4 -12  -2   52.99    1.32
   4 -12  -2   53.37    1.28
  -4 -12   2   51.81    1.30
   4 -12  -2   53.49    1.22
  -4  12   2   52.71    2.85
  -4  12   2   53.06    1.15
   4  12  -2   50.84    1.17
  -4  12   2   53.10    1.30
  -4  12   2   51.40    1.34
   3 -12  -2   21.34    0.57
   3 -12  -2   22.26    0.62
  -3 -12   2   17.42    1.62
   3 -12  -2   22.35    0.64
  -3 -12   2   22.05    0.65
   3 -12  -2   23.00    0.52
  -3 -12   2   23.51    0.63
  -3  12   2   20.35    1.91
   3  12  -2   23.06    0.58
  -3  12   2   23.24    0.57
  -3  12   2   22.21    0.67
  -3  12   2   22.87    0.66
  -2 -12   2   24.47    0.69
   2 -12  -2   24.27    0.61
  -2 -12   2   25.39    0.67
   2 -12  -2   24.47    0.67
   2 -12  -2   25.44    0.65
   2 -12  -2   24.42    0.55
   2 -12  -2   26.35    1.76
  -2 -12   2   25.65    1.69
   2  12  -2   24.04    0.61
  -2  12   2   28.73    1.93
  -2  12   2   24.71    0.62
  -2  12   2   24.94    0.69
  -2  12   2   23.67    0.70
   1 -12  -2   24.78    0.54
   1 -12  -2   24.16    0.72
  -1 -12   2   23.91    0.66
   1 -12  -2   24.34    0.60
   1 -12  -2   25.55    0.65
  -1 -12   2   27.51    1.72
   1 -12  -2   24.97    0.66
   1 -12  -2   24.17    0.68
   1 -12  -2   27.96    1.86
  -1 -12   2   23.87    0.69
  -1  12   2   24.62    0.63
  -1  12   2   24.57    0.62
   1  12  -2   25.76    0.62
   1  12  -2   24.07    0.60
  -1  12   2   23.61    1.80
  -1  12   2   24.52    0.69
  -1  12   2   25.30    0.68
   0 -12  -2   10.34    0.28
   0 -12  -2   10.74    0.40
   0 -12   2   10.60    0.28
   0 -12   2   10.71    0.37
   0 -12   2    9.12    0.37
   0 -12   2   10.15    1.23
   0 -12  -2   10.42    0.38
   0 -12  -2   10.38    0.31
   0 -12  -2   11.20    0.38
   0 -12  -2   10.72    0.37
   0 -12  -2   14.19    1.47
   0  12   2   10.88    0.37
   0  12   2   10.16    0.35
   0  12   2    9.99    0.35
   0  12  -2   10.58    0.34
   0  12   2   10.72    0.38
   0  12  -2   11.42    0.34
   0  12   2   11.22    1.40
   0  12  -2   10.73    0.35
   1 -12   2   27.92    0.79
   1 -12   2   30.22    1.90
  -1 -12  -2   30.02    1.97
  -1 -12  -2   28.80    0.67
  -1 -12  -2   28.34    0.74
  -1 -12  -2   27.50    0.76
  -1 -12  -2   28.86    0.59
   1 -12   2   29.26    0.77
   1 -12   2   28.99    0.76
  -1 -12  -2   28.23    0.80
   1 -12   2   28.39    0.65
   1  12   2   27.78    0.71
   1  12   2   28.93    0.70
  -1  12  -2   28.69    0.71
  -1  12  -2   29.62    0.70
   2 -12   2    3.69    0.19
  -2 -12  -2    3.79    0.26
   2 -12   2    3.54    0.24
   2 -12   2    3.66    0.26
   2 -12   2    3.83    0.16
  -2 -12  -2    3.13    0.26
  -2 -12  -2    3.35    1.00
  -2 -12  -2    4.05    0.18
  -2  12  -2    3.98    0.23
  -2  12  -2    3.67    0.22
   2  12   2    3.14    0.22
   2  12   2    3.77    0.22
   3 -12   2   23.38    0.59
  -3 -12  -2   22.24    0.67
  -3 -12  -2   22.74    0.70
   3 -12   2   22.86    0.52
  -3 -12  -2   24.50    1.95
   3 -12   2   23.56    0.69
   3 -12   2   25.72    2.21
  -3 -12  -2   23.61    0.55
   3  12   2   23.91    0.63
   3  12   2   24.24    0.62
  -3  12  -2   21.93    0.61
  -3  12  -2   23.49    0.62
  -4 -12  -2   16.52    0.58
  -4 -12  -2   16.79    0.56
  -4 -12  -2   18.13    1.90
  -4 -12  -2   17.10    0.39
   4 -12   2   17.46    0.43
   4 -12   2   16.01    0.48
  -4  12  -2   16.48    0.50
   4  12   2   16.98    0.52
  -5 -12  -2    4.34    0.32
   5 -12   2    4.71    0.23
  -5 -12  -2    3.95    1.18
   5 -12   2    4.84    0.27
  -5 -12  -2    4.96    0.35
   5  12   2    5.20    0.31
  -5  12  -2    4.73    0.27
  -6 -12  -2    8.20    1.55
  -6 -12  -2    7.61    0.44
   6 -12   2    8.60    0.32
  -6 -12  -2    7.83    0.43
   6 -12   2    7.93    0.36
  -6  12  -2    8.71    0.34
   6  12   2    7.76    0.38
  -7 -12  -2    0.65    0.25
   7 -12   2    0.74    0.20
   7 -12   2    0.31    0.17
  -7 -12  -2    1.51    1.24
  -7  12  -2    0.43    0.15
   7  12   2    0.50    0.23
  -7 -13   2    3.44    1.31
   7 -13  -2    3.92    0.26
  -7  13   2    3.81    1.43
   7  13  -2    3.33    0.23
   7  13  -2    3.93    0.30
  -6 -13   2    0.16    0.17
   6 -13  -2    0.20    0.14
   6 -13  -2    0.40    0.21
  -6 -13   2    0.47    0.84
   6  13  -2    0.39    0.14
  -6  13   2    0.42    0.22
  -6  13   2   -0.20    1.00
   6  13  -2    0.00    0.16
  -5 -13   2    0.89    0.19
  -5 -13   2    1.34    0.88
   5 -13  -2    0.61    0.14
  -5 -13   2    0.74    0.18
   5 -13  -2    0.80    0.20
   5 -13  -2    1.01    0.21
   5 -13  -2    0.77    0.16
  -5  13   2    0.68    0.19
  -5  13   2    0.65    0.20
   5  13  -2    0.89    0.17
  -5  13   2    0.18    1.01
  -5  13   2    0.80    0.12
   4 -13  -2    1.87    0.16
  -4 -13   2    0.25    0.73
   4 -13  -2    1.10    0.20
   4 -13  -2    1.58    0.17
  -4 -13   2    1.13    0.18
   4 -13  -2    1.76    0.21
  -4 -13   2    1.04    0.18
   4 -13  -2    1.78    0.23
  -4  13   2    1.20    0.14
   4  13  -2    1.51    0.18
  -4  13   2    1.59    0.22
  -4  13   2    0.37    0.95
  -4  13   2    1.35    0.21
   3 -13  -2    0.03    0.11
  -3 -13   2   -0.09    0.14
  -3 -13   2    0.21    0.76
   3 -13  -2   -0.17    0.13
   3 -13  -2   -0.05    0.14
   3 -13  -2    0.18    0.10
  -3 -13   2    0.02    0.13
   3  13  -2    0.02    0.12
  -3  13   2    0.57    0.87
  -3  13   2    0.25    0.15
  -3  13   2   -0.16    0.10
  -3  13   2    0.10    0.14
  -2 -13   2   13.03    1.46
   2 -13  -2   15.49    0.49
  -2 -13   2   15.51    0.49
  -2 -13   2   14.47    0.49
   2 -13  -2   14.59    0.48
   2 -13  -2   13.98    0.42
   2 -13  -2   15.19    0.38
   2  13  -2   15.04    0.44
  -2  13   2   14.53    0.50
  -2  13   2   16.88    1.78
  -2  13   2   15.41    0.49
  -2  13   2   14.79    0.44
  -1 -13   2    1.11    0.78
   1 -13  -2    0.93    0.15
  -1 -13   2    0.72    0.16
   1 -13  -2    1.13    0.16
   1 -13  -2    0.85    0.10
   1 -13  -2    1.48    0.83
  -1 -13   2    0.72    0.14
   1 -13  -2    0.72    0.16
   1 -13  -2    1.13    0.17
   1 -13  -2    0.89    0.12
  -1  13   2    1.42    0.83
  -1  13   2    0.92    0.16
  -1  13   2    0.91    0.16
   1  13  -2    1.02    0.14
  -1  13   2    0.99    0.14
  -1  13   2    0.82    0.14
   0 -13   2   14.24    1.53
   0 -13  -2   15.48    0.51
   0 -13  -2   16.33    0.38
   0 -13   2   15.59    0.50
   0 -13   2   15.88    0.38
   0 -13  -2   19.18    1.82
   0 -13  -2   16.46    0.49
   0 -13  -2   15.73    0.53
   0 -13  -2   15.55    0.43
   0 -13   2   14.86    0.52
   0  13   2   15.54    0.46
   0  13  -2   15.42    0.45
   0  13  -2   16.05    0.46
   0  13   2   18.33    1.80
   0  13   2   15.34    0.46
  -1 -13  -2    0.68    0.80
   1 -13   2    0.56    0.74
   1 -13   2    0.35    0.14
  -1 -13  -2    0.22    0.14
   1 -13   2    0.56    0.16
   1 -13   2    0.33    0.09
  -1 -13  -2    0.45    0.15
  -1 -13  -2    0.55    0.11
   1 -13   2    0.25    0.14
   1  13   2    0.53    0.14
  -1  13  -2    0.50    0.13
  -1  13  -2    0.46    0.13
  -1  13  -2    0.42    0.12
   1  13   2    0.22    0.12
   2 -13   2    0.96    0.17
  -2 -13  -2    1.26    0.90
   2 -13   2    0.82    0.12
  -2 -13  -2    0.83    0.11
   2 -13   2    0.94    0.17
   2 -13   2    1.63    0.87
  -2 -13  -2    0.95    0.19
  -2 -13  -2    0.85    0.18
   2  13   2    0.93    0.15
  -2  13  -2    1.04    0.15
  -2  13  -2    1.10    0.16
   2  13   2    0.80    0.15
  -3 -13  -2    1.96    0.22
   3 -13   2    1.85    0.16
  -3 -13  -2    2.08    0.14
   3 -13   2    1.87    0.14
  -3 -13  -2    1.72    0.23
  -3 -13  -2    0.67    0.89
   3  13   2    1.68    0.18
  -3  13  -2    1.96    0.19
   3  13   2    2.08    0.20
  -4 -13  -2    0.23    0.18
  -4 -13  -2   -0.01    0.06
  -4 -13  -2   -0.13    0.83
   4 -13   2    0.20    0.11
   4 -13   2    0.27    0.13
  -4 -13  -2    0.30    0.16
   4  13   2    0.17    0.15
  -4  13  -2    0.15    0.13
   5 -13   2    2.19    0.18
  -5 -13  -2    2.23    0.28
  -5 -13  -2    2.31    1.13
  -5 -13  -2    1.64    0.25
   5 -13   2    2.94    0.23
  -5  13  -2    2.39    0.21
   5  13   2    1.93    0.24
  -6 -13  -2    0.26    0.23
   6 -13   2    0.02    0.14
  -6 -13  -2   -0.79    0.90
   6 -13   2    0.60    0.18
  -6 -13  -2    0.15    0.21
   6  13   2    0.29    0.19
  -6  13  -2    0.32    0.15
   7 -13   2    1.08    0.19
  -7 -13  -2    1.02    1.21
   7 -13   2    1.00    0.22
  -7  13  -2    1.20    0.18
   7  13   2    1.61    0.27
   7 -14  -2    7.26    0.33
  -7 -14   2    2.92    1.27
  -7  14   2    5.49    1.68
   7  14  -2    6.76    0.40
  -6 -14   2    3.76    1.17
   6 -14  -2    5.93    0.29
  -6 -14   2    5.99    0.37
  -6  14   2    7.90    1.71
   6  14  -2    6.50    0.36
  -5 -14   2    6.17    1.22
  -5 -14   2    7.52    0.37
   5 -14  -2    7.02    0.33
   5 -14  -2    6.97    0.29
  -5 -14   2    7.29    0.38
   5  14  -2    7.54    0.34
  -5  14   2    5.19    1.46
  -5  14   2    6.77    0.27
  -4 -14   2   13.98    0.50
   4 -14  -2   15.04    0.53
  -4 -14   2   14.84    0.53
  -4 -14   2   15.80    1.67
   4 -14  -2   13.85    0.45
   4 -14  -2   14.18    0.41
   4 -14  -2   15.42    0.55
   4 -14  -2   14.58    0.50
  -4  14   2   13.66    0.52
  -4  14   2   14.75    0.43
  -4  14   2   12.80    1.80
   4  14  -2   14.07    0.46
   3 -14  -2   16.46    0.50
   3 -14  -2   18.00    0.55
   3 -14  -2   17.43    0.45
  -3 -14   2   13.77    1.55
  -3 -14   2   18.15    0.58
  -3 -14   2   16.90    0.55
   3 -14  -2   17.77    0.57
  -3  14   2   18.38    1.94
  -3  14   2   18.31    0.58
   3  14  -2   17.16    0.51
  -3  14   2   18.38    0.59
  -3  14   2   17.43    0.49
   2 -14  -2   46.16    1.15
   2 -14  -2   46.00    1.06
  -2 -14   2   45.09    2.44
   2 -14  -2   46.99    1.10
  -2 -14   2   46.28    1.15
   2 -14  -2   46.10    0.97
  -2 -14   2   46.76    1.21
  -2  14   2   47.12    1.17
  -2  14   2   50.22    2.78
  -2  14   2   47.75    1.09
   2  14  -2   47.91    1.07
   1 -14  -2   36.29    0.76
  -1 -14   2   35.88    2.17
   1 -14  -2   36.02    0.84
  -1 -14   2   34.17    0.92
   1 -14  -2   36.83    2.36
  -1 -14   2   35.96    0.97
   1  14  -2   36.78    0.86
  -1  14   2   36.32    0.88
  -1  14   2   37.54    2.39
   0 -14  -2   28.20    0.68
   0 -14  -2   28.41    0.60
   0 -14   2   25.58    1.90
   0 -14  -2   30.07    2.13
   0 -14  -2   27.01    0.81
   0 -14   2   25.92    0.75
   0 -14  -2   29.34    0.80
   0 -14   2   27.61    0.80
   0 -14   2   27.98    0.62
   0  14  -2   28.83    0.72
   0  14   2   28.76    0.72
   0  14  -2   27.71    0.70
   0  14   2   27.70    0.72
  -1 -14  -2   37.36    1.03
  -1 -14  -2   37.73    0.85
   1 -14   2   37.24    0.97
   1 -14   2   38.36    0.98
  -1 -14  -2   37.00    0.98
   1 -14   2   34.73    2.22
   1 -14   2   36.50    0.83
   1 -14   2   35.73    1.01
  -1 -14  -2   38.86    2.40
  -1  14  -2   37.66    0.91
   1  14   2   37.03    0.91
   1  14   2   37.60    0.89
  -1  14  -2   38.77    0.90
  -1  14  -2   36.80    0.89
  -2 -14  -2    8.38    0.39
   2 -14   2    8.52    0.39
   2 -14   2    8.28    0.29
  -2 -14  -2    8.65    0.28
  -2 -14  -2    9.89    0.42
   2 -14   2    8.91    0.38
  -2 -14  -2   10.62    1.57
   2 -14   2    7.83    1.36
  -2  14  -2    8.30    0.34
   2  14   2    8.25    0.34
   2  14   2    8.51    0.34
  -2  14  -2    8.37    0.34
  -2  14  -2    8.41    0.35
  -3 -14  -2   28.48    0.82
  -3 -14  -2   27.78    2.11
   3 -14   2   28.24    0.70
  -3 -14  -2   27.95    0.64
  -3 -14  -2   28.97    0.85
  -3  14  -2   27.06    0.73
   3  14   2   28.97    0.74
   3  14   2   27.88    0.75
   4 -14   2    1.30    0.17
  -4 -14  -2    0.96    0.97
  -4 -14  -2    1.65    0.24
  -4 -14  -2    1.32    0.24
  -4 -14  -2    1.48    0.10
  -4  14  -2    1.46    0.18
   4  14   2    1.87    0.22
  -5 -14  -2   15.34    1.93
  -5 -14  -2   16.38    0.64
   5 -14   2   17.62    0.53
  -5 -14  -2   16.73    0.62
  -5  14  -2   16.91    0.53
   5  14   2   17.58    0.58
   6 -14   2    4.24    0.29
  -6 -14  -2    2.33    1.22
  -6 -14  -2    3.80    0.34
  -6  14  -2    3.59    0.26
   6  14   2    3.90    0.33
  -6 -15   2    0.42    0.97
   6 -15  -2    0.13    0.16
   6  15  -2   -0.13    0.18
  -6  15   2    0.18    1.19
  -6  15   2   -0.09    0.10
  -5 -15   2    1.00    0.21
  -5 -15   2    0.70    0.94
   5 -15  -2    1.08    0.17
   5 -15  -2    1.24    0.20
  -5  15   2    1.16    0.16
  -5  15   2    1.82    1.30
   5  15  -2    0.87    0.19
   4 -15  -2    4.94    0.24
  -4 -15   2    4.83    0.33
  -4 -15   2    4.06    1.13
  -4 -15   2    4.48    0.30
   4 -15  -2    5.33    0.28
  -4  15   2    4.74    0.25
   4  15  -2    4.67    0.29
  -4  15   2    3.92    1.32
   3 -15  -2    0.10    0.13
  -3 -15   2   -0.10    0.15
  -3 -15   2   -0.72    0.75
  -3 -15   2   -0.04    0.15
   3 -15  -2   -0.09    0.11
   3  15  -2    0.11    0.14
  -3  15   2    0.01    0.12
  -3  15   2   -0.95    0.85
  -2 -15   2    4.34    1.10
  -2 -15   2    4.04    0.28
   2 -15  -2    4.92    0.25
  -2 -15   2    4.73    0.31
   2 -15  -2    4.73    0.21
  -2  15   2    4.92    0.26
   2  15  -2    4.45    0.26
   1 -15  -2    0.93    0.14
  -1 -15   2    2.06    0.92
  -1 -15   2    0.43    0.16
   1 -15  -2    0.69    0.11
  -1 -15   2    0.53    0.16
   1  15  -2    0.99    0.16
  -1  15   2    0.75    0.16
   0 -15   2    7.35    1.25
   0 -15  -2    5.47    0.34
   0 -15  -2    5.24    0.31
   0 -15   2    5.35    0.31
   0 -15   2    5.19    0.32
   0 -15  -2    5.66    0.24
   0 -15   2    5.52    0.19
   0 -15  -2    5.45    1.26
   0  15  -2    5.37    0.28
   0  15  -2    5.58    0.29
   0  15   2    5.37    0.28
   0  15   2    5.31    0.29
  -1 -15  -2    6.77    0.26
   1 -15   2    8.91    1.42
   1 -15   2    6.59    0.35
   1 -15   2    7.24    0.35
   1 -15   2    7.19    0.25
   1 -15   2    7.04    0.36
  -1 -15  -2    6.52    0.36
  -1 -15  -2    6.99    0.35
  -1 -15  -2    9.83    1.54
  -1  15  -2    6.13    0.31
  -1  15  -2    6.55    0.30
   1  15   2    6.87    0.32
  -1  15  -2    8.16    0.33
   1  15   2    7.00    0.33
  -2 -15  -2   24.94    0.60
   2 -15   2   28.48    2.16
  -2 -15  -2   26.61    2.15
  -2 -15  -2   24.01    0.75
   2 -15   2   25.07    0.74
   2 -15   2   25.36    0.78
  -2 -15  -2   25.34    0.78
   2 -15   2   25.35    0.62
  -2  15  -2   25.36    0.68
  -2  15  -2   25.23    0.69
  -2  15  -2   23.77    0.67
   2  15   2   24.26    0.68
   2  15   2   25.05    0.69
  -3 -15  -2    3.05    1.14
  -3 -15  -2    4.39    0.33
  -3 -15  -2    4.47    0.19
  -3 -15  -2    4.46    0.34
   3 -15   2    4.02    0.24
  -3  15  -2    3.97    0.27
   3  15   2    4.08    0.28
   4 -15   2    6.21    0.29
  -4 -15  -2    5.76    0.37
  -4 -15  -2    6.73    1.45
  -4 -15  -2    5.93    0.36
  -4  15  -2    5.50    0.30
   4  15   2    5.76    0.32
  -5 -15  -2    2.38    1.18
  -5 -15  -2    3.10    0.33
  -5 -15  -2    2.88    0.30
   5 -15   2    2.76    0.23
  -5  15  -2    3.14    0.25
   5  15   2    2.86    0.29
  -6 -15  -2    0.32    0.24
  -6 -15  -2    0.56    1.15
   6 -15   2   -0.04    0.17
   6  15   2    0.04    0.21
  -6  15  -2    0.12    0.17
  -6 -16   2   11.53    1.66
   6 -16  -2   16.00    0.48
  -6  16   2   16.19    0.42
   6  16  -2   15.84    0.56
  -5 -16   2    1.11    0.93
   5 -16  -2    0.17    0.16
  -5 -16   2   -0.24    0.17
   5 -16  -2   -0.05    0.14
   5  16  -2    0.00    0.17
  -5  16   2    0.12    0.13
  -4 -16   2   22.87    0.71
   4 -16  -2   22.60    0.64
  -4 -16   2   24.01    0.75
  -4 -16   2   19.78    2.03
   4 -16  -2   22.70    0.57
   4  16  -2   22.47    0.66
  -4  16   2   22.73    0.62
  -3 -16   2    2.37    0.25
   3 -16  -2    1.79    0.17
  -3 -16   2    2.07    0.24
   3 -16  -2    2.25    0.20
  -3 -16   2    2.67    1.04
  -3  16   2    1.88    0.19
   3  16  -2    2.03    0.22
  -2 -16   2    7.04    1.34
   2 -16  -2    5.60    0.27
  -2 -16   2    5.94    0.35
   2 -16  -2    5.82    0.24
  -2 -16   2    5.26    0.31
  -2  16   2    6.19    0.31
   2  16  -2    5.83    0.30
   1 -16  -2    7.84    0.27
  -1 -16   2    8.32    0.38
   1 -16  -2    7.69    0.30
  -1 -16   2    8.30    0.40
  -1 -16   2    6.60    1.27
  -1  16   2    7.76    0.34
   1  16  -2    9.18    0.36
   0 -16   2    0.50    0.09
   0 -16  -2    0.53    0.13
   0 -16   2    1.52    0.97
   0 -16  -2    0.54    0.96
   0 -16   2    0.63    0.19
   0 -16   2    0.65    0.18
   0  16   2    0.61    0.15
   0  16  -2    0.48    0.16
   1 -16   2    2.22    0.24
  -1 -16  -2    2.23    1.08
   1 -16   2    3.10    1.04
   1 -16   2    2.67    0.26
  -1 -16  -2    2.69    0.28
   1 -16   2    2.62    0.17
  -1 -16  -2    2.33    0.26
  -1 -16  -2    2.44    0.17
   1  16   2    2.48    0.23
   1  16   2    2.40    0.23
  -1  16  -2    2.99    0.24
  -1  16  -2    2.49    0.22
  -2 -16  -2    5.90    0.34
   2 -16   2    5.69    0.26
  -2 -16  -2    6.07    0.24
  -2 -16  -2    5.82    0.37
   2 -16   2    7.02    1.42
  -2 -16  -2    6.52    1.44
   2  16   2    6.72    0.34
  -2  16  -2    6.02    0.32
   2  16   2    6.15    0.32
  -3 -16  -2   -0.59    0.94
  -3 -16  -2   -0.06    0.19
   3 -16   2   -0.19    0.12
  -3 -16  -2    0.00    0.19
  -3 -16  -2    0.15    0.09
   3  16   2    0.20    0.17
  -3  16  -2   -0.12    0.14
   4 -16   2   22.88    0.63
  -4 -16  -2   23.01    0.74
  -4 -16  -2   20.97    2.26
  -4 -16  -2   22.41    0.78
  -4  16  -2   23.37    0.67
   4  16   2   21.92    0.68
   5 -16   2    0.24    0.16
  -5 -16  -2    0.19    0.23
  -5 -16  -2   -1.05    0.93
  -5 -16  -2    0.61    0.24
   5  16   2    0.55    0.20
  -5  16  -2    0.22    0.17
  -6 -16  -2   15.32    2.12
   6 -16   2   20.49    0.63
  -6  16  -2   19.86    0.61
   6  16   2   20.35    0.69
  -6 -17   2    1.12    1.10
   6 -17  -2   -0.02    0.16
   6  17  -2    0.13    0.21
  -6  17   2   -0.12    0.11
   5 -17  -2    0.59    0.19
  -5 -17   2    1.18    0.25
   5 -17  -2    1.31    0.18
  -5 -17   2   -0.19    0.99
   5  17  -2    1.05    0.22
  -5  17   2    1.19    0.17
   4 -17  -2    1.17    0.19
  -4 -17   2    0.64    0.98
   4 -17  -2    1.36    0.17
  -4 -17   2    1.18    0.23
   4  17  -2    1.23    0.21
  -4  17   2    1.13    0.18
  -3 -17   2    0.30    0.19
   3 -17  -2    0.05    0.12
  -3 -17   2   -1.52    0.79
  -3 -17   2    0.30    0.19
   3 -17  -2    0.11    0.15
   3  17  -2   -0.11    0.16
  -3  17   2    0.10    0.14
  -2 -17   2    3.93    0.30
  -2 -17   2    3.07    1.12
  -2 -17   2    4.10    0.32
   2 -17  -2    4.37    0.21
   2 -17  -2    4.23    0.26
   2  17  -2    4.78    0.29
  -2  17   2    4.47    0.27
  -1 -17   2    1.09    0.90
  -1 -17   2    0.60    0.19
   1 -17  -2    0.67    0.14
  -1 -17   2    0.70    0.20
  -1  17   2    0.83    0.17
   1  17  -2    0.86    0.18
   0 -17   2    1.11    0.20
   0 -17   2    2.38    1.07
   0 -17  -2    0.95    0.15
   0 -17   2    1.06    0.20
   0 -17   2    1.22    0.23
   0 -17   2    1.00    0.11
   0  17   2    0.97    0.18
   0  17  -2    1.33    0.20
   1 -17   2    4.43    1.25
  -1 -17  -2    2.61    0.18
  -1 -17  -2    1.33    1.09
   1 -17   2    2.93    0.28
   1 -17   2    2.47    0.17
   1 -17   2    2.97    0.27
  -1  17  -2    2.67    0.24
  -1  17  -2    2.45    0.23
   1  17   2    2.71    0.24
  -2 -17  -2    0.82    0.13
  -2 -17  -2    1.08    0.23
   2 -17   2    0.77    0.14
  -2 -17  -2   -0.38    0.97
   2 -17   2    0.25    0.95
   2  17   2    0.85    0.20
   2  17   2    0.80    0.18
  -2  17  -2    0.95    0.19
  -3 -17  -2    0.86    0.22
  -3 -17  -2   -0.12    0.98
  -3 -17  -2    0.85    0.11
  -3 -17  -2    0.94    0.23
   3 -17   2    0.74    0.15
   3  17   2    1.09    0.20
  -3  17  -2    0.74    0.19
   4 -17   2    3.64    0.26
  -4 -17  -2    2.34    1.21
  -4 -17  -2    3.90    0.34
   4  17   2    4.41    0.33
  -4  17  -2    3.73    0.28
   5 -17   2    0.15    0.16
  -5 -17  -2    0.07    0.23
  -5 -17  -2   -0.23    1.06
   5  17   2    0.10    0.22
  -5  17  -2    0.07    0.18
   5 -18  -2   17.44    0.57
  -5 -18   2   13.64    1.85
   5 -18  -2   17.24    0.50
   5  18  -2   17.39    0.60
  -5  18   2   17.37    0.51
   4 -18  -2    1.64    0.18
  -4 -18   2    1.23    1.03
  -4 -18   2    1.92    0.27
   4 -18  -2    1.77    0.22
  -4  18   2    1.71    0.20
   4  18  -2    1.52    0.23
  -3 -18   2   17.33    1.97
  -3 -18   2   23.44    0.77
   3 -18  -2   22.38    0.64
   3 -18  -2   23.24    0.56
  -3 -18   2   21.99    0.72
   3  18  -2   23.13    0.67
  -3  18   2   21.77    0.64
  -2 -18   2    0.10    0.19
  -2 -18   2   -0.11    0.89
   2 -18  -2    0.34    0.14
  -2 -18   2   -0.23    0.17
   2  18  -2    0.11    0.17
  -2  18   2    0.02    0.15
   1 -18  -2   29.02    0.73
  -1 -18   2   28.97    0.84
  -1 -18   2   26.07    2.15
  -1 -18   2   29.08    0.89
   1  18  -2   29.02    0.78
  -1  18   2   26.20    0.76
   0 -18   2    0.52    0.19
   0 -18   2    0.55    0.21
   0 -18   2    0.54    0.10
   0 -18   2    0.37    0.95
   0 -18  -2    0.69    0.14
   0 -18   2    0.56    0.20
   0  18   2    0.80    0.18
   0  18  -2    0.65    0.18
  -1 -18  -2   30.08    0.74
   1 -18   2   28.16    2.58
   1 -18   2   30.27    0.71
   1 -18   2   28.90    0.88
  -1 -18  -2   36.79    2.68
   1  18   2   30.51    0.83
  -1  18  -2   30.70    0.82
  -1  18  -2   31.56    0.83
  -2 -18  -2    2.73    0.18
   2 -18   2    2.90    0.20
  -2 -18  -2    3.75    1.39
  -2  18  -2    2.86    0.26
   2  18   2    2.68    0.26
  -3 -18  -2   23.40    0.76
  -3 -18  -2   22.22    0.52
   3 -18   2   22.17    0.61
  -3 -18  -2   24.75    2.51
   3  18   2   22.16    0.69
  -3  18  -2   22.54    0.68
   4 -18   2    3.61    0.26
  -4 -18  -2    5.26    0.40
   4  18   2    3.71    0.32
  -4  18  -2    4.21    0.31
   5 -18   2   17.09    0.55
  -5  18  -2   16.29    0.57
   5 -19  -2   -0.01    0.18
  -5 -19   2    0.31    1.04
   5  19  -2   -0.08    0.21
  -5  19   2   -0.03    0.15
  -4 -19   2    0.49    0.23
  -4 -19   2    0.49    1.02
   4 -19  -2    0.68    0.19
  -4  19   2    0.60    0.19
   4  19  -2    0.13    0.20
  -3 -19   2   -0.61    0.94
  -3 -19   2    0.01    0.20
   3 -19  -2    0.29    0.16
   3  19  -2    0.24    0.19
  -3  19   2    0.10    0.16
  -2 -19   2    0.63    0.23
  -2 -19   2    0.88    0.22
  -2 -19   2    1.98    1.15
   2 -19  -2    0.75    0.17
  -2  19   2    0.74    0.19
   2  19  -2    0.97    0.21
  -1 -19   2    0.12    0.21
  -1 -19   2    0.21    0.20
  -1 -19   2    0.08    0.93
   1 -19  -2    0.07    0.13
   1  19  -2    0.15    0.18
  -1  19   2    0.16    0.16
   0 -19   2    0.55    0.09
   0 -19   2    1.14    1.08
   0 -19   2    0.28    0.19
   0 -19   2    0.46    0.21
   0 -19   2    0.52    0.23
   0 -19  -2    0.45    0.14
   0  19  -2    0.69    0.19
   0  19   2    0.23    0.17
   1 -19   2    0.92    0.13
   1 -19   2    1.74    1.15
  -1 -19  -2    0.73    0.15
  -1  19  -2    0.69    0.19
   1  19   2    0.89    0.19
   2 -19   2    3.03    0.21
  -2 -19  -2    3.13    0.20
  -2 -19  -2    3.08    1.39
   2  19   2    3.75    0.30
  -2  19  -2    3.63    0.29
   3 -19   2    0.05    0.14
  -3 -19  -2   -0.59    1.08
  -3  19  -2    0.02    0.17
  -4 -19  -2    1.30    1.25
   4 -19   2    1.53    0.21
  -4  19  -2    1.59    0.23
   4 -20  -2   10.22    0.43
  -4 -20   2    5.27    1.42
  -4  20   2   10.64    0.43
   4  20  -2   11.14    0.48
  -3 -20   2    3.68    1.36
   3 -20  -2    4.77    0.30
  -3 -20   2    5.76    0.39
   3  20  -2    6.53    0.38
  -3  20   2    5.74    0.33
  -2 -20   2   11.67    0.52
  -2 -20   2    6.71    1.52
   2 -20  -2   11.49    0.41
   2  20  -2   10.64    0.45
  -2  20   2   11.13    0.44
  -1 -20   2    9.73    0.50
  -1 -20   2    8.49    1.63
  -1 -20   2    9.56    0.47
   1 -20  -2    9.14    0.36
  -1  20   2    8.94    0.41
   1  20  -2    9.02    0.42
   0 -20  -2    3.47    0.23
   0 -20   2    2.84    1.25
   0  20   2    3.79    0.30
   0  20  -2    3.59    0.31
  -1 -20  -2   10.43    0.36
   1 -20   2   10.90    1.84
   1 -20   2   10.93    0.34
   1  20   2   10.43    0.45
  -1  20  -2   11.31    0.46
  -2 -20  -2    7.84    0.28
   2 -20   2    8.50    0.32
  -2  20  -2    7.88    0.40
  -3 -20  -2    4.40    1.46
   3 -20   2    4.97    0.28
  -3  20  -2    4.53    0.34
   4 -20   2    8.85    0.38
  -4 -20  -2   11.16    2.01
  -4  20  -2    8.73    0.42
  -3 -21   2    0.31    1.14
   3 -21  -2    1.35    0.22
  -3  21   2    1.00    0.22
   3  21  -2    1.72    0.27
  -2 -21   2    0.61    0.25
   2 -21  -2    0.73    0.18
  -2 -21   2   -0.38    0.99
  -2  21   2    0.55    0.20
   2  21  -2    0.93    0.23
   1 -21  -2    1.33    0.19
  -1 -21   2    0.60    1.13
  -1 -21   2    1.22    0.26
  -1  21   2    0.78    0.21
   1  21  -2    1.05    0.24
   0 -21  -2   -0.07    0.14
   0 -21   2   -0.23    1.04
   0  21   2    0.58    0.20
  -1 -21  -2    0.70    0.15
   1 -21   2    0.83    0.13
   1  21   2    0.72    0.22
  -2 -21  -2   -0.06    0.11
   2 -21   2    0.00    0.14
  -2  21  -2    0.23    0.20
  -3 -21  -2   -0.17    1.20
   3 -21   2    0.21    0.16
  -3  21  -2    0.43    0.22
   2 -22  -2    7.25    0.35
  -2 -22   2    6.15    1.59
   2  22  -2    7.16    0.42
  -2  22   2    8.29    0.41
  -1 -22   2   -0.48    1.08
   1 -22  -2    0.00    0.16
  -1  22   2    0.01    0.19
   0 -22  -2    4.46    0.27
   0 -22   2    5.59    1.59
   0  22   2    4.56    0.35
   1 -22   2    0.17    0.11
  -1 -22  -2    0.28    0.14
   1  22   2   -0.09    0.19
   2 -22   2    5.83    0.27
  -2  22  -2    4.99    0.37
  -9   0   3    5.56    1.39
   9   0  -3    6.80    0.31
   9   0  -3    6.50    0.36
  -8   0   3    0.09    0.92
   8   0  -3   -0.05    0.15
  -8   0   3   -0.13    0.17
   8   0  -3   -0.01    0.12
   7   0  -3    8.39    0.35
   7   0  -3    8.78    0.26
  -7   0   3    8.15    0.35
   7   0  -3    8.44    0.34
  -7   0   3    8.96    1.31
  -7   0   3    8.41    0.37
  -6   0   3    0.09    0.12
  -6   0   3    0.13    0.12
  -6   0   3   -0.09    0.63
   6   0  -3    0.09    0.11
   6   0  -3    0.00    0.07
   6   0  -3   -0.05    0.11
   5   0  -3    0.33    0.09
  -5   0   3    0.17    0.10
  -5   0   3    0.04    0.48
  -5   0   3    0.16    0.10
   5   0  -3    0.11    0.09
  -4   0   3    0.07    0.07
   4   0  -3    0.03    0.07
   4   0  -3    0.03    0.06
  -4   0   3    0.07    0.07
  -4   0   3   -0.10    0.38
  -4   0   3   -0.04    0.33
  -4   0   3    0.00    0.07
   4   0  -3    0.07    0.07
  -4   0   3   -0.08    0.07
  -3   0   3    3.80    0.14
  -3   0   3    3.67    0.14
  -3   0   3    4.07    0.14
   3   0  -3    3.75    0.13
   3   0  -3    4.02    0.14
  -3   0   3    4.02    0.14
   3   0  -3    3.60    0.13
  -3   0   3    4.59    0.49
  -3   0   3    4.04    0.45
  -2   0   3    0.01    0.17
  -2   0   3    0.02    0.03
   2   0  -3    0.07    0.03
   2   0  -3   -0.01    0.03
  -2   0   3   -0.15    0.17
   2   0  -3    0.04    0.04
  -2   0   3   -0.04    0.03
  -2   0   3    0.00    0.03
  -2   0   3    0.01    0.04
   1   0  -3   25.25    0.50
  -1   0   3   24.51    0.79
  -1   0   3   24.54    0.80
   1   0  -3   25.19    0.50
  -1   0   3   25.10    0.54
  -1   0   3   25.12    0.54
   0   0   3   -0.19    0.04
   0   0   3   -0.16    0.04
   0   0  -3   -0.17    0.03
   0   0  -3   -0.12    0.03
   0   0  -3   -0.19    0.03
   0   0  -3   -0.21    0.04
   0   0   3   -0.14    0.04
   0   0   3   -0.09    0.04
   0   0  -3   -0.20    0.04
   0   0   3   -0.39    0.20
   0   0  -3   -0.12    0.04
   0   0   3   -0.10    0.04
   1   0   3   27.67    0.63
   1   0   3   28.15    0.64
   1   0   3   27.03    1.17
   1   0   3   27.88    0.60
  -1   0  -3   27.47    1.18
   1   0   3   27.97    0.64
   1   0   3   29.15    0.60
  -1   0  -3   27.52    0.67
  -1   0  -3   29.36    0.60
   1   0   3   28.49    0.67
  -1   0  -3   28.76    0.63
  -1   0  -3   27.51    0.60
   1   0   3   27.92    0.67
  -1   0  -3   28.85    0.64
   2   0   3    0.20    0.06
  -2   0  -3    0.15    0.05
   2   0   3    0.03    0.36
  -2   0  -3   -0.07    0.34
  -2   0  -3    0.16    0.07
   2   0   3    0.06    0.07
  -2   0  -3    0.01    0.06
   2   0   3    0.13    0.05
   2   0   3    0.16    0.07
  -2   0  -3    0.10    0.06
   2   0   3    0.04    0.05
   2   0   3    0.09    0.07
   3   0   3    0.59    0.10
  -3   0  -3    0.61    0.11
   3   0   3    0.43    0.09
  -3   0  -3    0.50    0.10
  -3   0  -3    0.26    0.52
   3   0   3    0.50    0.09
   3   0   3    0.58    0.07
  -3   0  -3    0.43    0.08
   3   0   3    0.42    0.08
   3   0   3    0.51    0.10
  -3   0  -3    0.55    0.09
   3   0   3    0.44    0.48
   4   0   3   -0.03    0.10
  -4   0  -3   -0.17    0.10
  -4   0  -3    0.06    0.09
   4   0   3    0.07    0.09
   4   0   3   -0.09    0.10
   4   0   3   -0.03    0.07
  -4   0  -3   -0.17    0.10
   4   0   3   -0.10    0.09
   4   0   3   -0.10    0.52
  -4   0  -3   -0.32    0.48
   4   0   3    0.08    0.07
  -4   0  -3    0.01    0.07
   5   0   3    8.06    0.29
  -5   0  -3    8.03    0.34
  -5   0  -3    8.97    1.31
   5   0   3    7.77    0.30
  -5   0  -3    7.54    0.26
  -5   0  -3    7.66    0.35
   5   0   3    7.84    0.25
   5   0   3    7.39    0.32
  -6   0  -3    0.01    0.15
  -6   0  -3   -0.08    0.09
   6   0   3    0.05    0.15
   6   0   3   -0.07    0.14
  -6   0  -3    0.11    0.17
   6   0   3   -0.21    0.12
   6   0   3   -0.26    0.11
  -6   0  -3   -0.28    0.85
  -7   0  -3   -0.10    0.08
  -7   0  -3   -0.20    0.19
   7   0   3    0.03    0.19
  -7   0  -3   -0.32    0.94
   7   0   3   -0.14    0.12
  -7   0  -3    0.01    0.08
   7   0   3    0.18    0.17
  -7   0  -3    0.07    0.18
  -8   0  -3    1.41    1.22
   8   0   3    0.06    0.16
   9  -1  -3    3.52    0.30
   9  -1  -3    2.96    0.23
  -9   1   3    1.19    1.14
   9   1  -3    2.96    0.28
   9   1  -3    2.91    0.22
   8  -1  -3    7.40    0.36
  -8  -1   3    7.90    1.38
  -8  -1   3    7.69    0.38
   8  -1  -3    7.28    0.28
   8   1  -3    7.25    0.35
   8   1  -3    7.54    0.28
  -8   1   3    6.39    1.34
  -8   1   3    8.17    0.38
  -7  -1   3    2.20    0.21
   7  -1  -3    2.64    0.21
  -7  -1   3    2.81    0.93
  -7  -1   3    2.49    0.23
   7  -1  -3    2.34    0.15
   7  -1  -3    2.64    0.22
  -7   1   3    2.72    0.23
   7   1  -3    2.69    0.21
   7   1  -3    2.53    0.15
  -7   1   3    2.43    0.23
  -7   1   3    2.27    0.94
   7   1  -3    2.37    0.21
  -6  -1   3   26.70    0.70
   6  -1  -3   26.65    0.66
   6  -1  -3   27.29    0.70
   6  -1  -3   27.51    0.57
  -6  -1   3   25.67    1.59
  -6  -1   3   25.97    0.72
  -6   1   3   26.17    1.67
  -6   1   3   27.73    0.74
   6   1  -3   26.88    0.65
  -6   1   3   28.18    0.71
   6   1  -3   26.98    0.69
   5  -1  -3    7.63    0.27
  -5  -1   3    7.33    0.27
   5  -1  -3    7.20    0.26
  -5  -1   3    7.02    0.86
  -5  -1   3    7.57    0.27
  -5   1   3    6.95    0.27
   5   1  -3    7.17    0.26
  -5   1   3    7.21    0.28
  -5   1   3    7.51    0.92
   5   1  -3    7.85    0.26
   4  -1  -3   68.25    1.45
   4  -1  -3   67.63    1.37
   4  -1  -3   66.82    1.37
  -4  -1   3   69.13    1.51
  -4  -1   3   66.45    2.25
  -4  -1   3   67.24    1.51
   4  -1  -3   65.71    1.50
  -4  -1   3   68.29    1.46
  -4  -1   3   69.83    2.27
  -4  -1   3   67.19    1.46
   4   1  -3   67.11    1.36
  -4   1   3   65.86    2.30
   4   1  -3   67.82    1.36
  -4   1   3   66.52    1.47
  -4   1   3   67.39    1.53
   4   1  -3   66.19    1.44
  -4   1   3   65.80    2.31
  -4   1   3   68.73    1.52
  -4   1   3   67.63    1.47
  -3  -1   3   43.99    1.46
   3  -1  -3   43.77    0.96
  -3  -1   3   45.51    0.99
  -3  -1   3   45.45    0.99
  -3  -1   3   46.48    0.96
   3  -1  -3   44.88    0.90
  -3  -1   3   44.28    0.96
   3  -1  -3   43.73    0.90
  -3  -1   3   43.72    1.47
  -3   1   3   44.05    0.97
   3   1  -3   44.93    0.89
  -3   1   3   43.55    1.00
  -3   1   3   41.39    1.54
  -3   1   3   42.20    1.56
  -3   1   3   44.86    0.97
   3   1  -3   44.15    0.89
   3   1  -3   44.10    0.94
  -3   1   3   44.43    1.00
  -2  -1   3   56.92    1.18
  -2  -1   3   55.13    1.53
   2  -1  -3   57.22    1.11
   2  -1  -3   57.02    1.18
   2  -1  -3   56.24    1.11
   2  -1  -3   56.45    1.11
  -2  -1   3   56.33    1.18
  -2  -1   3   55.18    1.52
  -2   1   3   55.33    1.70
  -2   1   3   57.96    1.24
  -2   1   3   54.42    1.69
   2   1  -3   56.09    1.16
  -2   1   3   57.00    1.24
  -2   1   3   57.25    1.20
  -2   1   3   57.06    1.20
  -1  -1   3  122.36    3.07
   1  -1  -3  122.52    2.37
   1  -1  -3  124.97    2.36
  -1  -1   3  119.20    3.06
  -1   1   3  122.08    3.26
  -1   1   3  122.06    2.54
  -1   1   3  124.25    2.63
  -1   1   3  122.20    2.54
  -1   1   3  123.89    2.63
  -1   1   3  118.99    3.25
   0  -1  -3   31.59    0.72
   0  -1   3   31.87    1.08
   0  -1  -3   31.13    0.68
   0  -1   3   30.75    0.68
   0  -1   3   31.49    0.67
   0  -1   3   31.23    0.71
   0  -1   3   31.00    1.08
   0  -1   3   32.09    0.68
   0  -1  -3   32.03    0.69
   0  -1  -3   31.75    0.64
   0  -1  -3   31.34    0.71
   0  -1   3   31.94    0.71
   0  -1  -3   31.70    0.64
   0   1   3   30.60    0.69
   0   1  -3   32.97    0.70
   0   1  -3   31.60    0.68
   0   1   3   30.87    0.68
   0   1   3   29.96    1.11
   0   1  -3   31.72    0.63
   0   1   3   31.07    0.63
   0   1  -3   31.26    0.70
   0   1   3   31.46    0.71
   0   1  -3   31.18    0.63
   0   1  -3   31.00    0.67
   0   1   3   31.75    0.63
  -1  -1  -3   23.14    0.57
   1  -1   3   23.72    0.55
   1  -1   3   23.12    0.54
   1  -1   3   23.56    0.56
   1  -1   3   23.71    0.50
   1  -1   3   25.09    1.08
  -1  -1  -3   23.35    0.54
   1  -1   3   23.64    0.56
   1  -1   3   23.65    0.50
  -1  -1  -3   23.84    0.51
  -1  -1  -3   23.48    0.55
  -1  -1  -3   23.10    0.51
  -1  -1  -3   23.69    1.09
   1  -1   3   23.75    0.54
  -1   1  -3   22.99    0.54
  -1   1  -3   24.17    0.51
   1   1   3   23.65    0.51
   1   1   3   23.38    0.57
   1   1   3   23.30    1.10
  -1   1  -3   23.09    1.06
  -1   1  -3   23.34    0.56
  -1   1  -3   24.18    0.51
   1   1   3   23.04    0.56
   1   1   3   23.94    0.55
   1   1   3   22.99    0.54
   1   1   3   22.60    0.55
  -1   1  -3   24.09    0.54
   1   1   3   22.31    0.51
  -2  -1  -3   54.26    1.13
  -2  -1  -3   57.52    2.10
   2  -1   3   55.28    1.20
   2  -1   3   54.41    1.13
   2  -1   3   55.12    2.03
   2  -1   3   54.69    1.14
   2  -1   3   55.67    1.06
  -2  -1  -3   53.50    1.26
   2  -1   3   53.66    1.25
   2  -1   3   53.59    1.21
  -2  -1  -3   55.30    1.14
  -2  -1  -3   54.80    1.22
  -2   1  -3   52.44    2.00
   2   1   3   53.61    1.14
  -2   1  -3   55.36    1.13
   2   1   3   55.85    1.13
   2   1   3   56.06    2.08
  -2   1  -3   54.98    1.19
   2   1   3   55.30    1.06
   2   1   3   55.04    1.26
  -2   1  -3   54.72    1.21
  -2   1  -3   54.48    1.14
   2   1   3   53.60    1.20
   2   1   3   55.18    1.21
  -2   1  -3   55.98    1.26
  -3  -1  -3   11.39    0.31
  -3  -1  -3   10.83    0.36
  -3  -1  -3   11.19    0.30
   3  -1   3   11.22    0.31
   3  -1   3   10.84    0.32
  -3  -1  -3   11.20    0.35
  -3  -1  -3   13.49    1.19
   3  -1   3   11.10    0.35
   3  -1   3   11.47    0.34
   3  -1   3   10.87    0.34
   3  -1   3   11.34    0.28
   3  -1   3   12.52    1.15
   3   1   3   11.37    0.28
   3   1   3   10.80    0.31
  -3   1  -3   10.93    0.30
  -3   1  -3   11.69    0.36
   3   1   3   10.86    0.35
   3   1   3   11.30    0.34
   3   1   3   11.52    0.34
  -3   1  -3   11.03    0.32
  -3   1  -3   11.32    0.35
  -3   1  -3   11.99    1.13
   3   1   3   11.96    1.11
   3   1   3   11.02    0.32
  -4  -1  -3   39.31    0.97
   4  -1   3   39.20    0.90
  -4  -1  -3   39.62    0.89
   4  -1   3   40.82    0.96
  -4  -1  -3   38.78    1.00
   4  -1   3   39.41    0.82
  -4  -1  -3   40.84    2.10
   4  -1   3   40.12    0.96
   4  -1   3   39.97    0.89
  -4  -1  -3   39.88    0.88
   4  -1   3   39.02    2.08
   4  -1   3   38.88    0.99
   4   1   3   39.87    0.96
   4   1   3   39.44    0.95
  -4   1  -3   40.05    0.88
   4   1   3   40.89    0.82
   4   1   3   39.79    0.99
  -4   1  -3   39.56    2.09
   4   1   3   41.19    0.91
   4   1   3   42.44    2.11
  -4   1  -3   41.12    0.89
  -4   1  -3   39.81    0.97
   4   1   3   39.95    0.89
  -4   1  -3   38.76    1.00
   5  -1   3   17.04    0.43
  -5  -1  -3   19.81    1.81
  -5  -1  -3   17.06    0.55
  -5  -1  -3   18.60    0.45
   5  -1   3   18.11    0.54
  -5  -1  -3   17.93    0.55
   5  -1   3   17.93    0.51
   5  -1   3   17.54    0.48
   5   1   3   17.70    0.49
  -5   1  -3   17.85    0.46
   5   1   3   18.25    0.51
  -5   1  -3   16.88    0.56
   5   1   3   17.59    0.44
   5   1   3   17.25    0.53
  -5   1  -3   18.74    1.76
  -5   1  -3   17.76    0.54
   6  -1   3   26.98    0.72
  -6  -1  -3   26.00    0.76
   6  -1   3   27.06    0.62
  -6  -1  -3   26.69    0.79
  -6  -1  -3   26.59    2.09
  -6  -1  -3   26.66    0.61
   6  -1   3   26.88    0.69
   6  -1   3   25.91    0.74
   6   1   3   25.59    0.62
   6   1   3   25.82    0.75
  -6   1  -3   26.75    0.76
   6   1   3   26.73    0.69
  -6   1  -3   25.96    0.78
  -6   1  -3   27.31    2.14
  -6   1  -3   26.51    0.63
   6   1   3   26.49    0.71
   7  -1   3   11.63    0.38
  -7  -1  -3   13.46    1.84
   7  -1   3   12.29    0.49
   7  -1   3   12.29    0.47
  -7  -1  -3   10.97    0.50
  -7  -1  -3   11.91    0.49
  -7  -1  -3   11.33    0.29
  -7   1  -3   14.11    1.88
  -7   1  -3   11.50    0.49
  -7   1  -3   11.61    0.51
   7   1   3   11.36    0.48
   7   1   3   12.07    0.38
   7   1   3   12.09    0.47
  -7   1  -3   11.89    0.32
   8  -1   3    6.88    0.32
  -8  -1  -3    2.03    1.25
   8   1   3    7.47    0.33
  -8   1  -3   10.14    1.81
   9  -2  -3    0.25    0.16
  -9  -2   3   -0.05    1.05
   9  -2  -3    0.40    0.21
   9   2  -3    0.23    0.16
   9   2  -3    0.52    0.21
  -9   2   3   -0.24    1.11
   8  -2  -3    0.41    0.14
  -8  -2   3    0.66    0.19
  -8  -2   3    0.75    0.96
   8  -2  -3    0.70    0.19
   8   2  -3    0.47    0.17
  -8   2   3    0.66    0.20
  -8   2   3    0.69    0.99
   8   2  -3    0.53    0.13
   7  -2  -3    0.01    0.10
   7  -2  -3    0.08    0.15
   7  -2  -3   -0.06    0.14
  -7  -2   3   -0.08    0.14
  -7  -2   3   -0.06    0.14
  -7  -2   3   -0.57    0.74
   7   2  -3    0.02    0.14
  -7   2   3    0.13    0.14
   7   2  -3   -0.05    0.14
  -7   2   3   -0.06    0.78
   7   2  -3   -0.05    0.09
  -7   2   3   -0.08    0.15
  -6  -2   3    1.95    0.77
   6  -2  -3    2.83    0.20
  -6  -2   3    3.23    0.22
   6  -2  -3    2.90    0.21
   6  -2  -3    3.34    0.15
  -6  -2   3    2.94    0.21
   6   2  -3    3.44    0.20
  -6   2   3    3.47    0.22
  -6   2   3    4.72    0.96
  -6   2   3    3.31    0.22
   6   2  -3    3.29    0.20
  -5  -2   3    3.90    0.20
   5  -2  -3    4.09    0.20
  -5  -2   3    3.39    0.69
  -5  -2   3    3.32    0.18
   5  -2  -3    3.41    0.19
  -5   2   3    3.70    0.20
  -5   2   3    3.79    0.20
  -5   2   3    3.39    0.76
   5   2  -3    3.72    0.19
   5   2  -3    3.74    0.18
  -4  -2   3    1.63    0.12
  -4  -2   3    1.69    0.11
   4  -2  -3    1.78    0.12
   4  -2  -3    1.58    0.12
  -4  -2   3    1.32    0.11
  -4  -2   3    1.64    0.12
   4  -2  -3    1.56    0.13
  -4  -2   3    2.14    0.49
   4  -2  -3    1.68    0.13
  -4  -2   3    1.44    0.43
   4   2  -3    1.64    0.10
  -4   2   3    1.77    0.13
   4   2  -3    1.65    0.11
  -4   2   3    1.88    0.13
  -4   2   3    1.22    0.47
  -4   2   3    1.75    0.13
  -4   2   3    2.08    0.13
  -4   2   3    1.30    0.50
   4   2  -3    1.89    0.12
  -3  -2   3    2.56    0.11
  -3  -2   3    2.67    0.11
  -3  -2   3    2.77    0.11
  -3  -2   3    2.26    0.35
  -3  -2   3    2.69    0.11
   3  -2  -3    2.91    0.13
   3  -2  -3    2.74    0.12
  -3  -2   3    2.52    0.37
   3  -2  -3    2.69    0.12
  -3   2   3    2.85    0.14
  -3   2   3    2.45    0.46
  -3   2   3    2.74    0.13
   3   2  -3    2.74    0.10
   3   2  -3    2.74    0.10
  -3   2   3    2.85    0.14
  -3   2   3    2.87    0.13
  -3   2   3    2.65    0.46
   3   2  -3    2.95    0.11
   2  -2  -3    9.51    0.23
   2  -2  -3    9.38    0.23
  -2  -2   3    9.22    0.39
   2  -2  -3    9.32    0.24
  -2  -2   3    9.27    0.21
  -2  -2   3    9.51    0.21
   2  -2  -3    8.97    0.23
  -2  -2   3    8.79    0.40
   2  -2  -3    9.59    0.23
  -2   2   3    9.67    0.63
  -2   2   3    9.23    0.25
   2   2  -3    9.23    0.21
  -2   2   3    9.58    0.24
  -2   2   3    9.22    0.25
  -2   2   3    9.33    0.25
  -2   2   3    9.30    0.61
  -2   2   3    9.67    0.25
  -1  -2   3   -0.04    0.02
  -1  -2   3    0.01    0.02
   1  -2  -3    0.04    0.04
   1  -2  -3   -0.01    0.04
  -1  -2   3   -0.04    0.12
   1  -2  -3   -0.06    0.04
   1  -2  -3   -0.01    0.04
  -1   2   3   -0.25    0.22
  -1   2   3    0.01    0.04
  -1   2   3   -0.01    0.04
  -1   2   3   -0.02    0.04
  -1   2   3    0.02    0.04
   1   2  -3    0.04    0.02
  -1   2   3    0.12    0.24
   0  -2   3    1.08    0.07
   0  -2  -3    1.09    0.08
   0  -2   3    1.28    0.28
   0  -2   3    0.98    0.27
   0  -2  -3    1.32    0.06
   0  -2   3    1.15    0.07
   0  -2  -3    1.13    0.08
   0  -2  -3    1.18    0.09
   0  -2   3    1.01    0.06
   0  -2  -3    1.21    0.08
   0  -2   3    1.12    0.07
   0  -2   3    1.20    0.08
   0   2  -3    1.23    0.07
   0   2   3    1.10    0.07
   0   2   3    1.95    0.36
   0   2  -3    1.18    0.07
   0   2   3    1.25    0.08
   0   2   3    1.13    0.08
   0   2   3    1.10    0.08
   0   2  -3    1.10    0.06
   0   2  -3    1.19    0.07
   0   2  -3    1.20    0.07
  -1  -2  -3    0.33    0.06
   1  -2   3    0.34    0.07
  -1  -2  -3    0.39    0.07
   1  -2   3    0.38    0.06
   1  -2   3    0.41    0.31
   1  -2   3    0.29    0.06
  -1  -2  -3    0.37    0.07
  -1  -2  -3    0.22    0.07
   1  -2   3    0.34    0.06
   1  -2   3    0.33    0.05
   1  -2   3    0.42    0.07
  -1  -2  -3    0.32    0.33
  -1  -2  -3    0.31    0.05
   1  -2   3    0.45    0.06
   1   2   3    0.34    0.07
   1   2   3    0.39    0.07
  -1   2  -3    0.27    0.06
  -1   2  -3    0.28    0.06
  -1   2  -3    0.45    0.06
   1   2   3    0.34    0.07
   1   2   3    0.46    0.06
   1   2   3    0.50    0.06
   1   2   3    0.39    0.06
   1   2   3    0.34    0.31
  -1   2  -3    0.45    0.05
  -1   2  -3    0.35    0.06
  -1   2  -3    0.41    0.31
   2  -2   3   13.34    0.91
   2  -2   3   13.98    0.37
  -2  -2  -3   13.61    0.34
   2  -2   3   13.61    0.38
   2  -2   3   13.90    0.30
  -2  -2  -3   13.62    0.34
  -2  -2  -3   13.31    0.38
  -2  -2  -3   13.74    0.38
   2  -2   3   14.46    0.35
  -2  -2  -3   14.95    1.02
   2  -2   3   13.31    0.33
   2  -2   3   13.52    0.36
   2   2   3   13.90    0.35
   2   2   3   13.88    0.34
  -2   2  -3   13.65    0.38
  -2   2  -3   14.02    0.35
  -2   2  -3   13.42    0.36
  -2   2  -3   12.86    0.96
   2   2   3   13.72    0.37
  -2   2  -3   13.41    0.34
   2   2   3   13.94    0.37
  -2   2  -3   13.71    0.37
   2   2   3   13.18    0.38
   2   2   3   13.42    1.00
  -3  -2  -3    1.50    0.10
   3  -2   3    1.34    0.11
   3  -2   3    1.50    0.13
   3  -2   3    0.91    0.55
  -3  -2  -3    1.56    0.13
  -3  -2  -3    1.30    0.13
   3  -2   3    1.73    0.14
   3  -2   3    1.64    0.13
  -3  -2  -3    1.44    0.14
   3  -2   3    1.50    0.13
   3  -2   3    1.35    0.10
  -3  -2  -3    1.50    0.58
  -3   2  -3    1.44    0.11
   3   2   3    1.60    0.13
  -3   2  -3    1.36    0.14
   3   2   3    1.54    0.12
  -3   2  -3    1.82    0.62
  -3   2  -3    1.66    0.14
   3   2   3    1.48    0.10
   3   2   3    1.38    0.13
   3   2   3    1.44    0.13
   3   2   3    1.38    0.56
   3   2   3    1.71    0.12
  -3   2  -3    1.40    0.12
   4  -2   3    3.12    0.19
   4  -2   3    3.30    0.20
  -4  -2  -3    4.56    0.91
  -4  -2  -3    2.99    0.16
  -4  -2  -3    2.77    0.20
   4  -2   3    3.10    0.17
   4  -2   3    3.25    0.21
   4  -2   3    3.56    0.86
   4  -2   3    3.38    0.16
  -4  -2  -3    2.93    0.20
   4  -2   3    3.09    0.20
  -4   2  -3    2.98    0.20
   4   2   3    4.18    0.89
   4   2   3    3.22    0.17
   4   2   3    2.96    0.19
   4   2   3    2.96    0.16
   4   2   3    2.91    0.21
  -4   2  -3    3.00    0.16
  -4   2  -3    3.29    0.19
   4   2   3    3.63    0.20
  -4   2  -3    3.52    0.21
   4   2   3    3.18    0.20
  -4   2  -3    2.11    0.76
  -5  -2  -3    0.67    0.16
  -5  -2  -3    0.43    0.79
  -5  -2  -3    0.51    0.15
   5  -2   3    0.77    0.14
  -5  -2  -3    0.60    0.10
   5  -2   3    0.64    0.12
   5  -2   3    0.55    0.15
   5  -2   3    0.73    0.11
   5   2   3    0.67    0.15
   5   2   3    0.56    0.14
  -5   2  -3    0.97    0.18
  -5   2  -3    0.68    0.16
  -5   2  -3    0.63    0.79
   5   2   3    0.59    0.11
  -5   2  -3    0.78    0.11
   5   2   3    0.86    0.13
   6  -2   3    1.62    0.22
  -6  -2  -3    1.34    0.12
  -6  -2  -3    2.60    1.07
  -6  -2  -3    1.65    0.21
   6  -2   3    1.69    0.20
   6  -2   3    1.43    0.17
   6  -2   3    1.62    0.16
  -6  -2  -3    1.55    0.22
   6   2   3    1.75    0.16
  -6   2  -3    1.81    0.22
   6   2   3    1.91    0.21
  -6   2  -3    1.44    0.97
  -6   2  -3    1.59    0.22
  -6   2  -3    1.49    0.14
   6   2   3    1.14    0.19
  -7  -2  -3    0.94    1.05
   7  -2   3    0.80    0.21
   7  -2   3    0.82    0.16
  -7  -2  -3    1.03    0.23
   7  -2   3    0.91    0.21
  -7  -2  -3    1.02    0.23
  -7   2  -3    0.34    1.01
   7   2   3    0.72    0.15
   7   2   3    0.70    0.20
  -7   2  -3    0.56    0.21
  -7   2  -3    0.83    0.12
   7   2   3    0.96    0.22
  -8  -2  -3    0.38    1.08
  -8  -2  -3    0.25    0.22
   8  -2   3    0.12    0.16
  -8   2  -3   -0.19    1.09
   8   2   3    0.51    0.22
   8   2   3    0.57    0.17
   8  -3  -3    0.07    0.13
  -8  -3   3    0.92    0.96
   8  -3  -3    0.52    0.18
  -8  -3   3    0.29    0.18
   8   3  -3    0.38    0.13
   8   3  -3    0.31    0.16
  -8   3   3    0.56    1.04
  -8   3   3   -0.15    0.17
   7  -3  -3    2.38    0.23
  -7  -3   3    3.25    0.97
   7  -3  -3    2.53    0.22
  -7  -3   3    3.03    0.23
   7  -3  -3    2.72    0.17
  -7  -3   3    2.49    0.23
   7   3  -3    2.72    0.22
   7   3  -3    2.53    0.21
  -7   3   3    2.72    0.25
  -7   3   3    2.60    0.23
  -7   3   3    2.09    0.97
  -6  -3   3    3.48    0.22
  -6  -3   3    3.12    0.21
   6  -3  -3    3.33    0.21
   6  -3  -3    3.63    0.23
  -6  -3   3    4.01    0.86
   6  -3  -3    3.25    0.16
   6   3  -3    3.14    0.20
  -6   3   3    3.19    0.23
  -6   3   3    2.90    0.22
  -6   3   3    1.64    0.81
   6   3  -3    3.18    0.19
   5  -3  -3   28.37    0.71
  -5  -3   3   28.87    1.48
   5  -3  -3   29.24    0.68
  -5  -3   3   28.99    0.70
  -5  -3   3   28.93    0.73
  -5   3   3   28.49    0.72
   5   3  -3   28.93    0.65
  -5   3   3   27.86    1.63
  -5   3   3   29.08    0.75
   5   3  -3   27.98    0.69
  -4  -3   3   16.78    0.97
  -4  -3   3   16.66    0.97
   4  -3  -3   16.21    0.40
   4  -3  -3   16.37    0.43
   4  -3  -3   15.90    0.41
  -4  -3   3   16.14    0.41
   4  -3  -3   15.98    0.44
  -4  -3   3   16.21    0.42
  -4  -3   3   15.93    0.41
  -4  -3   3   15.95    0.42
   4   3  -3   16.34    0.38
   4   3  -3   16.31    0.38
  -4   3   3   15.44    0.44
  -4   3   3   16.05    0.43
   4   3  -3   15.65    0.40
  -4   3   3   16.45    0.45
  -4   3   3   14.53    1.10
  -4   3   3   16.13    0.45
  -4   3   3   16.78    1.14
  -3  -3   3  126.98    2.63
   3  -3  -3  126.48    2.74
   3  -3  -3  124.25    2.62
   3  -3  -3  124.50    2.48
  -3  -3   3  121.42    3.45
  -3  -3   3  122.47    3.44
  -3  -3   3  128.02    2.73
   3  -3  -3  127.20    2.48
  -3  -3   3  125.56    2.63
  -3  -3   3  127.39    2.73
  -3   3   3  125.32    2.76
  -3   3   3  127.19    2.66
   3   3  -3  126.39    2.45
   3   3  -3  128.55    2.59
  -3   3   3  124.15    2.76
  -3   3   3  128.83    3.73
   3   3  -3  126.54    2.45
  -3   3   3  122.40    3.73
  -3   3   3  127.48    2.67
   2  -3  -3    8.34    0.21
  -2  -3   3    8.07    0.19
   2  -3  -3    8.18    0.22
  -2  -3   3    8.17    0.19
   2  -3  -3    7.78    0.22
   2  -3  -3    8.12    0.23
  -2  -3   3    8.14    0.19
   2  -3  -3    7.95    0.22
  -2  -3   3    8.34    0.44
  -2  -3   3    7.66    0.42
  -2   3   3    7.95    0.23
  -2   3   3    8.42    0.69
  -2   3   3    7.55    0.23
  -2   3   3    8.49    0.67
   2   3  -3    8.09    0.19
  -2   3   3    8.03    0.24
   2   3  -3    8.21    0.18
   2   3  -3    8.11    0.18
  -2   3   3    7.86    0.24
   1  -3  -3  286.14    5.67
  -1  -3   3  289.79    5.93
   1  -3  -3  285.05    6.17
  -1  -3   3  289.84    6.14
   1  -3  -3  291.15    5.54
  -1  -3   3  280.20    7.23
  -1  -3   3  281.09    7.22
  -1  -3   3  294.32    6.14
   1  -3  -3  283.54    5.55
  -1  -3   3  290.34    5.92
   1  -3  -3  286.83    5.95
  -1   3   3  283.66    7.50
  -1   3   3  287.93    6.17
  -1   3   3  286.93    5.95
   1   3  -3  294.00    5.52
  -1   3   3  283.39    5.95
   1   3  -3  290.99    5.52
   1   3  -3  284.80    5.83
   0  -3   3    1.82    0.33
   0  -3  -3    2.20    0.09
   0  -3   3    1.85    0.34
   0  -3   3    1.81    0.09
   0  -3   3    2.00    0.09
   0  -3  -3    1.45    0.38
   0  -3  -3    1.91    0.11
   0  -3   3    2.10    0.09
   0  -3   3    2.09    0.10
   0  -3   3    1.96    0.10
   0  -3  -3    2.09    0.12
   0  -3  -3    1.96    0.11
   0   3   3    1.80    0.12
   0   3   3    1.76    0.11
   0   3   3    2.18    0.10
   0   3   3    2.15    0.10
   0   3  -3    1.86    0.09
   0   3   3    1.77    0.10
   0   3  -3    1.91    0.09
   0   3   3    1.89    0.09
   0   3  -3    2.03    0.09
   0   3  -3    1.91    0.09
   0   3  -3    2.13    0.10
   0   3   3    1.55    0.38
   1  -3   3   75.52    1.61
   1  -3   3   77.26    1.52
  -1  -3  -3   77.28    1.53
   1  -3   3   75.39    1.54
  -1  -3  -3   76.80    1.62
  -1  -3  -3   73.95    1.71
  -1  -3  -3   78.82    2.52
  -1  -3  -3   74.86    1.55
   1  -3   3   76.59    1.70
  -1  -3  -3   77.43    1.65
   1  -3   3   77.21    1.70
   1  -3   3   75.30    1.64
   1  -3   3   77.63    1.64
   1  -3   3   75.08    2.45
  -1   3  -3   76.93    1.70
   1   3   3   75.49    1.56
   1   3   3   77.15    1.71
  -1   3  -3   75.97    1.52
   1   3   3   74.12    1.62
  -1   3  -3   78.17    1.64
   1   3   3   77.38    2.51
   1   3   3   75.41    1.53
  -1   3  -3   77.94    1.55
  -1   3  -3   76.48    1.61
   1   3   3   75.27    1.70
  -1   3  -3   77.06    2.45
   1   3   3   75.58    1.64
   2  -3   3    3.91    0.17
   2  -3   3    4.05    0.13
   2  -3   3    4.28    0.66
  -2  -3  -3    4.01    0.15
  -2  -3  -3    4.32    0.66
  -2  -3  -3    4.16    0.16
   2  -3   3    4.34    0.18
  -2  -3  -3    4.05    0.18
   2  -3   3    3.61    0.16
   2  -3   3    3.95    0.17
   2  -3   3    4.21    0.15
  -2  -3  -3    4.22    0.18
  -2   3  -3    4.19    0.18
  -2   3  -3    4.26    0.16
  -2   3  -3    3.71    0.15
  -2   3  -3    4.16    0.18
   2   3   3    4.01    0.16
   2   3   3    3.99    0.15
   2   3   3    3.88    0.17
   2   3   3    4.14    0.18
  -2   3  -3    3.58    0.17
  -2   3  -3    4.42    0.68
   2   3   3    4.09    0.18
   2   3   3    3.49    0.63
  -3  -3  -3   29.33    0.73
   3  -3   3   28.27    0.67
   3  -3   3   29.19    1.63
   3  -3   3   29.54    0.61
   3  -3   3   30.16    0.72
   3  -3   3   29.21    0.75
   3  -3   3   30.12    0.68
  -3  -3  -3   29.83    0.67
  -3  -3  -3   28.47    0.75
  -3  -3  -3   28.35    1.61
  -3  -3  -3   30.04    0.66
   3  -3   3   29.10    0.73
   3   3   3   29.28    0.67
   3   3   3   29.71    0.72
  -3   3  -3   29.23    0.67
   3   3   3   29.74    0.62
   3   3   3   30.33    0.73
  -3   3  -3   29.87    1.65
   3   3   3   29.90    0.75
  -3   3  -3   29.78    0.67
  -3   3  -3   30.11    0.73
  -3   3  -3   29.55    0.76
   3   3   3   29.82    0.68
   3   3   3   31.06    1.66
   4  -3   3    3.86    0.23
  -4  -3  -3    3.72    0.23
   4  -3   3    3.82    0.23
   4  -3   3    3.70    0.19
  -4  -3  -3    3.17    0.22
   4  -3   3    4.64    0.92
   4  -3   3    3.34    0.21
   4  -3   3    4.18    0.23
  -4  -3  -3    3.75    0.17
  -4  -3  -3    4.03    0.89
   4  -3   3    3.99    0.17
   4   3   3    3.42    0.20
  -4   3  -3    3.88    0.20
  -4   3  -3    4.09    0.24
   4   3   3    3.92    0.17
   4   3   3    3.61    0.20
   4   3   3    3.98    0.19
  -4   3  -3    3.52    0.22
  -4   3  -3    3.78    0.18
  -4   3  -3    2.54    0.81
  -5  -3  -3   12.63    0.45
   5  -3   3   12.39    0.44
  -5  -3  -3   13.51    0.36
   5  -3   3   13.51    0.40
   5  -3   3   13.21    0.42
  -5  -3  -3   14.10    0.47
  -5  -3  -3   13.74    1.53
   5  -3   3   13.49    0.36
  -5   3  -3   13.41    0.46
   5   3   3   13.47    0.40
  -5   3  -3   13.42    0.45
  -5   3  -3   12.26    1.53
  -5   3  -3   13.09    0.38
   5   3   3   12.95    0.45
   5   3   3   12.88    0.41
   5   3   3   13.08    0.36
   6  -3   3    0.24    0.11
   6  -3   3    0.24    0.13
  -6  -3  -3   -0.71    0.80
  -6  -3  -3    0.08    0.08
  -6  -3  -3    0.08    0.15
  -6  -3  -3    0.30    0.09
   6  -3   3    0.38    0.15
   6  -3   3   -0.06    0.16
  -6  -3  -3    0.26    0.17
   6   3   3    0.16    0.12
   6   3   3    0.12    0.14
  -6   3  -3    0.13    0.10
   6   3   3    0.00    0.16
  -6   3  -3    0.22    0.17
  -6   3  -3    0.10    0.16
  -6   3  -3    0.44    0.95
  -7  -3  -3   11.79    0.50
  -7  -3  -3   10.24    0.47
   7  -3   3   11.56    0.38
   7  -3   3   12.40    0.46
  -7  -3  -3   13.27    1.80
   7   3   3   11.58    0.45
   7   3   3   11.04    0.36
  -7   3  -3   11.08    0.33
   7   3   3   10.99    0.46
  -7   3  -3   13.29    1.86
  -7   3  -3   11.31    0.48
  -8  -3  -3    0.35    0.21
  -8  -3  -3    0.66    1.16
   8  -3   3    0.13    0.17
   8   3   3    0.10    0.16
  -8   3  -3   -0.15    1.12
   8   3   3    0.36    0.22
  -8  -4   3    3.07    0.27
  -8  -4   3    2.74    1.08
   8  -4  -3    2.91    0.20
   8  -4  -3    2.83    0.26
  -8   4   3    2.26    1.15
  -8   4   3    3.19    0.29
   8   4  -3    3.00    0.19
   8   4  -3    3.23    0.26
  -7  -4   3    1.04    0.18
   7  -4  -3    1.49    0.20
   7  -4  -3    1.41    0.14
  -7  -4   3    1.24    0.85
   7  -4  -3    1.49    0.19
  -7  -4   3    1.17    0.19
  -7   4   3    0.09    0.84
   7   4  -3    1.10    0.17
  -7   4   3    1.50    0.22
   7   4  -3    1.37    0.17
  -7   4   3    1.26    0.19
  -6  -4   3    4.67    0.25
  -6  -4   3    4.49    0.23
   6  -4  -3    4.99    0.26
  -6  -4   3    2.93    0.81
   6  -4  -3    4.99    0.19
   6  -4  -3    5.41    0.27
  -6   4   3    5.11    0.27
  -6   4   3    4.55    0.28
   6   4  -3    4.82    0.23
   6   4  -3    4.88    0.24
  -6   4   3    4.07    0.95
  -5  -4   3    0.33    0.11
  -5  -4   3    1.22    0.56
   5  -4  -3    0.54    0.12
  -5  -4   3    0.39    0.11
   5  -4  -3    0.28    0.11
   5   4  -3    0.40    0.10
  -5   4   3   -0.50    0.55
  -5   4   3    0.24    0.11
  -5   4   3    0.35    0.13
   5   4  -3    0.47    0.11
  -4  -4   3    8.07    0.26
   4  -4  -3    8.44    0.26
  -4  -4   3    8.31    0.25
  -4  -4   3    8.10    0.25
   4  -4  -3    7.99    0.27
  -4  -4   3    9.00    0.78
  -4  -4   3    7.63    0.25
  -4  -4   3    8.08    0.76
   4   4  -3    8.13    0.25
  -4   4   3    8.63    0.95
   4   4  -3    7.68    0.23
  -4   4   3    7.91    0.28
  -4   4   3    7.92    0.28
   4   4  -3    8.02    0.23
  -4   4   3    7.68    0.28
  -3  -4   3    4.91    0.16
  -3  -4   3    5.05    0.17
  -3  -4   3    4.70    0.50
   3  -4  -3    4.98    0.18
   3  -4  -3    4.86    0.18
  -3  -4   3    5.06    0.51
   3  -4  -3    5.02    0.18
  -3  -4   3    4.78    0.16
   3  -4  -3    4.87    0.19
   3  -4  -3    4.71    0.15
   3  -4  -3    4.87    0.18
  -3  -4   3    4.84    0.16
  -3   4   3    5.04    0.20
   3   4  -3    4.75    0.15
  -3   4   3    5.81    0.71
  -3   4   3    5.21    0.19
  -3   4   3    4.77    0.20
   3   4  -3    4.68    0.16
  -3   4   3    4.99    0.19
   3   4  -3    4.84    0.15
  -3   4   3    4.89    0.19
  -3   4   3    5.21    0.70
  -3   4   3    5.15    0.20
   2  -4  -3    1.83    0.09
  -2  -4   3    2.19    0.31
   2  -4  -3    1.86    0.11
   2  -4  -3    2.04    0.12
   2  -4  -3    1.86    0.11
  -2  -4   3    1.85    0.09
   2  -4  -3    1.89    0.11
  -2  -4   3    1.75    0.08
  -2  -4   3    2.04    0.09
   2  -4  -3    1.82    0.11
  -2  -4   3    1.96    0.30
  -2  -4   3    1.86    0.08
   2   4  -3    1.89    0.08
  -2   4   3    1.88    0.11
   2   4  -3    1.91    0.08
  -2   4   3    1.88    0.11
  -2   4   3    1.88    0.12
   2   4  -3    1.74    0.08
  -2   4   3    1.71    0.44
  -1  -4   3    0.03    0.03
   1  -4  -3   -0.07    0.05
  -1  -4   3    0.00    0.04
   1  -4  -3    0.05    0.05
   1  -4  -3    0.06    0.04
  -1  -4   3    0.11    0.21
  -1  -4   3    0.05    0.04
   1  -4  -3    0.00    0.05
  -1  -4   3    0.01    0.04
  -1  -4   3    0.17    0.21
  -1  -4   3    0.01    0.04
  -1   4   3   -0.01    0.05
  -1   4   3   -0.01    0.29
  -1   4   3    0.01    0.03
  -1   4   3    0.04    0.03
   1   4  -3    0.00    0.03
  -1   4   3    0.06    0.04
   1   4  -3   -0.01    0.04
   1   4  -3   -0.01    0.04
  -1   4   3    0.00    0.05
  -1   4   3    0.08    0.06
   0  -4   3   27.02    0.64
   0  -4   3   26.63    1.10
   0  -4   3   26.90    0.61
   0  -4   3   27.12    0.59
   0  -4   3   26.83    0.64
   0  -4   3   27.82    0.61
   0  -4   3   26.62    1.09
   0  -4  -3   28.42    1.25
   0  -4  -3   27.56    0.64
   0  -4  -3   27.12    0.58
   0  -4   3   27.17    0.63
   0  -4  -3   26.23    0.66
   0  -4  -3   27.65    0.59
   0   4   3   25.91    0.65
   0   4  -3   26.83    0.57
   0   4   3   27.05    0.63
   0   4  -3   27.48    0.57
   0   4  -3   27.33    0.62
   0   4   3   25.53    1.22
   0   4  -3   28.20    0.60
   0   4  -3   27.57    0.61
   0   4   3   26.62    0.58
   0   4   3   27.51    0.64
   0   4   3   27.53    0.66
   0   4   3   26.39    0.59
   1  -4   3    5.00    0.13
  -1  -4  -3    5.12    0.20
   1  -4   3    5.21    0.17
   1  -4   3    5.21    0.19
  -1  -4  -3    5.16    0.18
   1  -4   3    5.03    0.18
  -1  -4  -3    5.37    0.20
  -1  -4  -3    5.20    0.16
   1  -4   3    5.55    0.18
   1  -4   3    5.05    0.18
   1  -4   3    5.28    0.63
   1  -4   3    5.12    0.15
   1  -4   3    5.21    0.19
  -1  -4  -3    5.47    0.20
  -1  -4  -3    5.07    0.67
  -1   4  -3    5.52    0.19
  -1   4  -3    5.34    0.18
  -1   4  -3    5.61    0.19
  -1   4  -3    5.06    0.17
   1   4   3    5.43    0.21
   1   4   3    5.12    0.20
   1   4   3    5.09    0.18
  -1   4  -3    5.33    0.63
   1   4   3    5.05    0.19
   1   4   3    5.70    0.70
   1   4   3    4.95    0.19
   1   4   3    5.16    0.17
  -1   4  -3    5.17    0.16
   2  -4   3    0.27    0.08
  -2  -4  -3    0.36    0.08
   2  -4   3    0.27    0.08
   2  -4   3    0.48    0.08
  -2  -4  -3    0.28    0.08
   2  -4   3    0.66    0.44
   2  -4   3    0.27    0.05
  -2  -4  -3    0.10    0.42
   2  -4   3    0.30    0.06
  -2  -4  -3    0.32    0.08
  -2  -4  -3    0.39    0.07
   2  -4   3    0.36    0.08
  -2   4  -3    0.31    0.09
   2   4   3    0.28    0.08
   2   4   3    0.19    0.43
   2   4   3    0.20    0.07
  -2   4  -3   -0.10    0.38
   2   4   3    0.18    0.07
  -2   4  -3    0.26    0.07
   2   4   3    0.15    0.08
  -2   4  -3    0.28    0.07
  -2   4  -3    0.23    0.08
   2   4   3    0.34    0.08
  -2   4  -3    0.31    0.08
   3  -4   3    0.17    0.07
  -3  -4  -3    0.14    0.07
  -3  -4  -3    0.19    0.10
   3  -4   3    0.27    0.10
  -3  -4  -3    0.02    0.09
   3  -4   3    0.04    0.09
  -3  -4  -3    0.21    0.08
   3  -4   3    0.20    0.09
   3  -4   3    0.19    0.54
   3  -4   3   -0.01    0.08
  -3  -4  -3   -0.19    0.51
   3  -4   3    0.13    0.07
   3   4   3    0.25    0.08
   3   4   3    0.87    0.56
  -3   4  -3    0.23    0.08
   3   4   3    0.10    0.08
  -3   4  -3    0.28    0.10
  -3   4  -3    0.09    0.07
   3   4   3    0.07    0.09
  -3   4  -3    0.33    0.53
   3   4   3    0.06    0.08
  -3   4  -3    0.23    0.09
   3   4   3    0.19    0.09
   4  -4   3    1.99    0.18
   4  -4   3    2.22    0.13
  -4  -4  -3    2.23    0.19
  -4  -4  -3    2.20    0.19
   4  -4   3    2.19    0.17
   4  -4   3    2.10    0.15
   4  -4   3    2.17    0.18
  -4  -4  -3    2.25    0.15
   4  -4   3    1.52    0.76
   4  -4   3    2.26    0.18
  -4  -4  -3    1.83    0.79
   4   4   3    1.94    0.14
  -4   4  -3    2.10    0.18
  -4   4  -3    2.40    0.15
   4   4   3    2.18    0.17
   4   4   3    2.09    0.18
   4   4   3    2.06    0.13
  -4   4  -3    2.14    0.17
  -4   4  -3    1.95    0.18
  -4   4  -3    1.69    0.76
   5  -4   3    0.36    0.14
  -5  -4  -3    0.62    0.10
   5  -4   3    0.45    0.11
   5  -4   3    0.82    0.17
  -5  -4  -3    0.52    0.16
  -5  -4  -3    0.59    0.10
   5  -4   3    0.35    0.11
  -5  -4  -3   -0.06    0.75
  -5  -4  -3    0.50    0.16
   5   4   3    0.58    0.11
   5   4   3    0.55    0.12
  -5   4  -3   -0.17    0.75
  -5   4  -3    0.58    0.16
  -5   4  -3    0.46    0.10
   5   4   3    0.43    0.14
   5   4   3    0.53    0.13
  -5   4  -3    0.48    0.16
  -6  -4  -3    2.48    0.26
  -6  -4  -3    2.62    1.07
   6  -4   3    2.42    0.24
   6  -4   3    2.01    0.23
  -6  -4  -3    1.98    0.13
  -6  -4  -3    2.04    0.24
   6  -4   3    2.51    0.20
   6  -4   3    2.06    0.17
   6   4   3    2.38    0.23
  -6   4  -3    2.29    0.17
   6   4   3    1.86    0.21
  -6   4  -3    2.57    0.25
  -6   4  -3    2.15    0.24
  -6   4  -3    1.61    1.02
   6   4   3    2.24    0.17
  -7  -4  -3    0.45    0.21
   7  -4   3    0.15    0.14
  -7  -4  -3    0.29    0.93
  -7  -4  -3   -0.02    0.20
   7   4   3    0.40    0.15
   7   4   3    0.21    0.19
   7   4   3   -0.08    0.16
  -7   4  -3    0.20    0.11
  -7   4  -3    0.67    1.09
   8  -4   3    0.06    0.16
  -8  -4  -3    0.70    1.14
  -8  -4  -3   -0.19    0.22
  -8   4  -3    0.82    1.18
   8   4   3    0.13    0.22
   8   4   3    0.08    0.16
   8  -5  -3   10.87    0.45
  -8  -5   3   12.50    1.56
   8  -5  -3   11.08    0.37
  -8  -5   3   11.04    0.44
   8   5  -3   11.44    0.34
  -8   5   3   11.86    0.48
   8   5  -3   11.15    0.43
   7  -5  -3    1.51    0.21
   7  -5  -3    1.44    0.20
  -7  -5   3    1.55    0.19
  -7  -5   3    1.01    0.83
   7  -5  -3    1.18    0.15
  -7  -5   3    1.30    0.19
   7   5  -3    1.45    0.18
  -7   5   3    1.79    0.22
  -7   5   3    1.19    0.21
  -7   5   3    1.76    0.98
   7   5  -3    1.45    0.19
   6  -5  -3   21.69    0.60
   6  -5  -3   22.46    0.63
  -6  -5   3   21.96    0.63
  -6  -5   3   23.49    1.53
  -6  -5   3   22.64    0.62
   6  -5  -3   22.36    0.51
   6   5  -3   23.49    0.61
  -6   5   3   22.33    0.64
  -6   5   3   20.79    1.71
   6   5  -3   22.61    0.57
  -6   5   3   23.42    0.68
   5  -5  -3   10.70    0.37
   5  -5  -3   11.81    0.36
  -5  -5   3   11.38    0.36
  -5  -5   3   10.72    0.35
  -5  -5   3   14.83    1.09
  -5   5   3   10.40    0.38
  -5   5   3   11.01    0.39
   5   5  -3   11.37    0.34
  -5   5   3   12.95    1.33
   5   5  -3   11.20    0.32
  -4  -5   3   58.38    1.30
   4  -5  -3   55.61    1.28
  -4  -5   3   58.44    2.06
  -4  -5   3   56.65    1.30
   4  -5  -3   57.05    1.21
  -4  -5   3   57.90    1.26
  -4  -5   3   57.61    2.05
  -4  -5   3   57.79    1.26
  -4   5   3   56.14    1.30
   4   5  -3   57.37    1.17
   4   5  -3   56.15    1.24
   4   5  -3   57.70    1.17
  -4   5   3   56.28    1.34
  -4   5   3   56.92    2.36
  -3  -5   3    7.65    0.23
   3  -5  -3    8.11    0.25
  -3  -5   3    7.89    0.24
  -3  -5   3    7.87    0.23
   3  -5  -3    8.05    0.26
  -3  -5   3    8.83    0.69
   3  -5  -3    8.21    0.23
  -3  -5   3    7.85    0.23
  -3  -5   3    7.67    0.65
   3  -5  -3    7.88    0.26
   3  -5  -3    7.98    0.26
   3   5  -3    8.30    0.21
   3   5  -3    7.98    0.23
   3   5  -3    8.00    0.22
  -3   5   3    8.27    0.27
  -3   5   3    9.10    0.92
  -3   5   3    7.77    0.27
   2  -5  -3  122.96    2.57
  -2  -5   3  120.19    2.62
  -2  -5   3  122.18    3.38
  -2  -5   3  118.47    3.34
  -2  -5   3  122.32    2.62
   2  -5  -3  119.73    2.43
   2  -5  -3  120.86    2.65
   2  -5  -3  120.22    2.40
  -2  -5   3  120.81    2.53
   2  -5  -3  120.92    2.53
  -2  -5   3  123.63    2.53
  -2   5   3  119.24    2.67
  -2   5   3  124.13    3.72
  -2   5   3  117.07    2.57
  -2   5   3  119.98    2.40
   2   5  -3  121.57    2.36
  -2   5   3  121.44    2.40
   2   5  -3  122.38    2.36
  -2   5   3  118.62    2.66
  -1  -5   3   10.86    0.27
   1  -5  -3   11.11    0.27
   1  -5  -3   10.56    0.32
   1  -5  -3   10.00    0.82
  -1  -5   3   10.22    0.63
  -1  -5   3   10.99    0.28
   1  -5  -3   10.46    0.29
  -1  -5   3   10.47    0.70
   1  -5  -3   10.84    0.31
   1  -5  -3   10.79    0.27
  -1  -5   3   10.53    0.28
  -1  -5   3   10.49    0.29
  -1  -5   3   10.73    0.26
  -1   5   3   10.47    0.27
   1   5  -3   10.82    0.25
  -1   5   3   11.05    0.85
  -1   5   3   11.36    0.31
  -1   5   3   10.74    0.26
   1   5  -3   10.55    0.27
  -1   5   3   10.57    0.31
   1   5  -3   11.23    0.26
   1   5  -3   10.79    0.27
   1   5  -3   10.73    0.25
  -1   5   3   10.54    0.30
  -1   5   3   10.89    0.32
   0  -5   3   75.13    1.66
   0  -5   3   74.45    1.56
   0  -5   3   74.03    2.36
   0  -5  -3   73.32    1.51
   0  -5  -3   72.16    2.49
   0  -5   3   75.96    1.59
   0  -5  -3   73.52    1.68
   0  -5  -3   74.67    1.62
   0  -5  -3   74.14    1.52
   0  -5   3   67.82    1.59
   0   5  -3   75.11    1.51
   0   5  -3   74.41    1.58
   0   5  -3   75.47    1.57
   0   5   3   73.81    1.49
   0   5   3   75.02    1.67
   0   5  -3   74.26    1.48
   0   5  -3   75.28    1.48
   0   5   3   73.41    1.61
   0   5   3   76.41    1.68
   0   5   3   77.25    2.54
   0   5  -3   76.78    1.64
   0   5   3   73.06    1.53
   1  -5   3    1.97    0.13
   1  -5   3    2.10    0.12
   1  -5   3    2.16    0.13
   1  -5   3    2.01    0.07
  -1  -5  -3    1.94    0.12
   1  -5   3    2.40    0.13
   1  -5   3    1.91    0.11
  -1  -5  -3    2.06    0.11
   1  -5   3    2.31    0.50
   1  -5   3    1.83    0.09
  -1  -5  -3    2.06    0.15
  -1  -5  -3    2.05    0.14
  -1  -5  -3    2.47    0.54
   1  -5   3    1.92    0.13
  -1   5  -3    1.93    0.13
   1   5   3    1.81    0.12
  -1   5  -3    2.04    0.12
   1   5   3    1.51    0.50
   1   5   3    2.00    0.12
  -1   5  -3    1.86    0.12
   1   5   3    1.86    0.13
  -1   5  -3    2.02    0.11
  -1   5  -3    2.08    0.12
   1   5   3    1.94    0.13
  -1   5  -3    2.07    0.50
  -2  -5  -3   22.20    0.50
   2  -5   3   22.16    0.52
   2  -5   3   21.57    1.35
  -2  -5  -3   21.82    0.51
   2  -5   3   21.42    0.50
   2  -5   3   21.00    0.57
   2  -5   3   21.94    0.45
  -2  -5  -3   20.87    0.58
   2  -5   3   22.02    0.54
   2  -5   3   21.90    0.56
  -2  -5  -3   21.30    0.56
  -2  -5  -3   23.49    1.30
   2   5   3   24.42    1.32
   2   5   3   22.34    0.56
   2   5   3   21.80    0.52
  -2   5  -3   21.73    0.55
   2   5   3   20.95    0.55
   2   5   3   21.63    0.57
  -2   5  -3   21.81    0.51
  -2   5  -3   21.22    0.57
  -2   5  -3   21.94    0.52
  -2   5  -3   23.81    1.37
   2   5   3   21.76    0.52
   3  -5   3   -0.01    0.09
  -3  -5  -3    0.76    0.60
   3  -5   3   -0.01    0.08
  -3  -5  -3    0.17    0.10
   3  -5   3   -0.03    0.07
   3  -5   3   -0.19    0.46
   3  -5   3    0.08    0.09
  -3  -5  -3   -0.08    0.07
   3  -5   3   -0.01    0.08
  -3  -5  -3    0.05    0.07
   3  -5   3    0.01    0.06
  -3  -5  -3    0.15    0.11
   3   5   3    0.06    0.09
   3   5   3    0.04    0.09
  -3   5  -3    0.09    0.07
  -3   5  -3    0.10    0.09
   3   5   3    0.17    0.54
  -3   5  -3    0.03    0.09
   3   5   3    0.02    0.09
  -3   5  -3    0.29    0.50
   3   5   3   -0.01    0.08
   3   5   3    0.04    0.07
  -3   5  -3   -0.02    0.09
   4  -5   3   31.71    0.79
  -4  -5  -3   32.13    1.89
   4  -5   3   30.97    0.66
   4  -5   3   30.78    0.82
   4  -5   3   31.13    0.74
  -4  -5  -3   32.02    0.69
   4  -5   3   32.50    2.00
  -4  -5  -3   31.02    0.69
   4  -5   3   30.60    0.72
  -4  -5  -3   29.42    0.81
   4  -5   3   30.40    0.79
  -4  -5  -3   30.38    0.80
  -4   5  -3   30.34    0.72
  -4   5  -3   30.06    1.94
  -4   5  -3   31.38    0.73
   4   5   3   28.98    0.77
   4   5   3   30.49    0.66
  -4   5  -3   29.32    0.79
   4   5   3   31.03    0.74
   4   5   3   30.38    0.72
  -4   5  -3   30.11    0.82
   5  -5   3    0.45    0.11
  -5  -5  -3    0.86    0.17
  -5  -5  -3    0.62    0.10
  -5  -5  -3    0.55    0.16
  -5  -5  -3    2.05    0.91
   5  -5   3    0.34    0.12
   5  -5   3    0.87    0.17
   5  -5   3    0.64    0.15
   5   5   3    0.68    0.16
  -5   5  -3    0.51    0.16
  -5   5  -3    0.48    0.15
   5   5   3    0.75    0.11
  -5   5  -3    0.52    0.83
   5   5   3    0.66    0.12
   5   5   3    0.50    0.14
  -5   5  -3    0.65    0.12
   6  -5   3   26.80    0.65
  -6  -5  -3   27.68    0.80
   6  -5   3   28.62    0.80
   6  -5   3   27.54    0.75
   6  -5   3   27.63    0.72
  -6  -5  -3   28.58    0.83
  -6  -5  -3   29.27    2.18
  -6  -5  -3   28.24    0.61
  -6   5  -3   27.83    0.81
  -6   5  -3   29.63    2.52
   6   5   3   27.26    0.74
  -6   5  -3   28.94    0.68
   6   5   3   28.27    0.80
   6   5   3   27.78    0.65
  -7  -5  -3    0.18    0.19
  -7  -5  -3    0.33    0.21
   7  -5   3    0.56    0.16
  -7  -5  -3    0.33    1.03
   7  -5   3    0.39    0.16
  -7   5  -3   -0.89    0.91
   7   5   3    0.23    0.20
   7   5   3    0.39    0.15
  -7   5  -3    0.62    0.13
   7   5   3    0.35    0.20
   8  -5   3   14.40    0.46
  -8  -5  -3   13.25    0.57
  -8  -5  -3   10.06    1.76
   8   5   3   13.85    0.55
  -8   5  -3   12.60    2.03
   8   5   3   13.54    0.44
   8  -6  -3   -0.22    0.14
  -8  -6   3    0.07    0.94
   8  -6  -3    0.56    0.21
   8   6  -3    0.45    0.14
   8   6  -3    0.54    0.19
  -8   6   3    0.89    1.10
  -8   6   3    0.55    0.22
   7  -6  -3    0.95    0.20
  -7  -6   3    2.01    0.90
  -7  -6   3    0.96    0.18
  -7  -6   3    0.82    0.18
   7  -6  -3    0.91    0.19
   7  -6  -3    1.02    0.15
  -7   6   3    0.87    0.19
  -7   6   3    0.05    0.87
   7   6  -3    1.19    0.19
  -7   6   3    1.08    0.22
   7   6  -3    1.18    0.17
   6  -6  -3    0.08    0.10
   6  -6  -3   -0.05    0.14
  -6  -6   3   -0.17    0.12
   6  -6  -3   -0.14    0.13
  -6  -6   3    0.34    0.66
  -6  -6   3    0.05    0.13
   6   6  -3   -0.09    0.12
  -6   6   3    0.16    0.78
  -6   6   3   -0.05    0.13
  -6   6   3   -0.17    0.13
   6   6  -3   -0.01    0.12
   5  -6  -3    0.08    0.11
  -5  -6   3   -0.11    0.10
   5  -6  -3    0.00    0.12
   5  -6  -3    0.23    0.12
  -5  -6   3   -0.03    0.10
  -5  -6   3    0.34    0.55
  -5   6   3    0.13    0.12
  -5   6   3   -0.02    0.12
   5   6  -3   -0.05    0.09
  -5   6   3    0.56    0.66
   5   6  -3    0.09    0.10
  -4  -6   3    3.77    0.18
  -4  -6   3    3.66    0.18
  -4  -6   3    3.45    0.17
   4  -6  -3    3.59    0.20
  -4  -6   3    3.68    0.62
  -4  -6   3    3.92    0.63
  -4  -6   3    3.79    0.18
   4  -6  -3    3.10    0.18
   4   6  -3    3.40    0.16
  -4   6   3    3.35    0.21
  -4   6   3    4.00    0.84
   4   6  -3    3.48    0.17
  -4   6   3    3.14    0.20
  -3  -6   3    2.52    0.13
  -3  -6   3    2.55    0.14
   3  -6  -3    2.63    0.13
  -3  -6   3    2.83    0.48
   3  -6  -3    2.90    0.16
   3  -6  -3    2.62    0.15
  -3  -6   3    2.52    0.14
   3  -6  -3    2.39    0.15
   3  -6  -3    2.83    0.16
  -3  -6   3    2.85    0.14
  -3  -6   3    3.01    0.50
  -3   6   3    2.57    0.17
   3   6  -3    2.40    0.13
  -3   6   3    2.64    0.17
  -3   6   3    2.81    0.17
  -3   6   3    2.66    0.17
   3   6  -3    2.30    0.13
  -3   6   3    2.31    0.62
   3   6  -3    2.33    0.12
   2  -6  -3    9.56    0.30
  -2  -6   3   10.16    0.72
   2  -6  -3   10.05    0.31
  -2  -6   3   10.15    0.28
  -2  -6   3    9.76    0.27
   2  -6  -3    9.86    0.30
   2  -6  -3    9.73    0.31
  -2  -6   3   10.14    0.27
  -2  -6   3    9.81    0.27
   2  -6  -3    9.97    0.26
  -2  -6   3   10.06    0.74
   2  -6  -3   10.17    0.29
   2  -6  -3    9.65    0.30
  -2   6   3   10.05    0.32
  -2   6   3    9.88    0.31
  -2   6   3   10.90    0.99
  -2   6   3    9.84    0.24
   2   6  -3   10.04    0.25
   2   6  -3    9.85    0.25
  -2   6   3    9.23    0.30
  -2   6   3    9.75    0.31
  -2   6   3    9.48    0.24
  -1  -6   3   15.02    0.38
   1  -6  -3   15.02    1.02
  -1  -6   3   14.88    0.35
  -1  -6   3   15.04    0.39
   1  -6  -3   14.89    0.36
   1  -6  -3   14.06    0.37
   1  -6  -3   14.81    0.40
  -1  -6   3   14.67    0.37
   1  -6  -3   14.34    0.42
  -1  -6   3   14.57    0.37
  -1  -6   3   14.35    0.83
  -1  -6   3   15.83    0.89
  -1   6   3   15.31    0.41
   1   6  -3   14.91    0.36
   1   6  -3   14.83    0.35
  -1   6   3   15.06    0.35
  -1   6   3   15.32    0.43
   1   6  -3   14.67    0.36
  -1   6   3   14.74    0.40
  -1   6   3   14.67    1.03
  -1   6   3   14.97    0.41
   1   6  -3   14.78    0.34
  -1   6   3   14.87    0.36
   0  -6  -3   18.94    0.46
   0  -6  -3   20.95    1.20
   0  -6   3   17.05    1.00
   0  -6  -3   19.39    0.50
   0  -6   3   18.58    0.45
   0  -6  -3   18.87    0.52
   0  -6   3   19.47    0.47
   0  -6   3   19.14    0.47
   0  -6  -3   18.53    0.44
   0  -6   3   19.74    0.49
   0  -6  -3   18.95    0.44
   0   6   3   19.51    0.50
   0   6  -3   19.51    0.46
   0   6   3   18.67    0.44
   0   6   3   19.50    1.18
   0   6  -3   19.14    0.43
   0   6  -3   19.07    0.46
   0   6   3   18.38    0.45
   0   6  -3   18.94    0.47
   0   6  -3   18.68    0.44
   0   6   3   18.49    0.48
   0   6   3   19.72    0.52
  -1  -6  -3    5.16    0.18
   1  -6   3    5.70    0.20
  -1  -6  -3    5.34    0.20
   1  -6   3    5.47    0.13
   1  -6   3    5.27    0.21
   1  -6   3    5.42    0.22
  -1  -6  -3    5.32    0.22
   1  -6   3    5.29    0.16
   1  -6   3    5.61    0.19
  -1  -6  -3    5.38    0.23
  -1  -6  -3    5.60    0.18
  -1  -6  -3    5.58    0.77
   1  -6   3    5.68    0.21
   1  -6   3    5.65    0.22
   1  -6   3    5.44    0.72
   1   6   3    5.70    0.22
   1   6   3    5.23    0.20
   1   6   3    5.54    0.78
  -1   6  -3    5.77    0.19
   1   6   3    5.57    0.19
  -1   6  -3    5.59    0.20
  -1   6  -3    5.44    0.21
   1   6   3    5.61    0.21
  -1   6  -3    5.92    0.21
  -1   6  -3    7.36    0.80
  -1   6  -3    5.44    0.19
   2  -6   3    7.57    0.96
   2  -6   3    7.75    0.29
  -2  -6  -3    8.27    0.30
  -2  -6  -3   11.19    1.13
   2  -6   3    8.44    0.29
  -2  -6  -3    8.68    0.25
  -2  -6  -3    8.86    0.27
   2  -6   3    8.71    0.22
  -2  -6  -3    8.67    0.30
   2  -6   3    9.16    0.28
   2  -6   3    8.71    0.25
  -2  -6  -3    8.77    0.25
   2  -6   3    8.69    0.27
   2   6   3    8.54    0.30
  -2   6  -3    8.43    0.30
   2   6   3   10.64    1.09
  -2   6  -3    8.61    0.26
   2   6   3    8.37    0.27
  -2   6  -3    8.72    0.29
   2   6   3    8.77    0.29
   2   6   3    8.48    0.29
   2   6   3    8.05    0.26
  -2   6  -3    8.26    0.26
  -2   6  -3    8.47    0.98
   3  -6   3    0.54    0.11
   3  -6   3    0.55    0.12
  -3  -6  -3    0.45    0.10
   3  -6   3    0.55    0.08
   3  -6   3    0.30    0.11
  -3  -6  -3    0.62    0.09
   3  -6   3    0.62    0.12
   3  -6   3    0.33    0.61
  -3  -6  -3    0.48    0.12
  -3  -6  -3    0.32    0.08
   3  -6   3    0.56    0.09
  -3  -6  -3    0.56    0.12
  -3  -6  -3    0.02    0.58
  -3   6  -3    0.50    0.09
  -3   6  -3    0.11    0.57
  -3   6  -3    0.38    0.11
   3   6   3    0.28    0.10
  -3   6  -3    0.67    0.13
   3   6   3    0.61    0.11
  -3   6  -3    0.54    0.10
   3   6   3    0.52    0.09
   3   6   3    0.36    0.11
   3   6   3    0.51    0.60
   3   6   3    0.53    0.11
   4  -6   3    3.59    0.23
   4  -6   3    3.83    0.20
  -4  -6  -3    3.93    0.24
   4  -6   3    3.99    0.23
   4  -6   3    3.64    0.24
   4  -6   3    4.36    0.24
   4  -6   3    3.43    0.94
   4  -6   3    3.46    0.17
  -4  -6  -3    4.37    1.00
  -4  -6  -3    4.00    0.17
  -4  -6  -3    3.50    0.24
  -4   6  -3    4.71    1.03
  -4   6  -3    3.98    0.24
  -4   6  -3    3.78    0.25
   4   6   3    3.56    0.21
   4   6   3    3.82    0.20
  -4   6  -3    3.86    0.21
   4   6   3    3.47    0.24
  -4   6  -3    3.97    0.20
   5  -6   3    4.56    0.25
  -5  -6  -3    4.73    1.14
  -5  -6  -3    4.30    0.29
   5  -6   3    4.53    0.27
  -5  -6  -3    5.02    0.19
  -5  -6  -3    4.64    0.27
   5  -6   3    4.91    0.29
   5  -6   3    4.65    0.21
  -5   6  -3    4.86    0.30
   5   6   3    4.95    0.26
  -5   6  -3    4.97    0.23
  -5   6  -3    4.63    1.18
   5   6   3    4.88    0.24
  -5   6  -3    4.86    0.29
   5   6   3    5.39    0.29
   5   6   3    4.90    0.22
  -6  -6  -3    0.61    0.95
   6  -6   3    1.10    0.17
   6  -6   3    0.73    0.14
  -6  -6  -3    1.12    0.21
  -6  -6  -3    0.88    0.09
  -6  -6  -3    1.26    0.22
  -6   6  -3    2.32    1.14
  -6   6  -3    1.15    0.14
   6   6   3    1.05    0.21
   6   6   3    0.82    0.18
   6   6   3    1.07    0.15
  -7  -6  -3    3.76    1.26
  -7  -6  -3    3.78    0.34
   7  -6   3    3.45    0.26
   7  -6   3    3.66    0.23
  -7  -6  -3    3.48    0.31
   7   6   3    3.58    0.29
  -7   6  -3    3.25    0.20
   7   6   3    3.43    0.30
   7   6   3    3.22    0.23
  -7   6  -3    2.53    1.30
  -8  -6  -3    0.93    1.18
   8  -6   3    0.58    0.18
  -8  -6  -3    0.55    0.23
   8   6   3    0.40    0.23
   8   6   3    0.30    0.17
  -8  -7   3    4.16    1.16
   8  -7  -3    2.93    0.28
   8  -7  -3    2.84    0.22
  -8   7   3    3.67    1.31
   8   7  -3    3.13    0.26
  -8   7   3    2.75    0.29
   8   7  -3    2.99    0.20
   7  -7  -3   14.84    0.50
  -7  -7   3   17.04    1.61
  -7  -7   3   14.89    0.50
   7  -7  -3   14.12    0.41
   7  -7  -3   15.16    0.53
  -7  -7   3   14.90    0.52
  -7   7   3   15.04    1.82
   7   7  -3   14.42    0.49
  -7   7   3   15.17    0.54
  -7   7   3   14.75    0.55
   7   7  -3   14.41    0.46
   6  -7  -3    5.75    0.31
  -6  -7   3    5.58    0.27
  -6  -7   3    4.82    0.96
   6  -7  -3    6.04    0.30
  -6  -7   3    5.52    0.28
   6  -7  -3    5.86    0.23
  -6   7   3    5.18    0.31
   6   7  -3    5.34    0.26
   6   7  -3    5.97    0.27
  -6   7   3    5.52    0.31
  -6   7   3    6.63    1.23
  -5  -7   3   29.02    1.59
  -5  -7   3   27.52    0.73
   5  -7  -3   28.66    0.77
   5  -7  -3   28.72    0.75
   5  -7  -3   27.89    0.70
  -5  -7   3   27.43    0.70
  -5   7   3   27.22    0.75
   5   7  -3   29.04    0.70
  -5   7   3   28.68    1.85
   5   7  -3   28.97    0.66
  -5   7   3   26.92    0.77
   4  -7  -3    3.53    0.20
  -4  -7   3    3.76    0.19
  -4  -7   3    3.36    0.18
   4  -7  -3    3.62    0.21
  -4  -7   3    4.11    0.67
  -4  -7   3    5.62    0.75
  -4   7   3    3.37    0.83
  -4   7   3    3.26    0.21
   4   7  -3    3.76    0.18
   4   7  -3    3.42    0.18
  -4   7   3    3.97    0.23
   3  -7  -3   76.71    1.59
  -3  -7   3   75.61    2.53
  -3  -7   3   76.05    1.66
  -3  -7   3   73.53    2.50
   3  -7  -3   74.76    1.67
  -3  -7   3   78.90    1.71
  -3  -7   3   76.30    1.71
   3  -7  -3   76.60    1.69
   3  -7  -3   77.79    1.75
  -3  -7   3   77.06    1.65
   3  -7  -3   75.19    1.58
  -3   7   3   76.69    1.54
  -3   7   3   75.99    1.54
  -3   7   3   74.91    1.76
  -3   7   3   78.54    1.77
   3   7  -3   76.86    1.54
  -3   7   3   75.44    1.70
  -3   7   3   75.29    2.86
   3   7  -3   77.21    1.54
  -2  -7   3    3.34    0.15
   2  -7  -3    3.21    0.18
  -2  -7   3    3.56    0.16
   2  -7  -3    3.50    0.18
  -2  -7   3    3.52    0.16
   2  -7  -3    2.94    0.17
  -2  -7   3    3.53    0.15
   2  -7  -3    2.76    0.65
   2  -7  -3    3.58    0.15
  -2  -7   3    3.70    0.58
   2  -7  -3    3.35    0.18
   2  -7  -3    3.24    0.17
   2  -7  -3    3.73    0.19
  -2  -7   3    3.20    0.51
  -2   7   3    3.34    0.18
   2   7  -3    3.25    0.14
   2   7  -3    3.17    0.14
  -2   7   3    3.31    0.18
  -2   7   3    3.20    0.15
  -2   7   3    3.47    0.19
  -2   7   3    3.56    0.18
  -2   7   3    3.38    0.13
  -2   7   3    2.88    0.67
   1  -7  -3   45.97    0.96
  -1  -7   3   45.29    1.06
  -1  -7   3   44.91    0.98
   1  -7  -3   45.02    0.97
  -1  -7   3   44.70    1.01
  -1  -7   3   44.33    1.70
   1  -7  -3   45.46    1.05
  -1  -7   3   47.28    1.05
  -1  -7   3   43.70    1.74
  -1  -7   3   45.79    1.01
   1  -7  -3   42.77    1.91
   1  -7  -3   45.04    1.09
   1   7  -3   46.30    1.02
  -1   7   3   45.61    1.95
  -1   7   3   44.13    0.96
  -1   7   3   44.20    1.07
   1   7  -3   45.74    0.94
  -1   7   3   45.79    0.96
   1   7  -3   46.40    0.95
  -1   7   3   46.89    1.09
  -1   7   3   44.01    1.04
   1   7  -3   45.93    0.99
   0  -7  -3   22.45    0.54
   0  -7   3   22.96    0.54
   0  -7  -3   20.69    1.31
   0  -7   3   22.64    0.46
   0  -7  -3   22.80    0.61
   0  -7  -3   22.46    0.52
   0  -7   3   19.71    0.56
   0  -7   3   22.90    0.56
   0  -7   3   22.74    0.56
   0  -7   3   23.64    0.58
   0  -7  -3   23.39    0.59
   0   7  -3   23.14    0.52
   0   7   3   23.12    1.38
   0   7   3   22.23    0.54
   0   7   3   23.59    0.58
   0   7  -3   23.45    0.52
   0   7  -3   23.40    0.55
   0   7   3   22.28    0.53
   0   7  -3   23.39    0.55
   0   7   3   22.01    0.59
   0   7  -3   23.18    0.56
  -1  -7  -3   48.67    1.13
  -1  -7  -3   45.96    2.09
   1  -7   3   51.30    1.15
  -1  -7  -3   48.73    1.05
   1  -7   3   49.19    1.02
   1  -7   3   48.98    2.03
  -1  -7  -3   47.34    1.17
   1  -7   3   48.18    1.09
   1  -7   3   47.46    1.11
  -1  -7  -3   48.86    1.04
   1  -7   3   48.44    1.16
   1  -7   3   47.74    0.92
   1  -7   3   49.40    1.03
  -1   7  -3   49.93    1.14
  -1   7  -3   49.20    1.09
   1   7   3   48.80    1.06
   1   7   3   48.31    1.04
  -1   7  -3   48.56    1.03
  -1   7  -3   51.22    2.04
   1   7   3   49.03    1.16
   1   7   3   49.99    1.12
   1   7   3   47.69    2.12
  -1   7  -3   50.42    1.05
  -1   7  -3   50.39    1.11
   2  -7   3   54.90    1.25
   2  -7   3   54.42    1.16
  -2  -7  -3   54.05    1.26
  -2  -7  -3   53.24    1.30
   2  -7   3   53.64    1.30
   2  -7   3   55.33    1.16
   2  -7   3   54.01    1.06
   2  -7   3   54.96    2.33
  -2  -7  -3   55.47    1.16
   2  -7   3   55.42    1.23
  -2  -7  -3   51.55    2.32
  -2  -7  -3   54.62    1.17
  -2   7  -3   55.72    1.29
   2   7   3   54.74    2.37
   2   7   3   55.60    1.16
  -2   7  -3   55.70    1.25
   2   7   3   55.14    1.29
  -2   7  -3   52.44    2.31
   2   7   3   56.97    1.25
  -2   7  -3   54.07    1.16
   2   7   3   53.88    1.18
  -2   7  -3   54.80    1.18
   3  -7   3   15.91    1.49
   3  -7   3   12.67    0.38
  -3  -7  -3   13.96    1.40
   3  -7   3   13.31    0.42
   3  -7   3   13.67    0.33
  -3  -7  -3   12.79    0.35
  -3  -7  -3   12.94    0.38
   3  -7   3   13.75    0.43
  -3  -7  -3   12.82    0.42
   3  -7   3   12.87    0.40
  -3  -7  -3   11.60    0.42
   3  -7   3   13.31    0.36
  -3   7  -3   15.29    1.46
   3   7   3   17.36    1.54
  -3   7  -3   13.47    0.43
  -3   7  -3   12.66    0.37
   3   7   3   13.38    0.41
  -3   7  -3   12.41    0.37
   3   7   3   12.93    0.37
   3   7   3   13.34    0.38
   3   7   3   14.32    0.43
  -3   7  -3   12.57    0.41
   3   7   3   13.44    0.42
   4  -7   3   33.17    0.71
  -4  -7  -3   32.31    0.88
   4  -7   3   33.39    0.85
  -4  -7  -3   32.72    0.74
  -4  -7  -3   33.16    0.86
   4  -7   3   33.40    0.80
  -4  -7  -3   31.10    2.01
   4  -7   3   35.77    2.17
   4  -7   3   32.41    0.78
   4   7   3   33.16    0.85
  -4   7  -3   33.04    0.89
   4   7   3   33.50    0.79
   4   7   3   33.78    0.79
  -4   7  -3   33.02    0.78
  -4   7  -3   34.47    2.13
  -4   7  -3   33.09    0.86
  -5  -7  -3   11.16    0.45
   5  -7   3   11.98    0.39
   5  -7   3   12.15    0.44
   5  -7   3   11.67    0.34
  -5  -7  -3   11.88    0.47
  -5  -7  -3   14.89    1.66
  -5  -7  -3   12.45    0.33
   5  -7   3   11.73    0.42
   5   7   3   12.37    0.40
  -5   7  -3   12.97    0.47
  -5   7  -3   17.91    1.88
  -5   7  -3   12.56    0.38
   5   7   3   12.06    0.41
   5   7   3   11.62    0.44
  -5   7  -3   12.75    0.47
  -6  -7  -3   13.98    0.31
  -6  -7  -3   13.91    0.55
   6  -7   3   14.09    0.45
  -6  -7  -3   13.05    0.50
  -6  -7  -3    9.40    1.50
   6  -7   3   13.58    0.40
  -6   7  -3   16.29    2.02
   6   7   3   12.52    0.47
   6   7   3   13.72    0.40
  -6   7  -3   13.91    0.41
   6   7   3   13.20    0.50
  -7  -7  -3    8.01    0.44
  -7  -7  -3    8.10    0.44
  -7  -7  -3    8.24    1.57
   7  -7   3    8.11    0.32
   7  -7   3    8.55    0.37
   7   7   3    7.56    0.32
   7   7   3    7.58    0.38
  -7   7  -3    8.18    0.31
   7   7   3    8.62    0.43
   8  -7   3    4.17    0.27
  -8  -7  -3    3.58    1.42
   8   7   3    4.33    0.36
   8  -8  -3    0.06    0.20
  -8  -8   3   -1.24    0.92
   8  -8  -3    0.35    0.16
  -8   8   3    1.27    1.18
   8   8  -3    0.13    0.14
   8   8  -3    0.06    0.18
  -7  -8   3    0.12    0.16
   7  -8  -3    0.14    0.18
   7  -8  -3    0.21    0.13
  -7  -8   3    0.69    0.89
   7  -8  -3    0.24    0.18
   7   8  -3    0.22    0.16
  -7   8   3   -1.02    0.86
  -7   8   3   -0.01    0.18
  -7   8   3    0.11    0.19
   6  -8  -3    0.16    0.15
  -6  -8   3   -0.09    0.13
  -6  -8   3    0.24    0.14
   6  -8  -3    0.14    0.15
   6  -8  -3    0.07    0.11
  -6  -8   3    0.80    0.74
  -6   8   3    0.00    0.16
  -6   8   3    0.11    0.16
   6   8  -3    0.16    0.12
  -6   8   3    1.02    0.89
   6   8  -3   -0.17    0.13
   5  -8  -3    2.60    0.22
  -5  -8   3    2.65    0.20
  -5  -8   3    4.08    0.81
   5  -8  -3    2.90    0.22
  -5  -8   3    2.40    0.19
   5  -8  -3    2.63    0.23
  -5   8   3    2.43    0.22
   5   8  -3    2.65    0.18
  -5   8   3    2.45    0.22
  -5   8   3    2.79    0.91
   5   8  -3    2.59    0.19
  -4  -8   3    1.91    0.61
   4  -8  -3    2.12    0.18
  -4  -8   3    2.44    0.17
  -4  -8   3    1.94    0.15
   4  -8  -3    1.72    0.17
   4   8  -3    1.95    0.15
  -4   8   3    1.97    0.08
  -4   8   3    2.10    0.19
   4   8  -3    1.94    0.14
  -4   8   3    1.19    0.74
  -4   8   3    1.77    0.18
  -3  -8   3    4.08    0.67
   3  -8  -3    2.84    0.18
  -3  -8   3    3.31    0.61
   3  -8  -3    3.38    0.17
  -3  -8   3    3.44    0.18
  -3  -8   3    3.07    0.17
  -3  -8   3    3.33    0.18
   3  -8  -3    2.86    0.18
  -3  -8   3    3.36    0.18
  -3   8   3    3.21    0.13
  -3   8   3    3.82    0.86
  -3   8   3    3.17    0.20
   3   8  -3    3.43    0.17
  -3   8   3    3.25    0.20
   3   8  -3    3.37    0.16
   2  -8  -3    0.20    0.09
  -2  -8   3    0.20    0.38
  -2  -8   3    0.15    0.08
   2  -8  -3    0.13    0.09
  -2  -8   3    0.10    0.07
   2  -8  -3    0.09    0.07
   2  -8  -3    0.25    0.10
   2  -8  -3    0.35    0.51
   2  -8  -3    0.06    0.08
   2  -8  -3    0.21    0.09
  -2  -8   3    0.21    0.43
   2  -8  -3    0.25    0.10
  -2  -8   3    0.29    0.09
  -2  -8   3    0.18    0.07
  -2   8   3    0.11    0.06
  -2   8   3    0.05    0.10
  -2   8   3    0.12    0.08
   2   8  -3    0.11    0.07
  -2   8   3   -0.01    0.51
  -2   8   3    0.21    0.09
   2   8  -3    0.16    0.07
  -2   8   3    0.06    0.09
  -1  -8   3    0.19    0.36
  -1  -8   3    0.07    0.07
   1  -8  -3   -0.07    0.08
  -1  -8   3    0.14    0.06
  -1  -8   3    0.10    0.07
   1  -8  -3    0.44    0.50
   1  -8  -3    0.09    0.08
   1  -8  -3   -0.01    0.08
  -1  -8   3    0.53    0.42
   1  -8  -3   -0.10    0.06
   1  -8  -3    0.10    0.10
  -1  -8   3    0.10    0.08
  -1  -8   3    0.06    0.07
   1   8  -3    0.06    0.06
  -1   8   3    0.13    0.09
  -1   8   3    0.10    0.48
  -1   8   3    0.00    0.06
   1   8  -3    0.05    0.05
  -1   8   3    0.07    0.08
   1   8  -3    0.02    0.06
  -1   8   3    0.08    0.09
   1   8  -3    0.07    0.07
  -1   8   3    0.02    0.07
   1   8  -3   -0.02    0.07
   0  -8   3    2.98    0.17
   0  -8   3    2.98    0.10
   0  -8   3    3.01    0.09
   0  -8  -3    2.95    0.69
   0  -8  -3    3.20    0.18
   0  -8   3    3.14    0.17
   0  -8  -3    2.92    0.14
   0  -8   3    3.33    0.18
   0  -8   3    3.20    0.17
   0  -8   3    3.32    0.16
   0  -8  -3    2.96    0.19
   0  -8  -3    3.16    0.18
   0  -8   3    2.30    0.57
   0  -8   3    2.90    0.15
   0   8  -3    3.19    0.16
   0   8   3    2.87    0.15
   0   8  -3    3.22    0.15
   0   8  -3    2.97    0.15
   0   8   3    3.39    0.75
   0   8   3    3.00    0.18
   0   8   3    3.03    0.16
   0   8   3    3.28    0.18
   0   8  -3    3.27    0.15
   0   8  -3    3.68    0.16
   1  -8   3    0.00    0.09
   1  -8   3    0.16    0.08
  -1  -8  -3    0.31    0.55
   1  -8   3    0.26    0.09
   1  -8   3    0.20    0.09
   1  -8   3    0.13    0.04
  -1  -8  -3    0.17    0.11
  -1  -8  -3    0.26    0.10
   1  -8   3   -0.50    0.41
   1  -8   3    0.27    0.09
   1  -8   3    0.11    0.09
  -1  -8  -3    0.07    0.07
  -1  -8  -3    0.23    0.09
   1  -8   3    0.16    0.06
  -1   8  -3    0.13    0.07
  -1   8  -3    0.20    0.48
  -1   8  -3    0.05    0.08
   1   8   3    0.11    0.09
   1   8   3    0.10    0.51
  -1   8  -3    0.00    0.08
   1   8   3    0.23    0.10
  -1   8  -3    0.12    0.07
  -1   8  -3    0.14    0.08
   1   8   3    0.26    0.08
   1   8   3    0.07    0.08
  -2  -8  -3    1.52    0.68
  -2  -8  -3    1.16    0.13
   2  -8   3    1.11    0.13
   2  -8   3    1.30    0.15
   2  -8   3    1.14    0.09
  -2  -8  -3    1.13    0.14
  -2  -8  -3    1.27    0.14
   2  -8   3    1.25    0.13
  -2  -8  -3    1.25    0.11
   2  -8   3    1.04    0.14
   2  -8   3    1.22    0.11
   2  -8   3    0.69    0.64
  -2   8  -3    1.29    0.12
  -2   8  -3    1.24    0.13
  -2   8  -3    1.42    0.13
   2   8   3    1.13    0.13
   2   8   3    1.29    0.12
   2   8   3    1.60    0.68
  -2   8  -3    0.92    0.62
   2   8   3    1.07    0.12
   2   8   3    1.22    0.13
  -2   8  -3    0.98    0.13
  -3  -8  -3    2.59    0.20
  -3  -8  -3    2.59    0.20
  -3  -8  -3    5.09    1.01
  -3  -8  -3    3.10    0.16
   3  -8   3    3.28    0.21
   3  -8   3    2.96    0.15
   3  -8   3    2.91    0.22
   3  -8   3    2.87    0.19
   3  -8   3    2.48    0.19
   3  -8   3    2.74    0.16
   3  -8   3    2.49    0.77
   3   8   3    3.24    0.20
  -3   8  -3    2.92    0.21
  -3   8  -3    2.76    0.19
  -3   8  -3    2.89    0.21
  -3   8  -3    2.76    0.18
   3   8   3    3.07    0.20
  -3   8  -3    2.90    0.80
   3   8   3    2.79    0.18
  -4  -8  -3    6.75    1.22
   4  -8   3    6.31    1.21
   4  -8   3    6.10    0.28
  -4  -8  -3    5.37    0.30
  -4  -8  -3    5.25    0.30
   4  -8   3    6.14    0.22
  -4  -8  -3    5.64    0.21
   4  -8   3    5.83    0.25
   4  -8   3    5.66    0.29
  -4   8  -3    6.44    0.32
  -4   8  -3    6.08    0.25
   4   8   3    5.72    0.28
   4   8   3    5.57    0.25
   4   8   3    6.04    0.27
  -4   8  -3    5.89    0.29
  -4   8  -3    7.03    1.26
   5  -8   3    1.66    0.15
   5  -8   3    1.88    0.17
  -5  -8  -3    1.51    0.21
  -5  -8  -3    1.35    0.11
  -5  -8  -3    1.38    0.21
  -5  -8  -3    1.24    0.91
   5   8   3    1.59    0.19
  -5   8  -3    1.65    1.03
   5   8   3    1.94    0.22
  -5   8  -3    1.76    0.17
   6  -8   3    0.87    0.17
  -6  -8  -3    1.54    0.24
  -6  -8  -3    0.93    0.21
   6  -8   3    0.93    0.15
  -6  -8  -3    0.70    1.00
  -6   8  -3    1.03    0.15
   6   8   3    0.70    0.21
   6   8   3    0.96    0.19
  -7  -8  -3    0.07    0.21
   7  -8   3    0.05    0.15
  -7  -8  -3   -0.43    0.99
   7  -8   3    0.18    0.16
  -7  -8  -3    0.07    0.22
   7   8   3    0.01    0.18
  -7   8  -3    0.02    0.13
   7   8   3   -0.23    0.20
   8  -8   3    0.84    0.19
  -8  -8  -3    1.54    1.27
   8   8   3    0.89    0.26
   8  -9  -3    0.20    0.22
  -8  -9   3    1.33    1.05
   8  -9  -3    0.24    0.16
  -8   9   3    1.44    1.18
   8   9  -3    0.11    0.19
   8   9  -3    0.28    0.14
  -7  -9   3    8.11    0.37
  -7  -9   3    6.79    1.24
   7  -9  -3    8.08    0.31
   7  -9  -3    8.39    0.38
   7  -9  -3    7.81    0.40
  -7   9   3    7.11    1.43
   7   9  -3    7.73    0.35
  -7   9   3    7.14    0.39
  -7   9   3    8.08    0.43
   6  -9  -3    1.12    0.20
  -6  -9   3    1.02    0.17
  -6  -9   3    1.04    0.18
  -6  -9   3    1.42    0.82
   6  -9  -3    0.78    0.17
   6  -9  -3    1.02    0.14
   6   9  -3    1.29    0.17
  -6   9   3    1.47    0.98
  -6   9   3    1.16    0.21
  -6   9   3    0.87    0.20
   6   9  -3    1.14    0.17
  -5  -9   3   18.38    0.54
  -5  -9   3   17.37    1.34
   5  -9  -3   17.39    0.57
   5  -9  -3   17.69    0.56
   5  -9  -3   18.71    0.53
   5  -9  -3   18.09    0.45
  -5  -9   3   18.68    0.52
  -5   9   3   21.12    1.95
   5   9  -3   18.34    0.51
  -5   9   3   17.16    0.58
   5   9  -3   18.58    0.49
  -5   9   3   17.28    0.56
  -4  -9   3   10.94    1.10
   4  -9  -3   13.76    0.44
  -4  -9   3   13.20    0.41
  -4  -9   3   13.05    0.40
   4  -9  -3   13.56    0.42
  -4   9   3   14.97    1.57
  -4   9   3   13.02    0.31
  -4   9   3   12.87    0.45
  -4   9   3   12.89    0.45
   4   9  -3   13.56    0.38
  -3  -9   3   61.56    1.45
   3  -9  -3   62.71    1.42
  -3  -9   3   63.19    1.40
   3  -9  -3   62.58    1.35
   3  -9  -3   63.63    1.34
  -3  -9   3   64.53    2.42
   3   9  -3   63.57    1.30
  -3   9   3   61.11    1.44
  -3   9   3   63.17    1.30
  -3   9   3   60.71    1.49
  -3   9   3   62.20    2.76
   2  -9  -3   51.56    1.28
  -2  -9   3   53.51    1.21
  -2  -9   3   54.85    1.26
   2  -9  -3   52.96    1.22
  -2  -9   3   55.44    1.24
   2  -9  -3   49.84    2.32
  -2  -9   3   54.26    2.08
  -2  -9   3   53.61    2.16
  -2  -9   3   55.16    1.20
   2  -9  -3   54.05    1.15
   2  -9  -3   52.25    1.24
   2  -9  -3   52.31    1.28
   2  -9  -3   52.59    1.16
   2  -9  -3   55.17    1.25
   2   9  -3   54.01    1.12
  -2   9   3   51.91    1.28
  -2   9   3   52.24    2.37
   2   9  -3   54.55    1.13
  -2   9   3   53.67    1.14
  -2   9   3   51.61    1.24
  -2   9   3   53.23    1.14
   1  -9  -3   42.22    0.92
   1  -9  -3   42.19    1.05
   1  -9  -3   40.73    0.98
  -1  -9   3   42.87    1.02
   1  -9  -3   41.91    0.94
  -1  -9   3   42.79    1.82
   1  -9  -3   42.84    2.06
  -1  -9   3   43.04    1.89
  -1  -9   3   40.92    0.97
  -1  -9   3   42.65    0.97
   1  -9  -3   42.24    1.01
  -1  -9   3   42.48    0.94
   1   9  -3   44.02    0.92
   1   9  -3   42.54    0.90
   1   9  -3   44.07    0.98
  -1   9   3   40.99    2.04
  -1   9   3   42.47    0.92
  -1   9   3   40.52    1.03
   1   9  -3   42.25    0.90
   1   9  -3   42.25    0.91
  -1   9   3   40.92    1.00
   1   9  -3   41.78    0.96
  -1   9   3   42.64    0.93
   1   9  -3   42.84    0.96
   0  -9  -3   42.80    0.95
   0  -9   3   46.00    1.01
   0  -9   3   43.63    1.01
   0  -9   3   44.31    1.04
   0  -9  -3   43.61    1.09
   0  -9   3   43.59    1.01
   0  -9   3   42.79    1.06
   0  -9   3   43.90    0.89
   0  -9  -3   45.22    2.11
   0  -9   3   42.27    0.89
   0  -9  -3   43.22    1.04
   0  -9   3   44.65    1.98
   0  -9  -3   43.59    0.97
   0   9   3   42.40    0.97
   0   9   3   43.73    1.03
   0   9   3   44.30    0.95
   0   9  -3   44.34    0.94
   0   9  -3   43.41    1.03
   0   9   3   42.30    1.06
   0   9  -3   43.69    0.99
   0   9  -3   43.98    0.96
   0   9  -3   45.47    1.00
   0   9   3   41.37    2.09
   1  -9   3   10.76    0.36
   1  -9   3   12.09    0.38
   1  -9   3   11.44    0.35
  -1  -9  -3   11.94    0.39
   1  -9   3   11.82    1.19
   1  -9   3   11.20    0.24
  -1  -9  -3   11.58    0.32
  -1  -9  -3   11.27    0.40
  -1  -9  -3   11.59    0.35
   1  -9   3   11.76    0.39
   1  -9   3   11.93    0.34
   1  -9   3   11.74    0.30
   1  -9   3   12.06    0.38
  -1  -9  -3   11.10    1.23
   1   9   3   12.27    1.30
  -1   9  -3   12.15    0.36
  -1   9  -3   14.48    1.30
  -1   9  -3   12.27    0.37
  -1   9  -3   11.75    0.36
   1   9   3   12.30    0.38
   1   9   3   11.46    0.37
   1   9   3   11.47    0.34
  -1   9  -3   11.99    0.34
  -1   9  -3   11.79    0.33
   1   9   3   10.92    0.34
   2  -9   3   11.81    0.36
  -2  -9  -3   12.64    0.33
   2  -9   3   12.09    0.38
  -2  -9  -3   11.71    0.40
  -2  -9  -3    9.05    1.20
  -2  -9  -3   11.04    0.35
   2  -9   3   11.56    0.40
   2  -9   3    9.34    1.16
   2  -9   3   11.78    0.33
  -2  -9  -3   11.09    0.40
   2  -9   3   11.99    0.40
   2  -9   3   12.39    0.28
  -2   9  -3   11.41    0.35
   2   9   3   11.77    0.38
  -2   9  -3   11.26    1.24
   2   9   3   11.91    1.32
  -2   9  -3   12.03    0.38
   2   9   3   11.92    0.39
  -2   9  -3   11.04    0.38
  -2   9  -3   12.34    0.36
   2   9   3   12.17    0.36
   2   9   3   12.21    0.36
  -3  -9  -3    3.75    0.26
  -3  -9  -3    4.32    0.19
  -3  -9  -3    4.53    0.26
   3  -9   3    4.62    0.24
   3  -9   3    3.99    0.19
   3  -9   3    4.23    0.24
   3  -9   3    4.46    0.17
   3  -9   3    4.78    1.05
  -3  -9  -3    4.59    1.04
   3  -9   3    4.29    0.22
   3  -9   3    4.24    0.24
  -3   9  -3    4.68    0.22
  -3   9  -3    4.54    1.01
  -3   9  -3    4.27    0.25
   3   9   3    4.35    0.22
  -3   9  -3    4.05    0.24
  -3   9  -3    4.36    0.21
   3   9   3    4.09    0.22
  -4  -9  -3   19.87    1.87
  -4  -9  -3   18.51    0.59
  -4  -9  -3   16.74    0.55
   4  -9   3   18.51    0.50
  -4  -9  -3   19.15    0.46
   4  -9   3   18.06    0.44
  -4   9  -3   21.19    1.99
  -4   9  -3   18.09    0.50
   4   9   3   17.87    0.52
   4   9   3   17.76    0.56
   4   9   3   18.20    0.51
   5  -9   3   14.24    0.39
  -5  -9  -3   13.94    0.35
  -5  -9  -3   13.21    0.52
  -5  -9  -3   15.48    1.76
   5  -9   3   13.12    0.43
  -5  -9  -3   14.11    0.50
   5   9   3   14.08    0.50
   5   9   3   14.52    0.46
  -5   9  -3   14.11    0.43
   6  -9   3   14.85    0.42
  -6  -9  -3   13.84    0.55
  -6  -9  -3   14.15    0.55
   6  -9   3   13.71    0.47
  -6  -9  -3   13.73    1.78
  -6   9  -3   13.42    0.43
   6   9   3   14.16    0.54
   6   9   3   14.39    0.51
  -7  -9  -3    6.12    1.51
   7  -9   3    6.26    0.34
  -7  -9  -3    6.28    0.39
   7  -9   3    5.78    0.29
   7   9   3    6.80    0.38
  -7   9  -3    6.07    0.28
  -8 -10   3   -0.13    1.03
   8 -10  -3    0.52    0.23
   8 -10  -3    0.75    0.18
   8  10  -3    0.53    0.16
  -8  10   3    0.39    1.17
   8  10  -3    0.64    0.21
  -7 -10   3    1.99    1.01
   7 -10  -3    0.91    0.22
  -7 -10   3    1.10    0.21
   7 -10  -3    1.32    0.17
  -7  10   3    1.28    0.24
  -7  10   3    0.61    1.04
   7  10  -3    1.58    0.21
  -6 -10   3   11.39    0.44
  -6 -10   3   11.05    1.36
   6 -10  -3   11.92    0.45
   6 -10  -3   11.45    0.47
  -6 -10   3   11.48    0.42
   6 -10  -3   11.57    0.35
   6  10  -3   11.23    0.41
   6  10  -3   11.24    0.40
  -6  10   3   11.45    0.47
  -6  10   3   12.63    1.73
  -6  10   3   10.79    0.48
  -5 -10   3    1.40    0.18
   5 -10  -3    1.12    0.13
  -5 -10   3    1.18    0.17
  -5 -10   3    1.63    0.75
   5 -10  -3    1.09    0.18
   5 -10  -3    0.99    0.19
   5 -10  -3    1.63    0.21
  -5  10   3    1.01    0.19
  -5  10   3    1.12    0.19
  -5  10   3    1.15    0.90
   5  10  -3    1.27    0.16
   4 -10  -3   24.57    0.61
   4 -10  -3   23.86    0.64
  -4 -10   3   21.71    1.50
  -4 -10   3   22.69    0.65
   4 -10  -3   23.68    0.67
  -4 -10   3   24.62    0.64
  -4  10   3   22.39    0.69
  -4  10   3   27.98    1.92
   4  10  -3   24.95    0.60
  -4  10   3   24.67    0.69
  -4  10   3   24.01    0.54
   3 -10  -3    1.68    0.17
   3 -10  -3    1.24    0.16
   3 -10  -3    1.83    0.14
  -3 -10   3    1.51    0.66
  -3 -10   3    1.52    0.15
  -3 -10   3    1.85    0.16
  -3  10   3    1.30    0.17
   3  10  -3    1.65    0.14
  -3  10   3    1.34    0.17
  -3  10   3    1.68    0.12
   3  10  -3    1.62    0.09
  -3  10   3    1.81    0.80
  -2 -10   3   16.34    0.48
   2 -10  -3   16.58    0.51
  -2 -10   3   15.95    1.25
   2 -10  -3   16.72    0.50
   2 -10  -3   16.06    0.49
  -2 -10   3   16.71    0.47
   2 -10  -3   15.91    0.48
   2 -10  -3   17.27    0.44
   2 -10  -3   18.18    0.48
   2 -10  -3   18.15    1.45
  -2  10   3   16.85    0.50
  -2  10   3   18.33    1.49
  -2  10   3   16.42    0.51
  -2  10   3   16.75    0.43
   2  10  -3   15.99    0.42
   1 -10  -3    3.75    0.20
   1 -10  -3    3.76    0.18
  -1 -10   3    4.28    0.21
   1 -10  -3    4.17    0.23
  -1 -10   3    3.80    0.21
  -1 -10   3    4.45    0.82
   1 -10  -3    3.68    0.23
  -1 -10   3    3.95    0.18
   1 -10  -3    4.66    0.91
   1 -10  -3    4.26    0.21
  -1  10   3    4.19    0.19
  -1  10   3    3.51    0.84
  -1  10   3    3.83    0.21
   1  10  -3    4.02    0.18
  -1  10   3    4.08    0.23
  -1  10   3    3.59    0.19
   1  10  -3    3.90    0.19
   1  10  -3    4.38    0.19
   1  10  -3    4.12    0.19
   1  10  -3    3.69    0.18
   0 -10  -3    0.35    0.12
   0 -10  -3    0.28    0.10
   0 -10   3    0.27    0.11
[truncated: 599,903 more chars]
