# Supplementary material for: 3-(2-Hy­droxy­eth­yl)-1-(4-nitro­phen­yl)-1H-benzo[d]imidazol-3-ium bromide
Source: IUCrdata. 2024 Dec 10;9(Pt 12):x241168. doi: 10.1107/S2414314624011684 (PMC11701757; doi:10.1107/S2414314624011684)
Supplement: Supplementary file 2 [file x-09-x241168-Isup2.hkl]

data_I                                                                          
_shelx_title ' 18zs_mb_hi9_real_0m in P2(1)/n'                                  
_shelx_refln_list_code          4                                               
_shelx_F_calc_maximum      342.20                                               
_exptl_crystal_F_000       736.00                                               
_reflns_d_resolution_high  0.7474                                               
                                                                                
loop_                                                                           
 _space_group_symop_operation_xyz                                               
 'x, y, z'                                                                      
 '-x+1/2, y+1/2, -z+1/2'                                                        
 '-x, -y, -z'                                                                   
 'x-1/2, -y-1/2, z-1/2'                                                         
                                                                                
_cell_length_a     6.7708                                                       
_cell_length_b    17.2107                                                       
_cell_length_c    12.3465                                                       
_cell_angle_alpha  90.000                                                       
_cell_angle_beta   98.184                                                       
_cell_angle_gamma  90.000                                                       
                                                                                
_shelx_F_squared_multiplier     1.000                                           
                                                                                
loop_                                                                           
 _refln_index_h                                                                 
 _refln_index_k                                                                 
 _refln_index_l                                                                 
 _refln_F_squared_calc                                                          
 _refln_F_squared_meas                                                          
 _refln_F_squared_sigma                                                         
 _refln_observed_status                                                         
   2   0   0     117100.02     111112.79       685.54 o                         
   4   0   0       7657.19       7743.47        46.99 o                         
   6   0   0       1183.31       1104.21        22.28 o                         
   8   0   0       2375.92       2343.54        59.60 o                         
   1   1   0         70.10         76.31         0.99 o                         
   2   1   0      23750.92      24852.83       104.47 o                         
   3   1   0       2131.09       2261.24        10.85 o                         
   4   1   0       4784.83       5209.47        24.33 o                         
   5   1   0          8.20          7.19         5.27 o                         
   6   1   0          3.06          4.78         7.05 o                         
   7   1   0         24.52         24.00         6.28 o                         
   8   1   0         30.14         32.38        17.53 o                         
   0   2   0        969.80        933.45         6.00 o                         
   1   2   0        979.27        898.55         4.38 o                         
   2   2   0       3305.15       3717.11        16.63 o                         
   3   2   0       1997.37       1840.59         9.98 o                         
   4   2   0         31.19         46.57         3.83 o                         
   5   2   0       1913.74       1828.02        17.33 o                         
   6   2   0          9.29          2.86         5.31 o                         
   7   2   0        720.48        726.52        13.74 o                         
   8   2   0        214.56        205.66        11.97 o                         
   1   3   0        553.95        539.63         3.88 o                         
   2   3   0       3260.17       3371.78        15.41 o                         
   3   3   0         30.44         29.61         1.87 o                         
   4   3   0         22.02         26.12         3.19 o                         
   5   3   0         93.32         89.95         4.73 o                         
   6   3   0       3213.80       3069.22        24.82 o                         
   7   3   0         99.21         90.50         6.96 o                         
   8   3   0       2251.22       2086.74        58.54 o                         
   0   4   0      34921.17      33727.69       181.62 o                         
   1   4   0       8635.02       8832.50        36.56 o                         
   2   4   0      13923.97      14083.18        59.67 o                         
   3   4   0       8210.24       8645.69        40.70 o                         
   4   4   0        258.36        210.20         3.60 o                         
   5   4   0       4749.35       4779.13        30.92 o                         
   6   4   0        272.69        278.47         7.89 o                         
   7   4   0       2169.41       2122.98        23.59 o                         
   8   4   0        697.81        676.25        20.56 o                         
   1   5   0          2.63         -1.22         1.22 o                         
   2   5   0        401.97        459.26         4.97 o                         
   3   5   0        190.28        200.18         3.20 o                         
   4   5   0         24.66         26.67         2.55 o                         
   5   5   0         20.88         28.85         3.43 o                         
   6   5   0          1.78          5.80         3.50 o                         
   7   5   0        199.29        167.12         7.95 o                         
   8   5   0        173.10        151.28         9.81 o                         
   0   6   0      18679.69      18453.19       108.87 o                         
   1   6   0       4959.11       5145.90        22.90 o                         
   2   6   0      12757.72      12701.29        52.53 o                         
   3   6   0        673.33        652.46         7.69 o                         
   4   6   0       4531.71       4373.16        29.73 o                         
   5   6   0        503.77        490.63        10.97 o                         
   6   6   0       2260.88       2230.74        23.59 o                         
   7   6   0        221.45        208.60         9.12 o                         
   8   6   0       1431.46       1417.86        34.42 o                         
   1   7   0        266.00        313.77         3.79 o                         
   2   7   0         90.90         95.94         2.23 o                         
   3   7   0        621.68        684.97         7.92 o                         
   4   7   0        192.13        201.45         4.78 o                         
   5   7   0        107.66        121.11         4.71 o                         
   6   7   0        253.70        270.94         7.85 o                         
   7   7   0         70.47         73.83         7.52 o                         
   8   7   0        436.92        440.87        32.74 o                         
   0   8   0          6.51          1.17         2.09 o                         
   1   8   0       7721.39       7291.36        31.92 o                         
   2   8   0        544.54        589.61         6.19 o                         
   3   8   0       4130.92       3937.80        21.40 o                         
   4   8   0        438.37        448.22         8.62 o                         
   5   8   0       2914.02       2892.79        29.63 o                         
   6   8   0         60.85         51.74         5.88 o                         
   7   8   0       1136.52       1114.52        17.72 o                         
   8   8   0          0.33          7.85         9.33 o                         
   1   9   0         99.25         88.47         2.42 o                         
   2   9   0         72.26         77.84         2.32 o                         
   3   9   0        324.72        298.45         5.93 o                         
   4   9   0        322.47        326.67         6.28 o                         
   5   9   0         70.40         68.31         4.56 o                         
   6   9   0        527.44        504.32        13.37 o                         
   7   9   0         10.27          4.85         9.38 o                         
   8   9   0        112.11        133.37        18.88 o                         
   0  10   0       4557.89       4213.78        29.90 o                         
   1  10   0       1178.46       1234.73        13.04 o                         
   2  10   0       4971.50       4800.82        24.25 o                         
   3  10   0       1836.67       1905.99        15.69 o                         
   4  10   0       2373.49       2348.45        20.24 o                         
   5  10   0       1028.99       1025.94        14.37 o                         
   6  10   0       2684.82       2659.73        23.04 o                         
   7  10   0        161.64        132.65        13.11 o                         
   8  10   0       1480.48       1484.35        80.41 o                         
   1  11   0         17.50         13.87         2.44 o                         
   2  11   0        238.28        248.35         5.84 o                         
   3  11   0        163.52        157.30         8.89 o                         
   4  11   0        193.46        189.68         9.47 o                         
   5  11   0          2.08         -1.34         6.35 o                         
   6  11   0         75.96         90.51         6.40 o                         
   7  11   0         52.28         54.34        20.74 o                         
   0  12   0       3057.20       2992.82        24.43 o                         
   1  12   0       6097.00       6042.74        34.53 o                         
   2  12   0       2764.93       2726.24        16.67 o                         
   3  12   0       2973.10       2914.62        23.03 o                         
   4  12   0        563.79        533.74        12.58 o                         
   5  12   0        894.87        858.48        21.06 o                         
   6  12   0        529.89        552.09        17.64 o                         
   7  12   0        398.25        398.08        18.36 o                         
   1  13   0         65.83         62.73         3.86 o                         
   2  13   0          6.02          8.27         4.85 o                         
   3  13   0         10.62          8.73         6.01 o                         
   4  13   0        196.26        189.98         8.97 o                         
   5  13   0         72.82         77.98        11.54 o                         
   6  13   0        134.11        132.10         9.52 o                         
   7  13   0          1.89         11.54        14.30 o                         
   0  14   0        504.55        478.07        11.99 o                         
   1  14   0       4162.39       4066.02        30.01 o                         
   2  14   0        113.66        109.97         5.99 o                         
   3  14   0       2077.09       2033.21        33.34 o                         
   4  14   0        278.64        278.81         9.83 o                         
   5  14   0       1184.11       1200.04        27.13 o                         
   6  14   0        168.05        189.48        13.57 o                         
   7  14   0        598.83        599.71        28.84 o                         
   1  15   0         61.49         68.37         6.36 o                         
   2  15   0         33.58         28.43         6.29 o                         
   3  15   0          4.98         -2.42         6.01 o                         
   4  15   0          9.94          7.92         6.68 o                         
   5  15   0         53.74         63.10         9.62 o                         
   6  15   0         12.65         11.69         9.02 o                         
   0  16   0       4331.99       4260.40        47.21 o                         
   1  16   0          6.49         13.85         6.64 o                         
   2  16   0       4723.29       4628.98        48.69 o                         
   3  16   0          0.62          3.26        10.62 o                         
   4  16   0       4594.38       4565.27        66.94 o                         
   5  16   0         26.69         25.81         9.78 o                         
   6  16   0       1907.12       1849.13        38.84 o                         
   1  17   0         32.23         23.57         8.08 o                         
   2  17   0        134.70        130.77         8.54 o                         
   3  17   0         43.57         50.40         9.04 o                         
   4  17   0          9.81         -3.60         8.46 o                         
   5  17   0          3.10          7.99         9.75 o                         
   6  17   0        230.56        218.38        34.96 o                         
   0  18   0         96.23         88.90        10.09 o                         
   1  18   0       2826.70       2887.88        32.29 o                         
   2  18   0         23.05         11.08         8.34 o                         
   3  18   0       1159.02       1230.72        27.65 o                         
   4  18   0        105.06        117.47        12.65 o                         
   5  18   0        489.19        494.33        47.84 o                         
   1  19   0         40.83         74.49         9.00 o                         
   2  19   0         64.09         83.64        11.64 o                         
   3  19   0          4.63         -7.42         9.61 o                         
   4  19   0         95.11        113.70        16.80 o                         
   5  19   0         78.65         59.42        40.82 o                         
   0  20   0        354.77        331.04        68.43 o                         
   1  20   0       1408.48       1433.74        26.26 o                         
   2  20   0        356.65        332.02        28.11 o                         
   3  20   0       1192.22       1254.49        56.11 o                         
   4  20   0        762.40        773.64        68.90 o                         
   1  21   0         73.88         95.27        34.72 o                         
   2  21   0        130.69        150.46        25.06 o                         
   3  21   0         18.04         36.56        11.34 o                         
   0  22   0       3316.02       3608.92       109.73 o                         
   1  22   0       1044.92       1099.84        40.16 o                         
   2  22   0       1356.64       1461.65        71.48 o                         
  -9   0   1         50.65         63.12        15.66 o                         
  -7   0   1        735.03        734.51        15.80 o                         
  -5   0   1       3437.25       3543.27        36.63 o                         
  -3   0   1        762.42        844.53         8.30 o                         
  -1   0   1        769.98        772.49         5.28 o                         
   1   0   1         16.91         -1.29         1.29 o                         
   3   0   1        364.97        335.33         4.56 o                         
   5   0   1          8.60          8.42         3.77 o                         
   7   0   1        599.07        593.23        26.71 o                         
  -9   1   1        243.44        249.51        35.91 o                         
  -8   1   1       1266.72       1264.31        18.99 o                         
  -7   1   1        653.72        625.10        12.17 o                         
  -6   1   1       7342.07       7172.92        48.99 o                         
  -5   1   1         46.06         42.16         6.94 o                         
  -4   1   1      17912.09      18416.80        85.89 o                         
  -3   1   1        543.17        678.53         7.42 o                         
  -2   1   1      20978.53      21441.82        96.91 o                         
  -1   1   1        824.66        786.70         4.05 o                         
   0   1   1       4242.55       4291.32        19.99 o                         
   1   1   1        570.21        577.20         3.07 o                         
   2   1   1       4361.55       4236.28        18.20 o                         
   3   1   1        302.68        242.71         2.92 o                         
   4   1   1       9423.66       9410.10        40.57 o                         
   5   1   1        521.56        492.42         5.56 o                         
   6   1   1       3489.95       3348.91        26.72 o                         
   7   1   1        451.52        455.50        12.20 o                         
   8   1   1        957.55        926.76        38.91 o                         
  -8   2   1        198.50        156.12        11.76 o                         
  -7   2   1         39.91         26.60         5.71 o                         
  -6   2   1        177.22        169.81         9.93 o                         
  -5   2   1          5.63          8.33         3.17 o                         
  -4   2   1        625.55        642.18         6.88 o                         
  -3   2   1        115.87        150.93         2.85 o                         
  -2   2   1      12130.67      12769.67        59.48 o                         
  -1   2   1        637.62        674.57         3.66 o                         
   0   2   1        277.01        259.38         2.46 o                         
   1   2   1        104.00         88.51         1.50 o                         
   2   2   1       6045.00       6195.75        26.54 o                         
   3   2   1       1676.29       1763.95        10.45 o                         
   4   2   1       2482.44       2597.70        12.77 o                         
   5   2   1       1073.50       1082.14         9.53 o                         
   6   2   1         27.39         24.81         3.86 o                         
   7   2   1          0.39         -4.83         5.29 o                         
   8   2   1          2.08          2.95        10.15 o                         
  -8   3   1        315.37        301.60        10.95 o                         
  -7   3   1       1673.14       1691.14        17.12 o                         
  -6   3   1       3075.72       2964.42        23.70 o                         
  -5   3   1       1638.31       1604.46        23.47 o                         
  -4   3   1      10357.97      11018.96        50.44 o                         
  -3   3   1       2828.53       2674.42        14.06 o                         
  -2   3   1       5303.67       5592.96        26.66 o                         
  -1   3   1       7700.34       7953.42        31.11 o                         
   0   3   1          7.16          7.11         0.78 o                         
   1   3   1      41231.86      40515.35       157.52 o                         
   2   3   1        853.73        832.69         8.47 o                         
   3   3   1      15074.73      15154.69        60.37 o                         
   4   3   1        949.43        920.66         6.63 o                         
   5   3   1       3422.20       3258.26        22.78 o                         
   6   3   1        321.50        309.20         6.75 o                         
   7   3   1        622.38        662.43        11.15 o                         
   8   3   1          3.69          0.63         8.01 o                         
  -8   4   1        620.72        562.35        16.84 o                         
  -7   4   1        141.29        130.88        10.93 o                         
  -6   4   1        817.82        768.04        10.10 o                         
  -5   4   1        382.05        372.95         9.74 o                         
  -4   4   1        172.31        198.35         3.56 o                         
  -3   4   1        183.10        195.47         2.85 o                         
  -2   4   1       1384.37       1531.06         8.06 o                         
  -1   4   1         48.41         57.61         1.84 o                         
   0   4   1       4167.66       4270.87        19.73 o                         
   1   4   1         29.11         19.70         1.16 o                         
   2   4   1        781.43        842.93         6.84 o                         
   3   4   1        713.77        786.10         7.49 o                         
   4   4   1       2152.88       2229.51        13.34 o                         
   5   4   1        186.47        188.01         9.25 o                         
   6   4   1        319.20        335.77         8.90 o                         
   7   4   1         13.07         13.27         5.77 o                         
   8   4   1         68.91         79.94         9.96 o                         
  -8   5   1       1073.60       1133.19        31.66 o                         
  -7   5   1        546.88        518.11        11.77 o                         
  -6   5   1       2534.03       2432.21        24.39 o                         
  -5   5   1        493.65        493.78         9.81 o                         
  -4   5   1       5652.06       5610.75        31.99 o                         
  -3   5   1       1820.81       1936.91        10.47 o                         
  -2   5   1      11632.85      11743.58        51.61 o                         
  -1   5   1        572.61        667.37         4.51 o                         
   0   5   1      13562.97      13710.00        58.75 o                         
   1   5   1       6184.53       6422.86        27.79 o                         
   2   5   1       7806.82       7525.21        32.97 o                         
   3   5   1        751.22        741.71         7.72 o                         
   4   5   1       5667.48       5525.66        29.03 o                         
   5   5   1         61.00         62.80         3.92 o                         
   6   5   1       4410.10       4338.88        31.36 o                         
   7   5   1         59.81         53.14         6.71 o                         
   8   5   1       1660.15       1618.63        45.60 o                         
  -8   6   1         16.51         18.59        21.42 o                         
  -7   6   1         84.29         78.07         6.15 o                         
  -6   6   1        184.85        164.66         6.11 o                         
  -5   6   1        544.87        558.43         7.65 o                         
  -4   6   1          0.20         -1.08         2.75 o                         
  -3   6   1        531.91        545.81         5.71 o                         
  -2   6   1        661.53        724.52         5.32 o                         
  -1   6   1        160.12        155.73         2.98 o                         
   0   6   1         32.51         36.49         2.34 o                         
   1   6   1        220.08        214.03         4.16 o                         
   2   6   1       1781.08       1924.39        11.17 o                         
   3   6   1        827.77        909.89         6.24 o                         
   4   6   1        696.54        775.27         7.06 o                         
   5   6   1        490.51        489.66         8.91 o                         
   6   6   1        775.79        773.80        14.37 o                         
   7   6   1        133.04        126.17         7.14 o                         
   8   6   1         75.86         62.43         9.25 o                         
  -8   7   1        396.54        369.36        13.30 o                         
  -7   7   1       1310.65       1256.45        21.09 o                         
  -6   7   1        219.91        203.35         8.60 o                         
  -5   7   1       3299.16       3245.61        23.86 o                         
  -4   7   1        292.62        265.73         7.48 o                         
  -3   7   1       1961.94       1830.92        10.16 o                         
  -2   7   1       1283.04       1274.78         7.87 o                         
  -1   7   1       4679.88       4513.50        23.09 o                         
   0   7   1       2990.81       2946.81        13.74 o                         
   1   7   1       5951.59       5834.06        26.15 o                         
   2   7   1       2528.14       2454.52        13.27 o                         
   3   7   1       9345.56       9245.21        40.86 o                         
   4   7   1       1284.63       1239.44        12.85 o                         
   5   7   1       1420.52       1339.75        13.01 o                         
   6   7   1        304.92        312.37        10.25 o                         
   7   7   1        337.65        361.46        10.09 o                         
   8   7   1         66.88         75.78        34.39 o                         
  -8   8   1       1023.89        989.01        27.95 o                         
  -7   8   1         14.33         17.24         6.67 o                         
  -6   8   1        682.59        708.16        10.77 o                         
  -5   8   1          2.73          2.00         3.56 o                         
  -4   8   1        295.42        288.60         7.36 o                         
  -3   8   1        344.50        397.62         8.32 o                         
  -2   8   1        545.26        606.74         5.37 o                         
  -1   8   1        998.01       1112.81         7.43 o                         
   0   8   1          2.25          3.34         1.61 o                         
   1   8   1        193.22        244.92         3.31 o                         
   2   8   1         20.21         11.38         2.69 o                         
   3   8   1         71.29        101.29         4.84 o                         
   4   8   1         51.34         55.85         3.87 o                         
   5   8   1         52.20         72.18         5.33 o                         
   6   8   1         28.59         45.55         4.87 o                         
   7   8   1         35.05         28.35         8.03 o                         
   8   8   1          4.05         10.49        12.59 o                         
  -8   9   1        690.64        661.00        17.88 o                         
  -7   9   1       1569.45       1546.04        20.72 o                         
  -6   9   1        798.94        808.66        10.25 o                         
  -5   9   1       2439.93       2479.60        19.04 o                         
  -4   9   1       1147.19       1150.86        11.62 o                         
  -3   9   1       1279.70       1224.78         9.46 o                         
  -2   9   1       2765.08       2800.34        15.30 o                         
  -1   9   1       5761.85       5844.47        29.68 o                         
   0   9   1       5802.36       5903.50        26.35 o                         
   1   9   1       9435.78       9578.25        42.20 o                         
   2   9   1       3468.58       3441.18        18.56 o                         
   3   9   1       9434.74       9638.43        52.05 o                         
   4   9   1       1014.87       1010.58        13.13 o                         
   5   9   1       2987.58       2934.24        22.20 o                         
   6   9   1        734.86        732.23        10.56 o                         
   7   9   1       1020.29       1043.41        20.34 o                         
   8   9   1        243.44        252.37        15.60 o                         
  -8  10   1         40.58         36.15        23.99 o                         
  -7  10   1         13.31         32.81         7.06 o                         
  -6  10   1         12.77         11.59         4.97 o                         
  -5  10   1        141.93        136.40         5.24 o                         
  -4  10   1         11.33          4.65         5.59 o                         
  -3  10   1         83.18         72.19         5.78 o                         
  -2  10   1         39.94         37.29         3.42 o                         
  -1  10   1        346.66        432.94         5.85 o                         
   0  10   1         49.96         48.64         3.17 o                         
   1  10   1        655.55        709.55         6.34 o                         
   2  10   1        228.25        232.64         4.41 o                         
   3  10   1         22.48         21.54         3.32 o                         
   4  10   1         12.83         19.65         5.18 o                         
   5  10   1          4.76          2.47         5.46 o                         
   6  10   1          0.65          3.96         7.54 o                         
   7  10   1         19.22         23.49         7.62 o                         
  -7  11   1          1.86          3.20         7.73 o                         
  -6  11   1        836.63        850.28        14.63 o                         
  -5  11   1         76.85         65.97         5.66 o                         
  -4  11   1       2407.32       2338.07        19.96 o                         
  -3  11   1        544.68        532.23         8.05 o                         
  -2  11   1       4086.62       3951.11        24.24 o                         
  -1  11   1        631.23        645.06         8.02 o                         
   0  11   1       7115.84       6879.97        34.02 o                         
   1  11   1        680.02        725.79         6.62 o                         
   2  11   1       8740.62       8494.37        54.52 o                         
   3  11   1        343.35        356.57         5.88 o                         
   4  11   1       3575.55       3487.94        27.83 o                         
   5  11   1        217.95        230.95         9.82 o                         
   6  11   1       1141.17       1182.92        34.03 o                         
   7  11   1         15.61         17.55         8.88 o                         
  -7  12   1        248.62        250.13        14.39 o                         
  -6  12   1        110.91        108.35         8.32 o                         
  -5  12   1       1137.63       1088.20        16.46 o                         
  -4  12   1         39.31         30.80         4.65 o                         
  -3  12   1       1026.25       1035.48        17.23 o                         
  -2  12   1        183.16        193.16         9.05 o                         
  -1  12   1          9.47          9.58         2.78 o                         
   0  12   1       1004.88        937.39        12.00 o                         
   1  12   1        621.59        619.74         8.77 o                         
   2  12   1        292.78        282.91         6.82 o                         
   3  12   1        285.15        291.83         8.60 o                         
   4  12   1         34.39         31.62         6.16 o                         
   5  12   1        240.77        269.12         9.91 o                         
   6  12   1          2.87          1.44         7.12 o                         
   7  12   1        145.88        139.58        12.65 o                         
  -7  13   1       2205.28       2219.00       128.20 o                         
  -6  13   1          1.87          7.24        12.38 o                         
  -5  13   1       2827.25       2758.40        43.14 o                         
  -4  13   1        290.62        283.58         7.35 o                         
  -3  13   1       1399.43       1407.85        14.27 o                         
  -2  13   1       1279.12       1265.10        15.22 o                         
  -1  13   1       1825.82       1824.45        17.38 o                         
   0  13   1        857.96        878.23        10.40 o                         
   1  13   1       3147.41       3114.18        23.00 o                         
   2  13   1          3.58          3.34         5.02 o                         
   3  13   1       4676.21       4597.18        40.05 o                         
   4  13   1        303.08        295.86         9.84 o                         
   5  13   1       3194.48       3193.68        34.92 o                         
   6  13   1         25.46         41.37        14.25 o                         
   7  13   1       1580.19       1656.17        36.19 o                         
  -7  14   1         31.90         54.42        34.90 o                         
  -6  14   1         60.67         71.49        10.34 o                         
  -5  14   1        137.59        146.88         8.62 o                         
  -4  14   1         30.42         27.52         6.35 o                         
  -3  14   1         39.70         39.40         6.45 o                         
  -2  14   1        305.79        306.99        14.11 o                         
  -1  14   1          9.20         14.95         4.48 o                         
   0  14   1        212.50        203.50         8.92 o                         
   1  14   1          6.45         11.70         4.97 o                         
   2  14   1        868.05        880.48        15.94 o                         
   3  14   1        332.49        294.82         7.80 o                         
   4  14   1        570.80        592.17        13.49 o                         
   5  14   1        230.47        218.87         9.94 o                         
   6  14   1          8.35          5.06        17.28 o                         
   7  14   1         26.09         20.21        45.10 o                         
  -6  15   1       1050.90       1081.46        39.97 o                         
  -5  15   1        790.94        801.73        15.50 o                         
  -4  15   1       1407.53       1396.25        19.75 o                         
  -3  15   1        227.84        232.38         9.14 o                         
  -2  15   1       3685.66       3556.76        38.39 o                         
  -1  15   1        444.13        429.62        12.21 o                         
   0  15   1       7351.98       7219.31        51.14 o                         
   1  15   1       1219.79       1185.54        21.02 o                         
   2  15   1       5633.37       5644.63        48.97 o                         
   3  15   1       2785.66       2715.78        39.67 o                         
   4  15   1       1367.44       1379.04        20.05 o                         
   5  15   1        575.49        611.67        14.23 o                         
   6  15   1         84.36         75.53         9.83 o                         
  -6  16   1         19.85          2.59         9.08 o                         
  -5  16   1        206.06        213.71        10.92 o                         
  -4  16   1         15.90         25.63         7.27 o                         
  -3  16   1        319.93        299.88        11.62 o                         
  -2  16   1         33.78         48.51         6.86 o                         
  -1  16   1          1.69         -6.69        13.73 o                         
   0  16   1        104.78        132.64         7.02 o                         
   1  16   1        424.38        453.18        16.17 o                         
   2  16   1        256.94        264.12        11.17 o                         
   3  16   1        157.94        170.16        25.62 o                         
   4  16   1        681.55        672.13        38.20 o                         
   5  16   1          2.40         16.37        10.13 o                         
   6  16   1        634.95        623.24        49.47 o                         
  -6  17   1        325.36        334.57        18.24 o                         
  -5  17   1        287.69        289.91        12.30 o                         
  -4  17   1        612.26        601.68        36.94 o                         
  -3  17   1        949.26        960.91        16.90 o                         
  -2  17   1       2071.10       2035.15        28.68 o                         
  -1  17   1        399.24        392.76        10.28 o                         
   0  17   1       2531.08       2510.67        50.41 o                         
   1  17   1        818.70        818.10        12.92 o                         
   2  17   1        613.42        599.68        12.96 o                         
   3  17   1        443.51        461.48        23.78 o                         
   4  17   1         68.67         73.90        11.30 o                         
   5  17   1        550.03        599.10        30.27 o                         
  -5  18   1        141.36        162.76        14.90 o                         
  -4  18   1          3.16        -10.46        10.46 o                         
  -3  18   1        226.78        224.69        12.11 o                         
  -2  18   1         86.90         90.98        17.38 o                         
  -1  18   1         13.80         24.75         6.05 o                         
   0  18   1         55.80         72.88         9.26 o                         
   1  18   1          3.61          9.79        11.44 o                         
   2  18   1        303.40        309.45        14.62 o                         
   3  18   1         54.93         71.18        13.93 o                         
   4  18   1          6.77          3.98         9.28 o                         
   5  18   1        151.63        155.18        22.72 o                         
  -5  19   1       1280.57       1315.83        80.07 o                         
  -4  19   1          9.07         -0.72        10.51 o                         
  -3  19   1       1898.50       1933.46        42.95 o                         
  -2  19   1         41.46         23.22         8.96 o                         
  -1  19   1       1491.41       1525.23        26.31 o                         
   0  19   1        571.21        553.57        23.54 o                         
   1  19   1       3382.41       3407.31        60.54 o                         
   2  19   1        302.96        313.63        16.44 o                         
   3  19   1       3241.83       3134.39        44.54 o                         
   4  19   1          2.45          0.75        11.61 o                         
  -4  20   1         22.68          7.80        20.25 o                         
  -3  20   1          5.15        -10.28        10.28 o                         
  -2  20   1          0.98         14.71         9.95 o                         
  -1  20   1         17.39         20.56         9.90 o                         
   0  20   1        123.47        107.18        24.82 o                         
   1  20   1          0.11         16.26        18.45 o                         
   2  20   1        184.07        229.01        25.18 o                         
   3  20   1          0.14         -7.65        38.06 o                         
   4  20   1        272.51        269.13        16.85 o                         
  -3  21   1         25.36         38.10        11.74 o                         
  -2  21   1        892.63        874.27        31.32 o                         
  -1  21   1         38.13         58.52        33.79 o                         
   0  21   1       1380.40       1411.96        26.18 o                         
   1  21   1         15.03         16.87        11.27 o                         
   2  21   1       1358.73       1371.45       211.80 o                         
   3  21   1         14.43         32.15        14.29 o                         
  -2  22   1         40.26         25.15        14.57 o                         
  -1  22   1         32.67         40.39        14.55 o                         
   0  22   1         84.24         79.58        14.64 o                         
   1  22   1          6.46          9.98         9.20 o                         
   2  22   1          6.11         20.46        13.81 o                         
  -8   0   2       1452.11       1433.62        35.70 o                         
  -6   0   2       2635.17       2623.73        29.80 o                         
  -4   0   2       1824.11       1774.78        17.85 o                         
  -2   0   2      12389.83      12520.28        90.08 o                         
   0   0   2      12440.74      12233.77       109.48 o                         
   2   0   2      15848.09      15801.16        93.61 o                         
   4   0   2       4162.71       4070.30        29.07 o                         
   6   0   2       2689.81       2620.26        29.27 o                         
   8   0   2        672.53        728.53        23.36 o                         
  -9   1   2        183.80        163.42        11.91 o                         
  -8   1   2        153.63        124.74         8.59 o                         
  -7   1   2        246.90        243.43         9.36 o                         
  -6   1   2         98.44        106.66         4.96 o                         
  -5   1   2       1761.07       1771.67        14.61 o                         
  -4   1   2        474.43        525.46         6.57 o                         
  -3   1   2       1463.28       1488.62         9.14 o                         
  -2   1   2       5525.78       5858.69        29.76 o                         
  -1   1   2       2044.26       2076.20        13.93 o                         
   0   1   2       3976.45       3974.41        18.37 o                         
   1   1   2       2129.67       2149.91         9.25 o                         
   2   1   2        329.29        384.98         4.42 o                         
   3   1   2        189.94        178.94         2.81 o                         
   4   1   2        324.51        321.53         5.47 o                         
   5   1   2        203.33        195.18         6.39 o                         
   6   1   2        152.77        150.86         4.56 o                         
   7   1   2          4.73         -3.20         9.97 o                         
   8   1   2        156.67        144.89        10.31 o                         
  -9   2   2        402.47        407.16        43.94 o                         
  -8   2   2        349.11        303.69        18.27 o                         
  -7   2   2       1137.87       1151.64        15.72 o                         
  -6   2   2       2713.31       2616.06        24.96 o                         
  -5   2   2       3435.07       3322.25        24.19 o                         
  -4   2   2       4212.48       4387.59        23.93 o                         
  -3   2   2       3126.32       2984.51        16.45 o                         
  -2   2   2       5500.37       5718.43        28.52 o                         
  -1   2   2       2403.73       2580.72        13.90 o                         
   0   2   2         89.97         97.98         1.89 o                         
   1   2   2       9050.99       9258.53        37.22 o                         
   2   2   2       4211.48       4212.50        19.22 o                         
   3   2   2      10613.54      10503.95        46.39 o                         
   4   2   2       1129.52       1132.51        11.64 o                         
   5   2   2       5609.98       5469.58        32.64 o                         
   6   2   2        499.11        510.75        11.94 o                         
   7   2   2       1691.23       1728.49        18.57 o                         
   8   2   2         56.77         73.14         9.22 o                         
  -8   3   2          4.88          2.08         7.29 o                         
  -7   3   2        122.17        119.28         8.15 o                         
  -6   3   2         14.68         20.38         4.32 o                         
  -5   3   2         41.35         48.09         3.78 o                         
  -4   3   2        635.13        680.15         6.33 o                         
  -3   3   2       1607.93       1697.40        10.91 o                         
  -2   3   2        912.66        979.65         8.36 o                         
  -1   3   2         10.31          3.63         1.17 o                         
   0   3   2        232.98        190.09         2.93 o                         
   1   3   2         15.85         -0.42         1.73 o                         
   2   3   2        295.47        304.81         4.67 o                         
   3   3   2         19.42         16.30         2.34 o                         
   4   3   2          3.82         -2.05         2.19 o                         
   5   3   2        195.99        199.09         5.41 o                         
   6   3   2         42.36         48.39         3.52 o                         
   7   3   2          3.87         10.55         6.39 o                         
   8   3   2         58.14         60.29        12.93 o                         
  -8   4   2       3704.32       3517.55        46.61 o                         
  -7   4   2       1331.80       1304.88        18.16 o                         
  -6   4   2       4724.98       4657.89        38.29 o                         
  -5   4   2       2532.89       2439.03        24.56 o                         
  -4   4   2       6403.44       6581.52        36.34 o                         
  -3   4   2       3767.08       3706.15        21.07 o                         
  -2   4   2       5620.11       5616.78        27.26 o                         
  -1   4   2       7844.55       8132.78        36.78 o                         
   0   4   2      12869.38      12405.21        51.87 o                         
   1   4   2       5711.70       5726.45        23.92 o                         
   2   4   2       7003.10       6963.15        32.26 o                         
   3   4   2       2446.42       2319.78        12.44 o                         
   4   4   2       4401.10       4419.57        23.48 o                         
   5   4   2       3121.67       3020.55        20.07 o                         
   6   4   2       1086.57       1021.63        16.36 o                         
   7   4   2       1009.57       1016.03        12.69 o                         
   8   4   2        334.77        328.14        23.10 o                         
  -8   5   2          7.68          0.03         7.29 o                         
  -7   5   2        197.21        200.07         8.67 o                         
  -6   5   2        588.49        556.46        10.75 o                         
  -5   5   2        502.07        483.04         7.85 o                         
  -4   5   2         11.51          9.51         2.77 o                         
  -3   5   2        960.79        973.47         7.39 o                         
  -2   5   2        671.82        658.17         4.93 o                         
  -1   5   2        153.29        153.85         2.48 o                         
   0   5   2          0.89         -0.99         0.99 o                         
   1   5   2          0.14         -1.75         1.75 o                         
   2   5   2        242.55        261.10         5.17 o                         
   3   5   2        742.64        738.76         7.25 o                         
   4   5   2         99.93        129.83         3.49 o                         
   5   5   2        226.34        212.17         7.38 o                         
   6   5   2         17.67         20.06         7.13 o                         
   7   5   2         10.54          7.33         7.28 o                         
   8   5   2          2.29          9.88        13.45 o                         
  -8   6   2         52.65         81.70        10.53 o                         
  -7   6   2         40.33         47.88         5.67 o                         
  -6   6   2       2103.85       2065.63        23.39 o                         
  -5   6   2        138.99        128.69         4.60 o                         
  -4   6   2       6393.71       6465.16        39.45 o                         
  -3   6   2        555.38        542.68         5.32 o                         
  -2   6   2       2498.04       2387.86        12.89 o                         
  -1   6   2        676.35        663.85         5.73 o                         
   0   6   2        832.93        698.10         6.16 o                         
   1   6   2        717.28        727.35         8.75 o                         
   2   6   2       5709.21       5482.39        26.34 o                         
   3   6   2       1703.17       1693.95        10.39 o                         
   4   6   2       6973.97       6979.31        37.70 o                         
   5   6   2        912.77        921.75        17.32 o                         
   6   6   2       2655.35       2632.74        28.21 o                         
   7   6   2        535.72        547.83        11.48 o                         
   8   6   2        705.92        720.87        31.83 o                         
  -8   7   2          3.11          5.92        13.41 o                         
  -7   7   2         95.18        103.23         6.25 o                         
  -6   7   2          1.62          1.01         4.29 o                         
  -5   7   2        253.43        242.10         6.40 o                         
  -4   7   2        189.85        175.61         4.07 o                         
  -3   7   2        167.48        162.76         4.00 o                         
  -2   7   2         95.53         99.07         2.44 o                         
  -1   7   2        199.64        212.35         4.43 o                         
   0   7   2       2731.59       3063.40        16.14 o                         
   1   7   2         49.06         69.68         2.92 o                         
   2   7   2       3854.47       4157.38        21.34 o                         
   3   7   2          0.97          1.07         2.58 o                         
   4   7   2        118.97        127.34         5.40 o                         
   5   7   2        195.02        186.13         6.38 o                         
   6   7   2          9.08         11.29         4.82 o                         
   7   7   2        187.67        181.66         8.40 o                         
   8   7   2         11.17         27.61        16.00 o                         
  -8   8   2        101.22        128.48        10.33 o                         
  -7   8   2       3430.50       3412.07        42.12 o                         
  -6   8   2          0.39         -5.94         5.94 o                         
  -5   8   2       5810.25       5634.48        37.40 o                         
  -4   8   2         77.40         90.80         4.97 o                         
  -3   8   2      10245.73      10419.06        52.12 o                         
  -2   8   2       1153.32       1202.39         9.35 o                         
  -1   8   2      12687.16      12836.35        65.15 o                         
   0   8   2          0.84          3.63         1.76 o                         
   1   8   2       8612.51       8525.75        38.79 o                         
   2   8   2        646.61        722.27         7.45 o                         
   3   8   2       5030.88       4779.29        27.05 o                         
   4   8   2        379.34        376.28         6.27 o                         
   5   8   2       1943.46       1843.14        19.30 o                         
   6   8   2         13.29         -1.10        11.54 o                         
   7   8   2        908.14        942.23        19.80 o                         
   8   8   2         11.48          9.26        11.61 o                         
  -8   9   2          5.24          0.58         8.83 o                         
  -7   9   2         16.03         24.99         8.00 o                         
  -6   9   2         38.53         43.56         8.24 o                         
  -5   9   2        104.32        111.98         4.41 o                         
  -4   9   2         70.92         79.59         4.43 o                         
  -3   9   2        998.90       1076.87        10.71 o                         
  -2   9   2       1438.55       1641.07        11.86 o                         
  -1   9   2       1144.62       1318.87        14.46 o                         
   0   9   2       1400.55       1549.78        10.35 o                         
   1   9   2       1424.07       1666.49        10.02 o                         
   2   9   2         40.92         44.82         3.15 o                         
   3   9   2         34.38         41.49         3.29 o                         
   4   9   2        297.53        298.35         8.51 o                         
   5   9   2         44.07         42.47         5.99 o                         
   6   9   2         59.77         57.83         7.09 o                         
   7   9   2          0.96         11.01        13.41 o                         
   8   9   2         18.30         21.98        21.98 o                         
  -8  10   2        491.73        534.64        21.50 o                         
  -7  10   2          4.31          3.20         6.62 o                         
  -6  10   2       1687.30       1661.95        23.97 o                         
  -5  10   2          6.58          1.35         6.12 o                         
  -4  10   2       5356.33       5282.42        34.32 o                         
  -3  10   2        182.18        171.35         6.82 o                         
  -2  10   2       3762.30       3511.82        22.77 o                         
  -1  10   2        900.61        920.84         7.53 o                         
   0  10   2       3382.51       3093.88        15.86 o                         
   1  10   2       2034.67       2189.69        13.37 o                         
   2  10   2       2269.89       2129.78        15.70 o                         
   3  10   2       1399.50       1393.80        11.29 o                         
   4  10   2       4582.81       4521.15        33.42 o                         
   5  10   2        305.98        293.45         9.15 o                         
   6  10   2       2906.98       2890.77        30.20 o                         
   7  10   2        228.42        204.99        10.78 o                         
  -7  11   2        153.60        167.74        10.03 o                         
  -6  11   2         50.96         50.56         6.20 o                         
  -5  11   2         21.71         26.07         7.31 o                         
  -4  11   2         13.55         15.13         3.71 o                         
  -3  11   2          6.82         12.60         3.81 o                         
  -2  11   2        198.71        197.92         5.14 o                         
  -1  11   2        718.61        830.49        10.44 o                         
   0  11   2        307.09        326.42         8.58 o                         
   1  11   2        249.16        268.87         5.02 o                         
   2  11   2        163.23        187.85         5.64 o                         
   3  11   2        261.71        248.52        11.11 o                         
   4  11   2        193.04        185.76         8.57 o                         
   5  11   2         66.56         65.18         7.55 o                         
   6  11   2        225.98        219.28        10.10 o                         
   7  11   2        451.97        463.34        19.31 o                         
  -7  12   2        252.96        272.46        18.61 o                         
  -6  12   2       2245.03       2223.85        41.73 o                         
  -5  12   2       1330.63       1339.24        30.24 o                         
  -4  12   2       5922.81       5954.51        41.18 o                         
  -3  12   2       2588.33       2550.88        36.38 o                         
  -2  12   2       2787.38       2791.04        28.13 o                         
  -1  12   2       2699.25       2793.49        23.41 o                         
   0  12   2       1238.01       1196.24        14.42 o                         
   1  12   2       3335.53       3239.14        22.10 o                         
   2  12   2        439.35        420.53         7.60 o                         
   3  12   2       2614.46       2631.10        27.30 o                         
   4  12   2       1968.25       1905.69        20.68 o                         
   5  12   2        528.23        541.83        13.59 o                         
   6  12   2        905.83        925.40        17.04 o                         
   7  12   2         49.10         61.88        14.00 o                         
  -7  13   2        453.82        417.98        16.70 o                         
  -6  13   2         31.22         27.83         8.12 o                         
  -5  13   2        100.09         89.25         6.00 o                         
  -4  13   2        150.70        165.94        12.85 o                         
  -3  13   2          1.43          2.44         5.03 o                         
  -2  13   2       1672.28       1685.88        23.11 o                         
  -1  13   2        100.70        104.12         4.86 o                         
   0  13   2       1759.20       1783.32        23.73 o                         
   1  13   2         52.18         47.33         4.12 o                         
   2  13   2        106.34        104.64         5.30 o                         
   3  13   2        224.02        216.33         9.79 o                         
   4  13   2          5.08         16.76         4.64 o                         
   5  13   2        260.16        260.74        12.90 o                         
   6  13   2         45.84         27.03        12.21 o                         
   7  13   2        117.64        136.64        11.69 o                         
  -7  14   2        701.89        786.48        97.88 o                         
  -6  14   2        680.03        691.18        54.64 o                         
  -5  14   2        784.40        804.87        23.84 o                         
  -4  14   2       1648.97       1630.85        22.43 o                         
  -3  14   2       2006.52       1982.77        27.97 o                         
  -2  14   2       5449.63       5295.19        40.72 o                         
  -1  14   2       4121.04       4076.90        38.57 o                         
   0  14   2       3296.21       3168.07        30.41 o                         
   1  14   2       4230.89       4222.33        29.75 o                         
   2  14   2       1005.96        968.84        15.18 o                         
   3  14   2       3224.72       3187.69        31.30 o                         
   4  14   2        188.83        169.35         9.84 o                         
   5  14   2       1937.51       1931.86        33.69 o                         
   6  14   2        446.45        436.99        25.83 o                         
  -6  15   2          1.72         -1.08        10.85 o                         
  -5  15   2        115.40        123.67        10.97 o                         
  -4  15   2        536.74        548.08        15.77 o                         
  -3  15   2          2.40         -5.15        10.90 o                         
  -2  15   2        541.28        528.05        11.89 o                         
  -1  15   2         81.08         89.11        15.62 o                         
   0  15   2        631.38        616.49         9.74 o                         
   1  15   2        842.25        788.97        20.13 o                         
   2  15   2       2805.87       2822.28        25.43 o                         
   3  15   2        484.09        480.08        16.12 o                         
   4  15   2        665.06        662.90        16.28 o                         
   5  15   2        308.52        332.10        13.74 o                         
   6  15   2         24.31         13.02        10.79 o                         
  -6  16   2       1770.65       1805.06        78.70 o                         
  -5  16   2          1.72          4.70        14.25 o                         
  -4  16   2       2617.56       2579.58        33.06 o                         
  -3  16   2        243.32        231.94        10.62 o                         
  -2  16   2        642.96        654.97        17.09 o                         
  -1  16   2        949.33        918.22        26.57 o                         
   0  16   2         58.16         64.06         7.27 o                         
   1  16   2        286.69        287.74         7.87 o                         
   2  16   2        666.50        684.97        13.31 o                         
   3  16   2          0.20         -1.39         8.56 o                         
   4  16   2       2598.15       2569.53        34.79 o                         
   5  16   2         31.57         32.95        18.06 o                         
   6  16   2       2308.61       2275.04        92.42 o                         
  -6  17   2          0.44          2.27        22.70 o                         
  -5  17   2        105.54        124.74        18.80 o                         
  -4  17   2        150.63        137.63         9.71 o                         
  -3  17   2         18.02          6.79        15.37 o                         
  -2  17   2        476.80        490.38        17.32 o                         
  -1  17   2         92.12         85.06         8.67 o                         
   0  17   2        114.18        122.21        11.01 o                         
   1  17   2        349.65        300.00        18.66 o                         
   2  17   2        113.54         93.61        12.16 o                         
   3  17   2         99.76         95.84        10.11 o                         
   4  17   2        518.48        437.81        27.94 o                         
   5  17   2          1.22          9.77        10.77 o                         
  -5  18   2       1924.55       1955.99        45.58 o                         
  -4  18   2        213.32        191.83        10.78 o                         
  -3  18   2       2566.48       2557.41        59.03 o                         
  -2  18   2         13.99          7.99         8.13 o                         
  -1  18   2       3261.36       3212.07        59.28 o                         
   0  18   2         68.54         69.47         6.65 o                         
   1  18   2       3345.15       3444.09        64.94 o                         
   2  18   2        311.10        317.30        14.65 o                         
   3  18   2       2491.92       2540.73        34.91 o                         
   4  18   2        463.35        465.61        35.10 o                         
   5  18   2       1868.54       1890.71        45.25 o                         
  -5  19   2          1.20         -2.13        11.37 o                         
  -4  19   2         64.17         55.44        11.30 o                         
  -3  19   2          4.63         14.73        13.12 o                         
  -2  19   2         88.02         94.40        14.42 o                         
  -1  19   2         14.71         15.21         8.48 o                         
   0  19   2         65.14         55.98         7.91 o                         
   1  19   2         79.26         96.30        14.47 o                         
   2  19   2        364.71        373.62        16.32 o                         
   3  19   2          7.52         -0.58        17.73 o                         
   4  19   2        155.19        175.19        17.41 o                         
  -4  20   2       1140.07       1194.59       102.70 o                         
  -3  20   2        617.55        637.79        44.59 o                         
  -2  20   2       1276.43       1263.75        66.19 o                         
  -1  20   2       1072.12       1043.63        21.29 o                         
   0  20   2        419.94        405.15        17.65 o                         
   1  20   2       1245.15       1218.14        22.05 o                         
   2  20   2        891.65        914.52        23.05 o                         
   3  20   2        546.91        542.31        24.19 o                         
   4  20   2        958.13       1001.57        64.90 o                         
  -3  21   2        140.46        150.84        28.74 o                         
  -2  21   2         73.79         76.15        17.57 o                         
  -1  21   2         94.85        127.75        14.13 o                         
   0  21   2         27.55         18.81        27.90 o                         
   1  21   2         86.10         87.13        10.15 o                         
   2  21   2          1.24          3.22         8.98 o                         
   3  21   2         25.64         30.40        17.56 o                         
  -2  22   2        806.68        853.70        46.10 o                         
  -1  22   2         13.07         -3.56        13.90 o                         
   0  22   2        500.02        511.52        31.15 o                         
   1  22   2         27.77         16.16        10.59 o                         
   2  22   2        561.58        629.75        47.51 o                         
  -9   0   3        813.33        752.22        37.05 o                         
  -7   0   3        942.15        960.99        16.39 o                         
  -5   0   3         19.07         21.98         5.33 o                         
  -3   0   3        435.71        436.63         9.16 o                         
  -1   0   3       2606.87       2834.68        26.65 o                         
   1   0   3       3040.43       3195.89        20.12 o                         
   3   0   3         63.90         58.08         3.16 o                         
   5   0   3        907.33        879.13        13.58 o                         
   7   0   3          3.76         -4.17         5.61 o                         
  -9   1   3        326.38        343.08        29.39 o                         
  -8   1   3        849.94        850.73        15.93 o                         
  -7   1   3        299.04        282.86         7.03 o                         
  -6   1   3       3113.98       3063.07        25.04 o                         
  -5   1   3        827.56        834.19        10.57 o                         
  -4   1   3       7566.27       7625.01        40.20 o                         
  -3   1   3       4879.37       5025.27        27.19 o                         
  -2   1   3       6405.68       6398.40        36.55 o                         
  -1   1   3      13370.08      13864.25        97.06 o                         
   0   1   3       3418.30       3558.71        15.86 o                         
   1   1   3       2699.73       2656.02        12.11 o                         
   2   1   3       6327.25       6198.13        28.03 o                         
   3   1   3       1296.82       1266.27         9.37 o                         
   4   1   3       4570.97       4515.16        22.86 o                         
   5   1   3       2000.62       2004.57        15.48 o                         
   6   1   3       3038.78       2993.39        20.90 o                         
   7   1   3       1357.22       1329.95        18.37 o                         
   8   1   3        763.19        809.45       142.05 o                         
  -9   2   3         43.16         33.72        11.18 o                         
  -8   2   3         80.18         64.59         7.50 o                         
  -7   2   3          2.90         -2.85         4.54 o                         
  -6   2   3        352.92        364.66        14.66 o                         
  -5   2   3        396.04        419.14         7.65 o                         
  -4   2   3        217.17        192.82         4.86 o                         
  -3   2   3        280.03        311.90         3.50 o                         
  -2   2   3       1112.40       1058.47         7.01 o                         
  -1   2   3          7.44         -0.45         1.51 o                         
   0   2   3        128.80        131.52         2.47 o                         
   1   2   3         48.54         42.82         1.44 o                         
   2   2   3       1558.70       1550.40         8.86 o                         
   3   2   3        161.85        168.97         3.06 o                         
   4   2   3        337.21        356.33         7.65 o                         
   5   2   3         75.10         78.47         3.94 o                         
   6   2   3        179.26        178.20         6.30 o                         
   7   2   3         85.78         93.95         6.46 o                         
   8   2   3         37.02         38.71        10.79 o                         
  -8   3   3         29.48         29.27        10.82 o                         
  -7   3   3        274.49        299.86         8.16 o                         
  -6   3   3        369.42        367.36        12.28 o                         
  -5   3   3       3407.83       3251.26        27.38 o                         
  -4   3   3       1775.71       1819.96        11.91 o                         
  -3   3   3      14040.30      14262.58        71.54 o                         
  -2   3   3        838.17        912.16         5.93 o                         
  -1   3   3      32557.25      32540.13       160.85 o                         
   0   3   3        200.97        224.39         3.60 o                         
   1   3   3       8687.95       8633.64        36.72 o                         
   2   3   3        482.93        455.92         4.55 o                         
   3   3   3       3421.64       3347.28        17.26 o                         
   4   3   3        428.15        426.80         7.60 o                         
   5   3   3       1535.10       1497.86        12.32 o                         
   6   3   3         24.38         17.92         4.56 o                         
   7   3   3       1248.54       1284.24        25.62 o                         
   8   3   3         26.96         25.01        10.88 o                         
  -8   4   3        354.73        341.02        10.81 o                         
  -7   4   3        142.23        148.95         8.70 o                         
  -6   4   3        536.15        550.99        15.35 o                         
  -5   4   3         39.94         43.72         8.75 o                         
  -4   4   3        864.86        906.34         8.25 o                         
  -3   4   3        484.60        553.92         4.45 o                         
  -2   4   3        198.98        211.70         2.66 o                         
  -1   4   3          2.73          2.19         1.04 o                         
   0   4   3       2924.85       3069.60        14.74 o                         
   1   4   3        614.58        589.12         4.08 o                         
   2   4   3         40.63         33.94         2.13 o                         
   3   4   3         12.87         17.24         2.83 o                         
   4   4   3        253.01        242.93         4.43 o                         
   5   4   3         61.60         59.41         4.20 o                         
   6   4   3        250.66        249.97         7.24 o                         
   7   4   3         16.57         22.37         7.01 o                         
   8   4   3         17.24          9.27        14.33 o                         
  -8   5   3       1316.79       1273.86        19.27 o                         
  -7   5   3        161.47        161.29         7.13 o                         
  -6   5   3       2609.01       2549.31        22.44 o                         
  -5   5   3       1276.21       1265.99        31.40 o                         
  -4   5   3       6530.71       6458.97        40.90 o                         
  -3   5   3        857.85        905.54         7.23 o                         
  -2   5   3      13648.44      13671.89        67.78 o                         
  -1   5   3       1140.70       1217.59         6.79 o                         
   0   5   3       8438.38       8410.35        39.57 o                         
   1   5   3        203.42        226.11         3.10 o                         
   2   5   3       2610.62       2462.09        13.57 o                         
   3   5   3          7.50          4.19         2.37 o                         
   4   5   3       3602.15       3469.15        19.56 o                         
   5   5   3         58.15         72.31         5.82 o                         
   6   5   3       3212.70       3161.38        23.51 o                         
   7   5   3         39.77         44.53         8.41 o                         
   8   5   3       1480.12       1554.56        52.99 o                         
  -8   6   3         60.74         38.86        13.92 o                         
  -7   6   3        118.74        114.79         9.54 o                         
  -6   6   3          0.43         -4.62         4.62 o                         
  -5   6   3          3.18          5.17         5.18 o                         
  -4   6   3        386.84        395.99         7.51 o                         
  -3   6   3        251.37        292.52         4.64 o                         
  -2   6   3       1046.86       1114.91         7.18 o                         
  -1   6   3       1529.08       1677.85         9.58 o                         
   0   6   3       1921.26       2151.90        12.41 o                         
   1   6   3        564.19        623.46         4.92 o                         
   2   6   3        850.56        970.71        10.21 o                         
   3   6   3         54.98         57.56         2.78 o                         
   4   6   3        425.74        431.05         6.96 o                         
   5   6   3        525.92        547.01         7.53 o                         
   6   6   3        121.19        113.56         9.82 o                         
   7   6   3        375.17        390.15        10.29 o                         
   8   6   3         46.11         53.64        11.09 o                         
  -8   7   3        335.58        335.03        16.28 o                         
  -7   7   3       1647.80       1665.77        18.47 o                         
  -6   7   3        647.79        640.80        12.86 o                         
  -5   7   3       3197.03       3181.46        26.73 o                         
  -4   7   3        461.79        409.17        13.93 o                         
  -3   7   3       8577.32       8647.26        44.86 o                         
  -2   7   3        473.06        382.01         4.69 o                         
  -1   7   3       5200.26       5138.15        25.99 o                         
   0   7   3       2607.50       2575.52        16.20 o                         
   1   7   3       5725.81       5539.51        26.56 o                         
   2   7   3       5840.45       6194.64        31.25 o                         
   3   7   3       1592.65       1484.72        19.79 o                         
   4   7   3       3640.05       3746.50        24.94 o                         
   5   7   3       1399.46       1376.40        27.85 o                         
   6   7   3       1553.12       1541.77        34.21 o                         
   7   7   3        907.13        913.85        14.57 o                         
   8   7   3        457.33        476.72        24.16 o                         
  -8   8   3         16.11         15.20        24.27 o                         
  -7   8   3         28.28         15.19         9.62 o                         
  -6   8   3          4.27         10.94         8.23 o                         
  -5   8   3        273.77        295.44         8.51 o                         
  -4   8   3        204.26        225.40         7.26 o                         
  -3   8   3        365.99        367.63         6.79 o                         
  -2   8   3          5.12         16.94         2.13 o                         
  -1   8   3          3.18          6.08         1.98 o                         
   0   8   3        239.84        351.59         4.43 o                         
   1   8   3         17.67         15.90         2.14 o                         
   2   8   3        114.94        135.98         3.47 o                         
   3   8   3        309.04        327.27         7.58 o                         
   4   8   3        662.33        662.38        11.01 o                         
   5   8   3        183.91        182.61         6.86 o                         
   6   8   3        127.38        113.55         7.99 o                         
   7   8   3          4.82          2.00         7.26 o                         
   8   8   3         71.16        101.76        18.92 o                         
  -8   9   3         22.68         33.82        21.40 o                         
  -7   9   3        877.76        895.17        17.75 o                         
  -6   9   3        108.80        121.53         6.58 o                         
  -5   9   3       2128.35       2048.69        25.10 o                         
  -4   9   3       1575.37       1495.59        23.84 o                         
  -3   9   3       7128.56       7084.34        50.56 o                         
  -2   9   3       6130.59       6048.63        31.96 o                         
  -1   9   3       4844.75       4782.79        23.66 o                         
   0   9   3       4875.66       4941.98        24.62 o                         
   1   9   3       1444.44       1321.25        10.30 o                         
   2   9   3       1320.23       1342.01        14.09 o                         
   3   9   3        533.88        487.02         6.39 o                         
   4   9   3       2039.17       2059.24        28.34 o                         
   5   9   3       1598.29       1579.26        19.50 o                         
   6   9   3       1602.02       1594.32        20.72 o                         
   7   9   3        725.93        699.67        16.46 o                         
  -8  10   3         54.13         66.25        10.63 o                         
  -7  10   3        126.40        145.76        15.03 o                         
  -6  10   3       1249.10       1291.25        15.93 o                         
  -5  10   3        137.99        137.67         6.49 o                         
  -4  10   3       2637.93       2717.62        40.57 o                         
  -3  10   3        168.04        182.84         5.62 o                         
  -2  10   3       1824.06       1887.92        18.18 o                         
  -1  10   3        433.44        450.01         6.68 o                         
   0  10   3         28.30         38.20         3.49 o                         
   1  10   3         52.14         48.88         3.92 o                         
   2  10   3        414.36        459.69         7.12 o                         
   3  10   3        584.17        583.04        15.54 o                         
   4  10   3        644.39        618.80        13.73 o                         
   5  10   3        392.37        403.29        17.09 o                         
   6  10   3        154.06        149.30         8.58 o                         
   7  10   3        149.11        148.50        10.76 o                         
  -7  11   3        220.81        226.77        10.31 o                         
  -6  11   3       4533.26       4456.50        39.34 o                         
  -5  11   3        148.48        151.30        10.19 o                         
  -4  11   3       4564.18       4489.11        32.99 o                         
  -3  11   3         34.64         32.45         3.72 o                         
  -2  11   3       3585.70       3402.62        27.67 o                         
  -1  11   3         50.11         40.24         3.45 o                         
   0  11   3       5044.02       4928.34        30.00 o                         
   1  11   3         34.55         39.16         3.38 o                         
   2  11   3       5917.99       5828.62        41.52 o                         
   3  11   3         13.51         17.16         6.59 o                         
   4  11   3       4225.32       4148.14        35.04 o                         
   5  11   3          7.53          8.41         9.36 o                         
   6  11   3       1285.55       1315.33        21.89 o                         
   7  11   3         70.89         80.66        10.00 o                         
  -7  12   3          8.35          6.61        16.33 o                         
  -6  12   3        219.83        211.70         8.46 o                         
  -5  12   3         90.16         84.49         5.20 o                         
  -4  12   3       1108.44       1150.37        15.15 o                         
  -3  12   3        121.30        138.28         5.99 o                         
  -2  12   3       1827.12       1806.31        17.76 o                         
  -1  12   3         43.10         40.97         6.13 o                         
   0  12   3        422.83        412.66         9.12 o                         
   1  12   3        317.83        336.81         6.77 o                         
   2  12   3         20.23         28.17         4.23 o                         
   3  12   3       1310.48       1333.20        14.43 o                         
   4  12   3          2.03         -2.62         4.83 o                         
   5  12   3        392.71        378.45        18.66 o                         
   6  12   3         19.65          6.11         8.75 o                         
   7  12   3        138.19        117.67        12.76 o                         
  -7  13   3        767.93        790.63        21.23 o                         
  -6  13   3        218.65        205.54        12.50 o                         
  -5  13   3       1492.97       1559.86        23.24 o                         
  -4  13   3        387.52        382.75        14.63 o                         
  -3  13   3       3569.60       3620.66        28.59 o                         
  -2  13   3         13.59         24.90         5.33 o                         
  -1  13   3       3082.08       3067.03        28.38 o                         
   0  13   3        608.76        600.88         7.43 o                         
   1  13   3       1929.64       1945.71        26.35 o                         
   2  13   3         99.36        119.26         6.71 o                         
   3  13   3       1290.38       1317.16        35.21 o                         
   4  13   3          1.15          5.81        10.76 o                         
   5  13   3       1730.85       1715.03        47.08 o                         
   6  13   3         32.09         27.40        10.50 o                         
  -7  14   3          4.21         -0.86        15.76 o                         
  -6  14   3        105.26        113.28        10.66 o                         
  -5  14   3          0.18          6.93         5.70 o                         
  -4  14   3         41.45         36.09         5.46 o                         
  -3  14   3         66.45         64.65         5.37 o                         
  -2  14   3         41.57         36.78         5.43 o                         
  -1  14   3         55.25         63.86         6.49 o                         
   0  14   3          2.10          2.35         3.94 o                         
   1  14   3         64.45         85.11         4.87 o                         
   2  14   3        240.43        241.74         7.04 o                         
   3  14   3        220.49        219.78        11.84 o                         
   4  14   3          4.41         11.89         6.18 o                         
   5  14   3        468.09        456.64        25.32 o                         
   6  14   3         18.84         22.26        11.24 o                         
  -6  15   3        900.70        889.59        34.13 o                         
  -5  15   3       1204.11       1170.91        25.62 o                         
  -4  15   3       1866.52       1876.74        56.34 o                         
  -3  15   3       3054.38       2891.77        30.83 o                         
  -2  15   3       2851.62       2713.68        32.71 o                         
  -1  15   3       1924.71       1835.49        22.22 o                         
   0  15   3       3465.91       3341.11        29.17 o                         
   1  15   3       2844.22       2687.92        46.24 o                         
   2  15   3       3679.92       3618.55        29.94 o                         
   3  15   3       1634.09       1504.38        19.46 o                         
   4  15   3       2420.84       2395.73        29.77 o                         
   5  15   3        805.61        782.58        20.92 o                         
   6  15   3       1328.32       1310.59       162.26 o                         
  -6  16   3          4.61        -11.03        20.41 o                         
  -5  16   3          2.90          0.94        20.32 o                         
  -4  16   3        193.43        186.39         9.22 o                         
  -3  16   3          1.99         -1.44         6.35 o                         
  -2  16   3         15.98         17.77         6.58 o                         
  -1  16   3          0.43          1.71         5.99 o                         
   0  16   3         17.04         21.35         4.78 o                         
   1  16   3          1.50          7.53         6.73 o                         
   2  16   3        394.57        389.21        19.28 o                         
   3  16   3         31.18         15.16         6.64 o                         
   4  16   3          0.04          7.24        15.51 o                         
   5  16   3         14.94          6.76        13.45 o                         
   6  16   3         18.14        214.93       148.19 o                         
  -6  17   3         64.23         61.57        17.44 o                         
  -5  17   3        499.36        539.47        15.54 o                         
  -4  17   3        353.44        381.32        18.30 o                         
  -3  17   3        640.07        638.03        25.47 o                         
  -2  17   3       1776.88       1786.41        23.08 o                         
  -1  17   3       2399.66       2231.33        40.21 o                         
   0  17   3       1981.95       1963.26        51.96 o                         
   1  17   3       1797.48       1678.63        19.66 o                         
   2  17   3        598.70        641.40        15.85 o                         
   3  17   3       1196.45       1111.90        21.82 o                         
   4  17   3        189.04        169.65        31.72 o                         
   5  17   3        109.18         71.81        15.83 o                         
  -5  18   3         83.08         92.68        16.07 o                         
  -4  18   3          3.27          7.74        12.51 o                         
  -3  18   3        139.31        139.00        13.45 o                         
  -2  18   3         16.69         19.85         7.29 o                         
  -1  18   3         42.06         41.05        15.01 o                         
   0  18   3        250.82        258.54        13.36 o                         
   1  18   3        101.37         96.50         9.05 o                         
   2  18   3          7.75         -7.65        14.17 o                         
   3  18   3        493.90        451.39        28.73 o                         
   4  18   3          2.70          0.96        12.66 o                         
   5  18   3        301.65        282.83        41.87 o                         
  -5  19   3       1594.77       1633.92       156.94 o                         
  -4  19   3         49.77         40.69        10.03 o                         
  -3  19   3       1742.22       1769.98        56.03 o                         
  -2  19   3        198.86        204.51        11.85 o                         
  -1  19   3       2545.35       2611.69        85.41 o                         
   0  19   3        192.80        203.68        10.96 o                         
   1  19   3       1528.65       1541.69        27.26 o                         
   2  19   3        129.20        107.06         9.67 o                         
   3  19   3       1401.16       1394.92        26.79 o                         
   4  19   3         84.14         84.24        37.99 o                         
  -4  20   3          0.49         -9.46        22.70 o                         
  -3  20   3          0.48          7.47        11.61 o                         
  -2  20   3         10.20          9.45        10.14 o                         
  -1  20   3         14.95         20.37         9.04 o                         
   0  20   3         85.84         78.36        10.23 o                         
   1  20   3          0.57          8.45        15.85 o                         
   2  20   3          1.32         10.85         8.58 o                         
   3  20   3         28.76         21.32         9.17 o                         
  -3  21   3        182.49        194.75        16.05 o                         
  -2  21   3       1362.53       1412.29        27.85 o                         
  -1  21   3        156.91        156.99        17.88 o                         
   0  21   3       1082.77       1172.62        82.28 o                         
   1  21   3          0.64         20.21        67.31 o                         
   2  21   3       1141.39       1294.44        27.03 o                         
   3  21   3         40.87         36.79        14.64 o                         
  -2  22   3         10.02         38.39        17.63 o                         
  -1  22   3         51.59         48.65        10.73 o                         
   0  22   3          6.38         -6.35        13.50 o                         
   1  22   3          2.78        -11.18        12.97 o                         
  -8   0   4       2541.82       2536.69        38.64 o                         
  -6   0   4       1491.52       1487.94        28.47 o                         
  -4   0   4       6870.16       6691.83        51.24 o                         
  -2   0   4      26889.93      27012.67       234.05 o                         
   0   0   4      43213.51      41957.53       255.64 o                         
   2   0   4       6061.55       5971.15        40.13 o                         
   4   0   4       2135.76       2039.79        20.95 o                         
   6   0   4        967.85        966.18        26.83 o                         
   8   0   4        740.18        853.44        54.30 o                         
  -8   1   4        184.43        202.58        10.15 o                         
  -7   1   4         55.22         59.91         8.14 o                         
  -6   1   4        250.97        263.69        10.10 o                         
  -5   1   4         66.82         65.14         4.14 o                         
  -4   1   4        103.11        104.28         3.41 o                         
  -3   1   4        593.35        598.57         5.65 o                         
  -2   1   4         67.82         83.03         3.54 o                         
  -1   1   4        957.31       1121.49         7.03 o                         
   0   1   4       2205.92       2245.58        13.10 o                         
   1   1   4          0.07         -0.87         1.21 o                         
   2   1   4       1230.71       1300.72         9.76 o                         
   3   1   4          8.13         14.95         2.43 o                         
   4   1   4          2.00          1.52         2.95 o                         
   5   1   4         45.75         52.38         3.94 o                         
   6   1   4        131.78        112.68         5.04 o                         
   7   1   4         96.15        107.82         7.65 o                         
   8   1   4         83.42         62.00        32.49 o                         
  -8   2   4        104.90        113.95        13.05 o                         
  -7   2   4       2176.11       2170.60        24.37 o                         
  -6   2   4         85.15         85.73         6.05 o                         
  -5   2   4       5250.31       5288.27        39.87 o                         
  -4   2   4        778.88        759.27         6.38 o                         
  -3   2   4       6378.37       6406.90        33.83 o                         
  -2   2   4        597.71        567.54         7.11 o                         
  -1   2   4       9327.56       9593.17        50.80 o                         
   0   2   4       4953.55       5045.74        24.00 o                         
   1   2   4      13111.40      13347.60        55.80 o                         
   2   2   4       2088.50       2117.23        11.79 o                         
   3   2   4       6978.72       6751.25        33.08 o                         
   4   2   4       1077.10       1121.96        10.23 o                         
   5   2   4       1346.59       1321.53        15.51 o                         
   6   2   4        299.94        285.57         9.32 o                         
   7   2   4        730.61        773.65        16.42 o                         
   8   2   4        325.18        336.23        19.06 o                         
  -8   3   4        272.54        282.93        11.54 o                         
  -7   3   4        122.18        121.70         8.37 o                         
  -6   3   4        621.12        635.87        11.24 o                         
  -5   3   4         26.87         35.40         3.87 o                         
  -4   3   4         37.84         42.79         2.43 o                         
  -3   3   4         93.86        113.47         2.17 o                         
  -2   3   4        274.10        275.51         7.53 o                         
  -1   3   4         63.17         56.14         2.33 o                         
   0   3   4          2.90         -1.32         1.32 o                         
   1   3   4         34.74         41.74         2.05 o                         
   2   3   4        102.99         71.02         2.24 o                         
   3   3   4        831.27        889.61         7.79 o                         
   4   3   4         21.63         28.14         3.74 o                         
   5   3   4         19.55         13.06         3.56 o                         
   6   3   4        728.24        708.56        10.72 o                         
   7   3   4         77.27         80.13         6.95 o                         
   8   3   4        313.21        300.46        22.03 o                         
  -8   4   4       1099.34       1050.40        34.41 o                         
  -7   4   4       1512.96       1493.09        23.15 o                         
  -6   4   4       1457.08       1420.41        17.58 o                         
  -5   4   4       1342.96       1324.50        17.07 o                         
  -4   4   4        864.01        797.96        11.40 o                         
  -3   4   4       1140.63       1086.74         8.20 o                         
  -2   4   4       3341.61       3104.41        17.56 o                         
  -1   4   4       1035.93        876.43         6.27 o                         
   0   4   4       5790.87       5571.97        25.48 o                         
   1   4   4        665.31        573.34         5.69 o                         
   2   4   4       4671.15       4550.45        21.92 o                         
   3   4   4       2184.02       2135.25        14.65 o                         
   4   4   4       1461.82       1440.91        13.34 o                         
   5   4   4       1704.77       1681.30        13.69 o                         
   6   4   4       1019.22       1026.71        18.56 o                         
   7   4   4        949.21        943.44        24.64 o                         
   8   4   4        627.41        618.06        73.96 o                         
  -8   5   4         20.76         22.59        11.35 o                         
  -7   5   4        256.86        241.53         7.65 o                         
  -6   5   4         32.01         39.59         5.15 o                         
  -5   5   4        304.42        321.19         7.35 o                         
  -4   5   4        251.14        320.02         6.62 o                         
  -3   5   4         83.71         90.83         2.66 o                         
  -2   5   4        128.72        165.64         2.56 o                         
  -1   5   4        304.88        281.25         3.28 o                         
   0   5   4         69.92         74.99         1.95 o                         
   1   5   4         19.85          8.26         1.83 o                         
   2   5   4         93.26        126.56         3.39 o                         
   3   5   4         75.58         76.35         2.96 o                         
   4   5   4        129.02        138.90         4.17 o                         
   5   5   4         69.34         72.99         5.25 o                         
   6   5   4         22.42         13.44         5.14 o                         
   7   5   4          9.74         -0.79         6.94 o                         
   8   5   4          0.25         11.97        13.75 o                         
  -8   6   4        810.51        792.73        19.08 o                         
  -7   6   4        169.34        176.88         8.15 o                         
  -6   6   4       1788.98       1749.62        18.66 o                         
  -5   6   4        666.46        683.24        11.71 o                         
  -4   6   4       4179.63       4082.79        27.27 o                         
  -3   6   4       2294.06       2293.43        18.85 o                         
  -2   6   4      10743.89      10794.79        51.84 o                         
  -1   6   4       2533.11       2573.01        14.00 o                         
   0   6   4      23831.64      24679.15       106.03 o                         
   1   6   4        927.32        904.05         7.56 o                         
   2   6   4      15694.92      15794.63        70.68 o                         
   3   6   4        192.02        169.48         3.75 o                         
   4   6   4       4521.90       4481.72        25.54 o                         
   5   6   4        488.82        476.87        14.47 o                         
   6   6   4       1341.22       1407.79        25.44 o                         
   7   6   4         74.28         84.96        11.78 o                         
   8   6   4        543.82        640.94        33.96 o                         
  -8   7   4         20.59         10.08        14.49 o                         
  -7   7   4         50.44         64.37        10.83 o                         
  -6   7   4        201.35        201.32         7.85 o                         
  -5   7   4         33.40         38.24         5.57 o                         
  -4   7   4        295.57        298.99         8.82 o                         
  -3   7   4          0.68          2.48         2.49 o                         
  -2   7   4        609.61        745.11         6.41 o                         
  -1   7   4        530.72        594.93         5.95 o                         
   0   7   4       3145.02       3417.07        18.79 o                         
   1   7   4         92.36        108.34         2.60 o                         
   2   7   4         62.96         72.74         2.66 o                         
   3   7   4          0.47          2.39         2.40 o                         
   4   7   4          9.93          5.68         4.93 o                         
   5   7   4         38.75         51.09         8.36 o                         
   6   7   4          2.82         -0.47         5.35 o                         
   7   7   4         28.70         34.96        19.46 o                         
  -8   8   4         45.88         25.77        20.34 o                         
  -7   8   4       1431.18       1452.95        26.06 o                         
  -6   8   4        426.96        396.95         9.03 o                         
  -5   8   4       2575.36       2531.94        22.63 o                         
  -4   8   4         90.26        104.49         8.16 o                         
  -3   8   4       5015.30       4987.26        31.16 o                         
  -2   8   4       1177.21       1309.16         8.38 o                         
  -1   8   4       7304.61       7050.20        36.00 o                         
   0   8   4        239.75        303.85         6.62 o                         
   1   8   4       6107.16       5764.51        26.89 o                         
   2   8   4       1312.51       1378.94        12.16 o                         
   3   8   4       2943.67       2884.94        20.12 o                         
   4   8   4        265.72        293.15         7.37 o                         
   5   8   4       2448.44       2431.44        40.46 o                         
   6   8   4          2.80         -1.59         5.62 o                         
   7   8   4       1028.23       1055.96        24.03 o                         
  -8   9   4        894.26        933.12        71.56 o                         
  -7   9   4         62.49         64.23         8.61 o                         
  -6   9   4        462.40        478.40         9.68 o                         
  -5   9   4         57.35         61.93         7.50 o                         
  -4   9   4          2.85          2.31         8.09 o                         
  -3   9   4         19.05         20.64         3.47 o                         
  -2   9   4         32.50         37.78         4.18 o                         
  -1   9   4        916.04       1026.29        11.41 o                         
   0   9   4       1002.39       1183.46        10.75 o                         
   1   9   4        482.77        505.00         6.33 o                         
   2   9   4        509.58        586.75        13.17 o                         
   3   9   4        181.52        176.67         5.23 o                         
   4   9   4        207.42        227.09        13.13 o                         
   5   9   4         18.73         10.75         6.03 o                         
   6   9   4        408.62        409.21        14.11 o                         
   7   9   4        259.85        269.86        14.70 o                         
  -8  10   4       1204.39       1188.65        28.25 o                         
  -7  10   4         37.21         47.16         9.85 o                         
  -6  10   4       1889.83       1805.78        33.09 o                         
  -5  10   4        137.03        137.26         9.95 o                         
  -4  10   4       1976.29       1930.87        39.10 o                         
  -3  10   4         78.36         65.76         4.35 o                         
  -2  10   4       7380.59       7333.47        52.42 o                         
  -1  10   4        214.19        193.79         6.21 o                         
   0  10   4       8394.97       8438.25        49.76 o                         
   1  10   4        916.11        917.48         9.26 o                         
   2  10   4       7366.59       7267.63        44.12 o                         
   3  10   4        197.73        224.09         8.19 o                         
   4  10   4       2165.82       2198.42        33.21 o                         
   5  10   4          7.93          4.90         7.10 o                         
   6  10   4       1149.78       1175.56        46.13 o                         
   7  10   4         58.40         67.88        14.25 o                         
  -7  11   4         15.27         16.83        13.68 o                         
  -6  11   4        168.47        183.62        11.62 o                         
  -5  11   4          9.03          9.12         5.78 o                         
  -4  11   4        128.41        131.73         8.97 o                         
  -3  11   4        698.23        700.19        10.67 o                         
  -2  11   4         57.96         62.75         4.53 o                         
  -1  11   4        199.34        241.99        11.99 o                         
   0  11   4        340.69        366.09         6.83 o                         
   1  11   4         69.35         86.62         4.49 o                         
   2  11   4         55.62         65.65        12.56 o                         
   3  11   4         71.91         78.68         5.15 o                         
   4  11   4          0.20         -0.78         5.38 o                         
   5  11   4        331.58        326.97        11.34 o                         
   6  11   4         60.11         71.19        21.20 o                         
   7  11   4        340.00        349.09        20.58 o                         
  -7  12   4         37.21         50.27        14.74 o                         
  -6  12   4        427.77        434.76        12.02 o                         
  -5  12   4        177.38        177.66        11.58 o                         
  -4  12   4       1190.93       1194.58        14.86 o                         
  -3  12   4        878.74        874.66        16.08 o                         
  -2  12   4       5444.84       5255.15        40.37 o                         
  -1  12   4       2239.23       2179.72        19.06 o                         
   0  12   4       3791.45       3735.23        26.70 o                         
   1  12   4       2316.44       2317.93        20.26 o                         
   2  12   4       3190.07       3009.65        24.84 o                         
   3  12   4        874.38        835.23        18.49 o                         
   4  12   4       1485.25       1434.13        18.72 o                         
   5  12   4        560.58        554.65        15.06 o                         
   6  12   4       1247.69       1260.98        55.65 o                         
   7  12   4        585.63        658.89        37.61 o                         
  -7  13   4         42.53         44.59        11.06 o                         
  -6  13   4        140.23        142.68        12.93 o                         
  -5  13   4          4.33          6.49         5.95 o                         
  -4  13   4          9.91          9.46         5.21 o                         
  -3  13   4          7.28          2.69         4.79 o                         
  -2  13   4         37.07         36.91         9.71 o                         
  -1  13   4        266.36        257.85         7.91 o                         
   0  13   4         30.54         44.56         5.84 o                         
   1  13   4         58.75         55.00         5.07 o                         
   2  13   4         70.00         66.74         6.28 o                         
   3  13   4         78.58         73.57         5.71 o                         
   4  13   4          2.20          0.45        12.51 o                         
   5  13   4         38.00         40.49        21.49 o                         
   6  13   4          7.34         18.31        55.78 o                         
  -7  14   4        801.24        773.82        28.39 o                         
  -6  14   4         72.16         64.53        14.14 o                         
  -5  14   4       2049.81       2058.68        26.32 o                         
  -4  14   4        795.95        807.14        14.23 o                         
  -3  14   4       4662.24       4655.33        37.77 o                         
  -2  14   4       2381.93       2324.85        46.12 o                         
  -1  14   4       5614.46       5467.46        56.94 o                         
   0  14   4       4380.45       4058.91        37.36 o                         
   1  14   4       2445.69       2455.36        25.27 o                         
   2  14   4       1769.25       1644.14        34.37 o                         
   3  14   4        253.34        293.07        14.17 o                         
   4  14   4        923.81        901.97        31.26 o                         
   5  14   4        239.32        267.87        24.17 o                         
   6  14   4        199.80        188.20        27.83 o                         
  -6  15   4        183.99        202.09        46.58 o                         
  -5  15   4         12.42         16.72         8.28 o                         
  -4  15   4        934.93        916.92        26.88 o                         
  -3  15   4          4.73         -1.69         8.93 o                         
  -2  15   4        608.11        581.65        13.70 o                         
  -1  15   4        166.11        155.10        10.20 o                         
   0  15   4          4.26          7.06         8.66 o                         
   1  15   4        724.36        715.27        14.59 o                         
   2  15   4        103.52         93.56         9.54 o                         
   3  15   4         22.70         50.34        23.25 o                         
   4  15   4        185.68        172.94        10.27 o                         
   5  15   4         96.75         59.62        19.39 o                         
   6  15   4         49.41         34.45        36.92 o                         
  -6  16   4       1746.83       1742.04       173.24 o                         
  -5  16   4         30.56         28.54        42.45 o                         
  -4  16   4       2127.28       2142.03        40.27 o                         
  -3  16   4         94.48         99.39         9.22 o                         
  -2  16   4       1448.10       1505.07        51.10 o                         
  -1  16   4        180.14        147.31        12.23 o                         
   0  16   4       2150.06       2157.40        24.59 o                         
   1  16   4        270.22        218.68         7.64 o                         
   2  16   4       2490.35       2487.30        29.61 o                         
   3  16   4         66.41         60.49        24.49 o                         
   4  16   4       1721.54       1712.81        54.09 o                         
   5  16   4         58.01         42.90        38.41 o                         
  -5  17   4        222.06        241.21        17.89 o                         
  -4  17   4        120.14        128.10        12.69 o                         
  -3  17   4        378.18        359.83        11.38 o                         
  -2  17   4         54.85         48.17        12.44 o                         
  -1  17   4          0.33         -7.86         7.86 o                         
   0  17   4          8.39         13.73         7.19 o                         
   1  17   4        137.73        110.09         7.69 o                         
   2  17   4          6.02         19.51         8.45 o                         
   3  17   4          0.45         -7.68         7.68 o                         
   4  17   4          1.22         -5.08         8.82 o                         
   5  17   4         98.28        128.60        17.08 o                         
  -5  18   4        870.77        933.13        59.43 o                         
  -4  18   4         12.99          8.85        10.06 o                         
  -3  18   4       3479.91       3407.60        39.26 o                         
  -2  18   4          5.09          3.94         7.01 o                         
  -1  18   4       4936.01       4697.88        69.66 o                         
   0  18   4         20.63         26.01         8.29 o                         
   1  18   4       1876.58       1891.05        24.41 o                         
   2  18   4        230.12        260.16        15.72 o                         
   3  18   4        875.71        908.63        19.60 o                         
   4  18   4        189.58        196.59        12.24 o                         
  -4  19   4        208.77        189.22        13.15 o                         
  -3  19   4         10.08         16.93        14.51 o                         
  -2  19   4         28.77         25.00         9.80 o                         
  -1  19   4         26.95         23.88        12.54 o                         
   0  19   4         21.16          7.92         8.80 o                         
   1  19   4        128.45         85.01        12.99 o                         
   2  19   4         42.03         35.78         9.35 o                         
   3  19   4          7.35         11.83         9.09 o                         
   4  19   4          1.67         11.02        13.84 o                         
  -4  20   4        673.57        716.28        39.02 o                         
  -3  20   4        843.17        894.59        86.21 o                         
  -2  20   4        369.68        366.12        15.80 o                         
  -1  20   4       1225.72       1271.00        56.07 o                         
   0  20   4        866.91        884.43        27.91 o                         
   1  20   4        779.33        759.44        26.27 o                         
   2  20   4        617.18        612.55        18.27 o                         
   3  20   4        292.39        286.96        12.86 o                         
  -3  21   4          8.64         34.97        14.53 o                         
  -2  21   4          0.62         14.17        12.09 o                         
  -1  21   4          4.09         10.44         9.54 o                         
   0  21   4          2.00         -6.00        11.35 o                         
   1  21   4        163.27        169.22        16.99 o                         
   2  21   4          5.61         16.39        14.02 o                         
  -1  22   4        385.01        359.05        38.86 o                         
   0  22   4       1689.54       1787.20       129.28 o                         
   1  22   4        126.87        133.93        17.25 o                         
  -7   0   5        185.42        171.45        12.95 o                         
  -5   0   5        149.71        154.95         6.86 o                         
  -3   0   5         39.55         43.28         2.43 o                         
  -1   0   5       1377.18       1491.34        12.90 o                         
   1   0   5        968.31        991.48         9.26 o                         
   3   0   5       1034.81       1109.85        21.66 o                         
   5   0   5       1024.58        991.76        24.39 o                         
   7   0   5        658.80        634.25        18.74 o                         
  -8   1   5       1299.00       1307.07        38.12 o                         
  -7   1   5       1006.53        974.20        18.89 o                         
  -6   1   5       3386.03       3246.76        28.93 o                         
  -5   1   5        963.87        978.29        13.93 o                         
  -4   1   5       3170.90       3168.90        18.26 o                         
  -3   1   5       2279.09       2224.21        13.48 o                         
  -2   1   5       1620.65       1571.32        13.48 o                         
  -1   1   5       1124.67        985.33         6.77 o                         
   0   1   5       7119.74       7200.11        32.92 o                         
   1   1   5         64.23         36.21         1.51 o                         
   2   1   5      10689.43      10568.22        48.46 o                         
   3   1   5        163.62        132.16         3.48 o                         
   4   1   5       5756.20       5692.90        29.53 o                         
   5   1   5        956.54        946.18        10.24 o                         
   6   1   5        928.24        925.11        27.81 o                         
   7   1   5        703.78        663.31        13.28 o                         
   8   1   5        345.01        377.51        16.16 o                         
  -8   2   5        265.21        271.47        12.83 o                         
  -7   2   5         13.74         17.43         9.14 o                         
  -6   2   5       1226.84       1220.94        13.83 o                         
  -5   2   5          0.44         -1.39         4.13 o                         
  -4   2   5       1817.83       1853.95        11.71 o                         
  -3   2   5        122.74        138.33         2.67 o                         
  -2   2   5         99.60         89.18         3.50 o                         
  -1   2   5         45.03         52.00         1.60 o                         
   0   2   5       3794.11       4076.66        21.89 o                         
   1   2   5       1130.16       1264.07         7.25 o                         
   2   2   5        451.51        468.40         6.08 o                         
   3   2   5        861.40        896.88         7.85 o                         
   4   2   5         23.03         20.70         3.19 o                         
   5   2   5        333.71        351.45         9.92 o                         
   6   2   5         40.98         39.47         8.44 o                         
   7   2   5          5.52          4.43         6.38 o                         
   8   2   5          6.80         -2.83        11.87 o                         
  -8   3   5        118.20        106.44         9.58 o                         
  -7   3   5       1602.34       1650.12        19.17 o                         
  -6   3   5        168.40        171.54         6.51 o                         
  -5   3   5       2112.63       2047.79        19.47 o                         
  -4   3   5          8.58          4.07         2.00 o                         
  -3   3   5       7473.44       7376.70        47.70 o                         
  -2   3   5        104.00        138.82         4.42 o                         
  -1   3   5      13653.36      13645.30        66.60 o                         
   0   3   5        112.54         96.97         1.97 o                         
   1   3   5      15524.63      15416.64        66.56 o                         
   2   3   5        938.11        938.23        10.04 o                         
   3   3   5       4916.77       4776.79        28.49 o                         
   4   3   5        170.06        170.68         5.61 o                         
   5   3   5       2773.48       2695.45        35.05 o                         
   6   3   5        133.15        125.37         7.98 o                         
   7   3   5       1479.76       1466.49        23.38 o                         
   8   3   5         13.24         24.86        10.55 o                         
  -8   4   5          3.34         21.24         8.95 o                         
  -7   4   5        128.53        118.39         6.87 o                         
  -6   4   5         34.59         30.69         5.40 o                         
  -5   4   5         89.21         85.52         4.84 o                         
  -4   4   5        158.37        183.52         4.34 o                         
  -3   4   5          1.70          6.84         1.61 o                         
  -2   4   5         15.83         23.44         1.52 o                         
  -1   4   5          1.42          0.13         1.37 o                         
   0   4   5       1225.64       1328.49         7.84 o                         
   1   4   5          3.40          3.07         1.40 o                         
   2   4   5        636.92        653.63         6.35 o                         
   3   4   5          9.79         12.19         3.14 o                         
   4   4   5        450.71        441.19         7.59 o                         
   5   4   5         33.54         30.69         7.39 o                         
   6   4   5         84.51         99.04         8.20 o                         
   7   4   5          1.66          7.14         8.41 o                         
   8   4   5        288.80        239.82        26.02 o                         
  -8   5   5       1262.21       1294.80        41.56 o                         
  -7   5   5         38.88         35.25         6.18 o                         
  -6   5   5       2605.07       2568.05        22.63 o                         
  -5   5   5          7.26          9.64         3.89 o                         
  -4   5   5       6299.31       6332.57        39.19 o                         
  -3   5   5        159.88        141.80         3.29 o                         
  -2   5   5      12809.73      13233.75        65.71 o                         
  -1   5   5         11.41          7.96         1.75 o                         
   0   5   5      12631.80      13039.87        58.73 o                         
   1   5   5        424.93        424.97         4.22 o                         
   2   5   5       8305.67       8295.68        39.25 o                         
   3   5   5         32.95         36.67         3.60 o                         
   4   5   5       4421.56       4356.64        29.55 o                         
   5   5   5          8.23         18.57         4.79 o                         
   6   5   5       1500.68       1520.09        23.51 o                         
   7   5   5         18.68         21.38         7.99 o                         
  -8   6   5         29.11         40.19        21.31 o                         
  -7   6   5        171.94        173.66        14.32 o                         
  -6   6   5        143.32        137.02         7.17 o                         
  -5   6   5        402.55        417.25         7.77 o                         
  -4   6   5        304.80        345.37         9.00 o                         
  -3   6   5        237.73        225.96         4.15 o                         
  -2   6   5        524.15        650.16         5.86 o                         
  -1   6   5         28.93         34.42         2.29 o                         
   0   6   5        479.91        494.73         5.96 o                         
   1   6   5        685.23        772.87         8.37 o                         
   2   6   5          1.07          2.42         3.06 o                         
   3   6   5        936.76       1004.28         8.77 o                         
   4   6   5          7.20         10.77         5.69 o                         
   5   6   5         55.15         50.55         7.40 o                         
   6   6   5         75.80         86.56        14.84 o                         
   7   6   5        108.54        111.63         9.22 o                         
  -8   7   5        632.19        673.20        19.65 o                         
  -7   7   5        997.04       1025.88        18.73 o                         
  -6   7   5       1721.89       1703.39        17.57 o                         
  -5   7   5       2180.34       2103.65        30.05 o                         
  -4   7   5       1660.25       1662.94        15.03 o                         
  -3   7   5        839.74        791.70         8.27 o                         
  -2   7   5       1007.11        976.88         7.27 o                         
  -1   7   5       3743.29       3590.99        21.48 o                         
   0   7   5       1993.28       1828.52        10.53 o                         
   1   7   5       5590.37       5594.87        28.27 o                         
   2   7   5       2632.05       2540.25        17.15 o                         
   3   7   5       3596.67       3499.60        22.01 o                         
   4   7   5       1335.67       1327.13        19.85 o                         
   5   7   5        504.05        493.45        11.54 o                         
   6   7   5        109.57        106.62         7.97 o                         
   7   7   5        512.71        520.81        22.51 o                         
  -8   8   5        394.09        399.25        16.53 o                         
  -7   8   5         65.08         66.15        13.82 o                         
  -6   8   5        241.29        256.94         9.97 o                         
  -5   8   5        185.13        185.68         6.50 o                         
  -4   8   5        296.48        315.02         9.80 o                         
  -3   8   5        134.91        155.46         5.09 o                         
  -2   8   5         13.24          7.10         2.62 o                         
  -1   8   5         32.74         32.47         2.82 o                         
   0   8   5          0.42          0.19         1.92 o                         
   1   8   5         19.57         12.38         2.26 o                         
   2   8   5        243.37        276.25         5.35 o                         
   3   8   5        147.04        173.54         6.22 o                         
   4   8   5         77.33         72.36         4.82 o                         
   5   8   5         46.47         44.95         8.37 o                         
   6   8   5        321.31        317.59        25.03 o                         
   7   8   5        135.66        133.95        15.84 o                         
  -8   9   5        310.94        324.55        19.43 o                         
  -7   9   5        597.17        601.81        17.81 o                         
  -6   9   5        388.05        406.63         9.78 o                         
  -5   9   5       1507.74       1527.46        30.43 o                         
  -4   9   5       1788.93       1829.80        19.82 o                         
  -3   9   5       1698.82       1687.72        19.83 o                         
  -2   9   5       4732.23       4677.07        35.43 o                         
  -1   9   5       3251.38       3084.14        23.50 o                         
   0   9   5       2594.67       2495.64        18.70 o                         
   1   9   5       3567.38       3482.47        24.25 o                         
   2   9   5        823.93        795.60         9.12 o                         
   3   9   5       5125.11       5099.18        37.49 o                         
   4   9   5        201.99        198.91         9.19 o                         
   5   9   5       2592.97       2570.08        52.16 o                         
   6   9   5        333.05        344.04        15.17 o                         
   7   9   5        578.02        643.12        42.79 o                         
  -7  10   5         35.44         39.32        15.29 o                         
  -6  10   5         28.32         31.78         6.86 o                         
  -5  10   5        130.85        126.93         7.13 o                         
  -4  10   5        443.96        471.94        10.16 o                         
  -3  10   5        114.45        128.53         8.23 o                         
  -2  10   5         52.94         59.75         4.71 o                         
  -1  10   5          1.18         -1.45         4.93 o                         
   0  10   5        929.49        958.60        11.92 o                         
   1  10   5         90.09         85.99         6.79 o                         
   2  10   5        314.68        337.50         7.65 o                         
   3  10   5        234.20        237.05         9.13 o                         
   4  10   5         17.44         19.43         8.70 o                         
   5  10   5        385.78        366.49        17.20 o                         
   6  10   5          2.61          3.39        18.61 o                         
   7  10   5        321.28        292.19        19.79 o                         
  -7  11   5          2.73         12.91        13.25 o                         
  -6  11   5       4126.35       4056.48        36.38 o                         
  -5  11   5         52.91         42.15         6.62 o                         
  -4  11   5       4883.28       4771.01        42.66 o                         
  -3  11   5        190.20        168.72         6.22 o                         
  -2  11   5       5247.90       5029.06        36.19 o                         
  -1  11   5        569.09        593.20         9.14 o                         
   0  11   5       7714.83       7598.08        58.28 o                         
   1  11   5       1142.19       1075.88        11.08 o                         
   2  11   5       8088.24       7950.58        55.11 o                         
   3  11   5        656.29        617.79        10.40 o                         
   4  11   5       2245.10       2229.42        31.01 o                         
   5  11   5         68.17         65.71         8.56 o                         
   6  11   5        846.25        873.93        24.17 o                         
  -7  12   5        133.32        139.29        13.49 o                         
  -6  12   5         17.94          7.81         7.08 o                         
  -5  12   5        506.36        469.94        13.53 o                         
  -4  12   5         19.75         21.83         6.92 o                         
  -3  12   5        546.35        519.86        14.06 o                         
  -2  12   5         71.47         81.44         5.20 o                         
  -1  12   5         50.70         55.06         4.57 o                         
   0  12   5        163.89        150.84         8.26 o                         
   1  12   5        465.84        429.26        10.37 o                         
   2  12   5         46.45         50.85         8.85 o                         
   3  12   5        264.27        240.12        11.81 o                         
   4  12   5         49.90         35.23        17.21 o                         
   5  12   5         75.16         62.53        22.88 o                         
   6  12   5        277.94        269.39        30.25 o                         
  -7  13   5       1152.35       1184.37        62.22 o                         
  -6  13   5         55.24         31.57         8.22 o                         
  -5  13   5       1713.05       1706.88        22.13 o                         
  -4  13   5         32.98         28.96         5.80 o                         
  -3  13   5        717.05        747.44        13.94 o                         
  -2  13   5         30.18         21.62         4.89 o                         
  -1  13   5        703.67        715.05        11.19 o                         
   0  13   5         53.61         49.10         5.49 o                         
   1  13   5       1616.20       1573.84        24.28 o                         
   2  13   5        160.72        139.69        10.85 o                         
   3  13   5       4513.40       4481.60        43.55 o                         
   4  13   5         17.07         23.80         7.84 o                         
   5  13   5       2722.60       2763.06        43.73 o                         
   6  13   5          7.36         17.53        13.60 o                         
  -6  14   5        406.89        374.78        22.49 o                         
  -5  14   5        215.10        193.79        10.44 o                         
  -4  14   5        215.55        219.68        10.35 o                         
  -3  14   5        266.52        251.51        11.25 o                         
  -2  14   5         50.61         51.45         5.63 o                         
  -1  14   5         67.86         74.02         6.71 o                         
   0  14   5          2.00         -3.43         6.08 o                         
   1  14   5          1.43          2.94         5.78 o                         
   2  14   5          4.86          6.97         5.34 o                         
   3  14   5         12.14          6.85         7.33 o                         
   4  14   5         43.01         20.42        10.12 o                         
   5  14   5        200.13        224.17        18.50 o                         
   6  14   5         19.93        -14.71        15.84 o                         
  -6  15   5       1637.02       1693.17        56.49 o                         
  -5  15   5       1169.75       1177.03        27.53 o                         
  -4  15   5       1898.57       1849.57        21.04 o                         
  -3  15   5        256.66        265.63         8.36 o                         
  -2  15   5       2739.62       2684.15        29.19 o                         
  -1  15   5        557.88        578.57        16.56 o                         
   0  15   5       4230.48       3874.63        39.66 o                         
   1  15   5        732.24        783.71        20.79 o                         
   2  15   5       2726.10       2689.79        31.49 o                         
   3  15   5       1254.11       1293.90        25.24 o                         
   4  15   5       1129.26       1200.86        22.46 o                         
   5  15   5        413.67        428.62        14.85 o                         
  -6  16   5          1.69        -15.85        19.11 o                         
  -5  16   5        263.73        283.78        15.35 o                         
  -4  16   5          6.51          1.00         7.42 o                         
  -3  16   5        363.25        337.63        15.48 o                         
  -2  16   5         81.02         86.18        13.71 o                         
  -1  16   5         56.11         48.21         7.23 o                         
   0  16   5         38.49         38.42         7.45 o                         
   1  16   5        432.35        428.29        13.85 o                         
   2  16   5         26.97         19.69         9.66 o                         
   3  16   5         74.28         70.81         9.29 o                         
   4  16   5          1.43          4.56         8.63 o                         
   5  16   5         22.63         27.86         9.86 o                         
  -5  17   5        281.75        283.62        21.88 o                         
  -4  17   5        245.38        255.82        24.51 o                         
  -3  17   5        330.23        366.09        18.37 o                         
  -2  17   5       1362.73       1415.01        22.64 o                         
  -1  17   5         74.38        102.78         8.87 o                         
   0  17   5       2094.36       2089.74        38.57 o                         
   1  17   5       1025.78       1061.20        30.87 o                         
   2  17   5       1271.82       1294.00        20.58 o                         
   3  17   5        820.34        827.07        18.82 o                         
   4  17   5        557.26        574.06        22.37 o                         
  -5  18   5         37.75         28.63        14.16 o                         
  -4  18   5          7.84         -8.37        10.32 o                         
  -3  18   5         77.11         86.92         8.96 o                         
  -2  18   5         53.53         58.56         8.36 o                         
  -1  18   5         19.36          6.37         6.72 o                         
   0  18   5        173.16        153.27        13.10 o                         
   1  18   5         22.78         25.73         9.95 o                         
   2  18   5          5.96        -12.92        20.71 o                         
   3  18   5         64.34         80.50         9.87 o                         
   4  18   5        133.80        127.71        11.07 o                         
  -4  19   5          9.35          2.67        10.79 o                         
  -3  19   5       1850.92       1844.71        52.28 o                         
  -2  19   5         35.27         26.50         8.41 o                         
  -1  19   5        756.89        762.80        26.02 o                         
   0  19   5         85.12        107.54         9.83 o                         
   1  19   5       1823.41       1850.23        26.26 o                         
   2  19   5         86.39         63.96        14.54 o                         
   3  19   5       1888.56       2067.05        31.59 o                         
  -3  20   5        498.51        497.47        20.73 o                         
  -2  20   5          0.27          0.80         9.07 o                         
  -1  20   5         73.28         52.62        10.10 o                         
   0  20   5          3.15          8.66        11.35 o                         
   1  20   5          0.24          9.80        18.97 o                         
   2  20   5        175.37        196.44        29.96 o                         
   3  20   5          7.52          5.87         9.02 o                         
  -2  21   5        809.62        865.33        91.93 o                         
  -1  21   5          1.46          8.64        11.98 o                         
   0  21   5       2062.79       2253.91        37.38 o                         
   1  21   5          3.18          6.33        23.09 o                         
   2  21   5       1585.10       1627.22        41.02 o                         
  -8   0   6        448.42        478.02        21.26 o                         
  -6   0   6       2416.46       2404.47        31.74 o                         
  -4   0   6       8132.13       8159.61        60.53 o                         
  -2   0   6      24191.43      24616.61       194.96 o                         
   0   0   6      14757.58      15423.76       101.91 o                         
   2   0   6       7115.79       7102.63        47.94 o                         
   4   0   6       2598.83       2528.32        57.66 o                         
   6   0   6       1358.00       1327.01        41.86 o                         
  -8   1   6        147.66        139.08        22.85 o                         
  -7   1   6         13.03         12.69         6.18 o                         
  -6   1   6         20.21         25.72         4.41 o                         
  -5   1   6        937.20        945.63        10.13 o                         
  -4   1   6        198.29        227.85         3.91 o                         
  -3   1   6       1089.47       1132.32         8.56 o                         
  -2   1   6        219.67        237.37         3.23 o                         
  -1   1   6          0.21          1.32         1.99 o                         
   0   1   6       1856.48       2117.75        11.62 o                         
   1   1   6       4278.49       4554.36        21.00 o                         
   2   1   6       1042.56       1234.88         9.69 o                         
   3   1   6        859.75        876.12         8.37 o                         
   4   1   6        305.87        334.82         8.32 o                         
   5   1   6          9.73         15.27         6.79 o                         
   6   1   6        237.07        226.51        11.14 o                         
   7   1   6         26.28         16.93         8.53 o                         
  -8   2   6        459.34        426.94        19.78 o                         
  -7   2   6       1617.75       1603.20        23.89 o                         
  -6   2   6       1409.79       1390.39        21.31 o                         
  -5   2   6       3542.86       3453.60        26.80 o                         
  -4   2   6        510.93        510.33         4.84 o                         
  -3   2   6       1553.25       1431.86        13.64 o                         
  -2   2   6        579.78        529.69         5.51 o                         
  -1   2   6        431.44        332.30         5.45 o                         
   0   2   6        367.60        309.45         4.26 o                         
   1   2   6       5786.07       5713.56        25.84 o                         
   2   2   6        516.99        458.98         5.80 o                         
   3   2   6       9405.41       9387.22        46.88 o                         
   4   2   6         68.06         72.99         8.31 o                         
   5   2   6       5179.21       5049.01        58.82 o                         
   6   2   6        316.03        327.18        15.47 o                         
   7   2   6        866.02        914.23        17.57 o                         
  -8   3   6         22.59         16.83        12.49 o                         
  -7   3   6          1.06         -2.04         5.54 o                         
  -6   3   6         29.50         29.00         4.42 o                         
  -5   3   6          0.29          1.61         3.09 o                         
  -4   3   6         49.81         53.57         4.53 o                         
  -3   3   6         80.89         97.25         6.62 o                         
  -2   3   6          0.82          1.04         2.18 o                         
  -1   3   6       3044.22       3494.18        20.10 o                         
   0   3   6        134.84        154.57         2.89 o                         
   1   3   6       1529.96       1794.19         9.69 o                         
   2   3   6         48.57         60.81         2.88 o                         
   3   3   6        410.34        416.19         9.70 o                         
   4   3   6        570.42        582.60        21.34 o                         
   5   3   6        129.23        130.36         7.62 o                         
   6   3   6        471.42        445.16        17.37 o                         
   7   3   6        153.53        158.13        17.51 o                         
  -8   4   6        895.83        936.42        50.19 o                         
  -7   4   6       1372.51       1322.82        23.04 o                         
  -6   4   6       1880.98       1881.58        17.46 o                         
  -5   4   6       4100.75       4040.29        31.40 o                         
  -4   4   6       4341.23       4466.46        29.09 o                         
  -3   4   6       5590.81       5669.18        42.44 o                         
  -2   4   6       4747.85       4903.89        30.97 o                         
  -1   4   6       1343.38       1294.66         8.49 o                         
   0   4   6       4104.45       3914.83        19.96 o                         
   1   4   6       1434.07       1345.87        12.43 o                         
   2   4   6       2681.55       2594.49        15.74 o                         
   3   4   6       3734.54       3669.86        33.77 o                         
   4   4   6       1885.71       1893.02        26.96 o                         
   5   4   6       3317.99       3266.30        36.00 o                         
   6   4   6        873.47        864.14        16.18 o                         
   7   4   6        167.57        186.42         9.94 o                         
  -8   5   6          0.60          0.35        15.35 o                         
  -7   5   6         69.82         63.56        10.00 o                         
  -6   5   6          2.27          6.71         4.38 o                         
  -5   5   6        871.17        843.66        10.19 o                         
  -4   5   6          0.31          2.65         2.27 o                         
  -3   5   6       4339.13       4568.85        32.48 o                         
  -2   5   6        182.60        242.05         3.35 o                         
  -1   5   6       3428.40       3772.08        22.18 o                         
   0   5   6        459.61        568.03         5.01 o                         
   1   5   6         12.93          8.18         2.09 o                         
   2   5   6          0.69          7.98         2.64 o                         
   3   5   6        157.48        146.74         6.98 o                         
   4   5   6        163.57        172.54         7.20 o                         
   5   5   6        412.67        416.20        11.53 o                         
   6   5   6         36.57         32.37         8.33 o                         
   7   5   6        653.34        648.23        17.39 o                         
  -8   6   6       1248.44       1236.61        42.67 o                         
  -7   6   6        774.69        735.50        21.55 o                         
  -6   6   6       3137.14       3110.83        26.04 o                         
  -5   6   6       1672.20       1645.45        16.03 o                         
  -4   6   6       3150.05       3140.07        23.05 o                         
  -3   6   6       1551.86       1539.94        13.91 o                         
  -2   6   6       3042.44       2989.57        17.95 o                         
  -1   6   6        572.38        519.95         5.41 o                         
   0   6   6       4078.79       3839.77        21.71 o                         
   1   6   6        166.99        135.25         4.60 o                         
   2   6   6       4271.13       4201.48        26.17 o                         
   3   6   6       1234.21       1193.98        10.95 o                         
   4   6   6       2003.01       1930.61        40.71 o                         
   5   6   6        367.86        379.34        12.99 o                         
   6   6   6       1432.93       1441.71        21.57 o                         
   7   6   6          4.69          5.36         8.75 o                         
  -8   7   6          2.04         -3.33        12.66 o                         
  -7   7   6         14.23         17.14        10.20 o                         
  -6   7   6        105.20        112.16         5.94 o                         
  -5   7   6        104.52        102.68         6.19 o                         
  -4   7   6        295.20        297.15         8.08 o                         
  -3   7   6         98.46         95.35         3.45 o                         
  -2   7   6         95.59         99.41         5.77 o                         
  -1   7   6        136.56        146.70         3.18 o                         
   0   7   6       1173.27       1248.44        10.50 o                         
   1   7   6        172.23        163.80         7.19 o                         
   2   7   6       1017.36       1051.48        11.94 o                         
   3   7   6        261.86        264.27         6.29 o                         
   4   7   6        124.25        115.20         7.16 o                         
   5   7   6        389.36        399.50        11.57 o                         
   6   7   6        161.79        169.47        10.84 o                         
   7   7   6        190.81        184.69        16.25 o                         
  -8   8   6          0.71          8.19        19.48 o                         
  -7   8   6       1136.15       1145.86        21.38 o                         
  -6   8   6          0.93          3.47         5.06 o                         
  -5   8   6       3557.87       3436.16        31.53 o                         
  -4   8   6         53.44         58.79         6.33 o                         
  -3   8   6       5112.79       4969.88        33.89 o                         
  -2   8   6        802.44        853.84        12.69 o                         
  -1   8   6       4140.22       4147.65        26.79 o                         
   0   8   6         43.58         44.99         4.21 o                         
   1   8   6       3313.26       3323.16        23.38 o                         
   2   8   6        361.76        367.05         6.38 o                         
   3   8   6       5647.07       5549.06        47.26 o                         
   4   8   6        520.37        536.22        16.23 o                         
   5   8   6       3856.65       3868.90        42.65 o                         
   6   8   6        114.80        132.15        10.22 o                         
   7   8   6       1914.92       1994.01        37.23 o                         
  -8   9   6         51.98         55.97        17.15 o                         
  -7   9   6          1.71         -0.52        10.38 o                         
  -6   9   6         24.42         28.76        11.30 o                         
  -5   9   6          0.79         -0.39         5.18 o                         
  -4   9   6          3.09          3.20         4.68 o                         
  -3   9   6        680.29        707.16        18.00 o                         
  -2   9   6         83.32         79.19         6.96 o                         
  -1   9   6        184.82        199.50         7.09 o                         
   0   9   6         85.90         75.29         5.12 o                         
   1   9   6         12.45          8.36         4.54 o                         
   2   9   6        145.34        144.64         6.78 o                         
   3   9   6        670.77        641.87        20.22 o                         
   4   9   6        167.84        177.38         8.54 o                         
   5   9   6         41.81         68.24        10.61 o                         
   6   9   6        191.60        183.45        11.76 o                         
   7   9   6          2.23         -6.91         9.30 o                         
  -7  10   6         93.37         94.41        10.42 o                         
  -6  10   6       2748.28       2805.91        40.92 o                         
  -5  10   6        194.24        199.10         8.22 o                         
  -4  10   6       5156.26       5161.14        44.63 o                         
  -3  10   6        432.20        415.17        16.13 o                         
  -2  10   6       2924.78       2945.62        24.23 o                         
  -1  10   6       1528.71       1483.03        16.48 o                         
   0  10   6       2645.41       2672.94        23.41 o                         
   1  10   6       1662.09       1692.91        16.86 o                         
   2  10   6       1366.04       1354.71        13.36 o                         
   3  10   6        429.22        442.69         9.33 o                         
   4  10   6       2036.26       2033.96        49.31 o                         
   5  10   6         24.71         35.07         8.56 o                         
   6  10   6        904.84        933.92        20.25 o                         
  -7  11   6        296.49        281.27        16.10 o                         
  -6  11   6         34.99         40.90        11.47 o                         
  -5  11   6        229.24        242.15        11.82 o                         
  -4  11   6        152.15        143.64         7.21 o                         
  -3  11   6        944.31        911.99        16.10 o                         
  -2  11   6        103.33        100.32         4.74 o                         
  -1  11   6        314.13        273.20         7.88 o                         
   0  11   6          2.74          4.99         5.77 o                         
   1  11   6       1218.59       1169.13        24.43 o                         
   2  11   6        118.42        118.99         6.19 o                         
   3  11   6        274.06        284.68         8.81 o                         
   4  11   6        112.63        110.68         9.02 o                         
   5  11   6          9.34         13.76         8.65 o                         
   6  11   6         23.47         12.63         9.47 o                         
  -7  12   6        528.50        539.38        27.01 o                         
  -6  12   6        276.76        276.75        15.15 o                         
  -5  12   6       1470.38       1446.14        19.41 o                         
  -4  12   6       1624.51       1593.95        27.83 o                         
  -3  12   6       2232.44       2142.63        21.00 o                         
  -2  12   6       1404.58       1396.97        14.19 o                         
  -1  12   6       3016.71       2900.28        34.70 o                         
   0  12   6       1989.11       1868.09        24.96 o                         
   1  12   6       2489.83       2440.75        44.32 o                         
   2  12   6        949.50        944.97        15.53 o                         
   3  12   6        946.16        933.31        14.62 o                         
   4  12   6       1135.86       1108.20        20.89 o                         
   5  12   6        261.62        273.14        13.05 o                         
   6  12   6        339.96        381.63        15.84 o                         
  -7  13   6         12.98         18.01        13.02 o                         
  -6  13   6          3.37          5.23        11.42 o                         
  -5  13   6        100.98        104.45        11.97 o                         
  -4  13   6         65.21         58.78         6.99 o                         
  -3  13   6         22.52         26.48         6.98 o                         
  -2  13   6         26.34         20.92         6.00 o                         
  -1  13   6        271.28        266.30         7.68 o                         
   0  13   6        103.82         96.84         5.98 o                         
   1  13   6        211.02        189.30         9.28 o                         
   2  13   6        633.02        641.40        13.99 o                         
   3  13   6        636.79        603.54        15.71 o                         
   4  13   6        203.16        209.72        11.42 o                         
   5  13   6        130.20        130.30        11.04 o                         
   6  13   6         21.43          5.73         9.21 o                         
  -6  14   6        227.91        240.19        25.09 o                         
  -5  14   6       1127.08       1170.93        30.20 o                         
  -4  14   6        483.91        476.89        12.44 o                         
  -3  14   6       2367.08       2300.08        34.33 o                         
  -2  14   6       1212.44       1207.62        21.97 o                         
  -1  14   6       3383.04       3380.72        27.76 o                         
   0  14   6        217.05        238.33        20.63 o                         
   1  14   6       2725.22       2670.37        33.13 o                         
   2  14   6        409.36        411.81        14.93 o                         
   3  14   6       2444.98       2401.87        31.82 o                         
   4  14   6        457.58        465.55        15.05 o                         
   5  14   6       1260.77       1274.59        27.59 o                         
  -6  15   6         95.64         71.34        18.81 o                         
  -5  15   6        110.99        107.72        10.00 o                         
  -4  15   6        256.09        247.01        13.65 o                         
  -3  15   6         18.74         20.52         5.80 o                         
  -2  15   6         35.66         30.54         5.41 o                         
  -1  15   6         70.35         57.93         9.67 o                         
   0  15   6          1.53         -2.95         6.30 o                         
   1  15   6          9.72         24.39         7.75 o                         
   2  15   6          5.99          8.20         5.91 o                         
   3  15   6          0.52         -7.15         7.77 o                         
   4  15   6        136.69        124.37        10.66 o                         
   5  15   6        188.71        206.73        12.38 o                         
  -6  16   6       1497.36       1551.57        30.62 o                         
  -5  16   6          2.51        -10.14        10.14 o                         
  -4  16   6       1933.77       1990.21        46.07 o                         
  -3  16   6          5.24          5.00        14.06 o                         
  -2  16   6       1893.68       1879.63        33.18 o                         
  -1  16   6          0.36         -1.47         6.48 o                         
   0  16   6       1710.98       1709.00        24.62 o                         
   1  16   6         36.45          5.42         7.97 o                         
   2  16   6       2128.93       2122.82        30.73 o                         
   3  16   6         50.47         64.06         9.13 o                         
   4  16   6       1479.59       1520.80        26.58 o                         
   5  16   6          1.69         -9.00         9.00 o                         
  -5  17   6         42.47         42.07        14.14 o                         
  -4  17   6         11.36         -0.34        15.35 o                         
  -3  17   6         32.32         15.74         9.96 o                         
  -2  17   6         42.65         23.44         7.80 o                         
  -1  17   6         14.06          5.44        10.66 o                         
   0  17   6          4.02          0.23         6.84 o                         
   1  17   6         25.62         21.16        12.23 o                         
   2  17   6          0.41         -1.66         9.69 o                         
   3  17   6         50.96         47.58         9.69 o                         
   4  17   6          0.07          4.83         9.11 o                         
  -5  18   6        694.67        755.66        37.33 o                         
  -4  18   6        106.51         92.34        16.33 o                         
  -3  18   6       1318.46       1268.71        27.43 o                         
  -2  18   6         66.71         63.97         9.08 o                         
  -1  18   6       1586.95       1591.84        27.50 o                         
   0  18   6        102.12        103.16        11.21 o                         
   1  18   6       1931.89       1999.35        27.05 o                         
   2  18   6         58.96         71.14        16.56 o                         
   3  18   6       1226.92       1293.72        26.23 o                         
   4  18   6        120.76        126.25        16.85 o                         
  -4  19   6          0.99         -0.09        14.23 o                         
  -3  19   6          3.94         17.67         9.00 o                         
  -2  19   6         17.35          2.97        15.74 o                         
  -1  19   6         13.25         21.67         9.66 o                         
   0  19   6         13.52          2.66        12.40 o                         
   1  19   6          0.05          5.06         8.98 o                         
   2  19   6         42.67         36.23        14.24 o                         
   3  19   6          4.39         -0.23        13.84 o                         
  -3  20   6        706.92        741.36        42.21 o                         
  -2  20   6       1271.70       1322.61        80.56 o                         
  -1  20   6        762.32        834.16        41.81 o                         
   0  20   6        804.11        861.22        21.76 o                         
   1  20   6       1197.07       1229.19        42.43 o                         
   2  20   6       1084.39       1104.06        86.12 o                         
  -2  21   6        175.98        190.23        25.69 o                         
  -1  21   6          3.40        -12.07        12.07 o                         
   0  21   6         94.70        131.60        18.61 o                         
   1  21   6          5.95         17.99        14.25 o                         
  -7   0   7         76.71         84.21        11.59 o                         
  -5   0   7        139.84        118.71         6.17 o                         
  -3   0   7        276.44        311.22         5.20 o                         
  -1   0   7        163.81        167.28         5.83 o                         
   1   0   7         63.87         67.38         3.94 o                         
   3   0   7          5.50         -4.85         4.98 o                         
   5   0   7        424.78        421.51        18.40 o                         
   7   0   7        269.82        315.06        43.55 o                         
  -8   1   7       1229.26       1219.84        33.96 o                         
  -7   1   7        189.29        184.24        14.84 o                         
  -6   1   7       2637.98       2621.45        21.48 o                         
  -5   1   7       1021.45       1030.54        11.95 o                         
  -4   1   7       4680.88       4773.32        26.02 o                         
  -3   1   7       3476.05       3464.87        22.82 o                         
  -2   1   7       6420.40       6646.27        36.30 o                         
  -1   1   7       4566.82       4663.83        26.11 o                         
   0   1   7       3816.41       3670.76        19.91 o                         
   1   1   7       1673.41       1602.86         9.81 o                         
   2   1   7       2992.00       2902.30        21.42 o                         
   3   1   7       1151.34       1093.24        18.65 o                         
   4   1   7       2132.26       2100.07        23.99 o                         
   5   1   7        650.21        645.83        15.55 o                         
   6   1   7       2118.46       2199.76        32.36 o                         
   7   1   7        467.36        469.08        19.87 o                         
  -8   2   7         10.48         14.00        15.84 o                         
  -7   2   7        138.54        130.98         8.52 o                         
  -6   2   7         48.70         49.29         4.35 o                         
  -5   2   7        141.71        150.48         4.23 o                         
  -4   2   7        653.02        643.09         8.18 o                         
  -3   2   7         18.27         19.52         5.29 o                         
  -2   2   7        787.81        895.91         6.65 o                         
  -1   2   7         34.42         33.05         2.16 o                         
   0   2   7       1279.16       1481.96        11.51 o                         
   1   2   7        243.27        235.36         3.47 o                         
   2   2   7         41.70         51.51         4.84 o                         
   3   2   7        323.00        343.44         7.24 o                         
   4   2   7         59.23         61.28         5.83 o                         
   5   2   7         41.20         25.81         7.48 o                         
   6   2   7         36.27         21.92         8.72 o                         
   7   2   7         54.73         56.12         9.89 o                         
  -8   3   7        386.85        352.07        31.84 o                         
  -7   3   7        658.92        687.50        14.85 o                         
  -6   3   7       1260.17       1270.24        16.98 o                         
  -5   3   7       2246.10       2160.42        18.72 o                         
  -4   3   7       1118.36       1209.23        17.53 o                         
  -3   3   7       4905.01       4871.12        42.04 o                         
  -2   3   7        726.77        766.87         7.45 o                         
  -1   3   7      12218.51      12316.69        64.56 o                         
   0   3   7       1169.90       1196.38         9.60 o                         
   1   3   7       6256.73       6267.84        32.33 o                         
   2   3   7        211.16        210.19         5.15 o                         
   3   3   7       1670.20       1605.91        15.37 o                         
   4   3   7         29.57         27.74         5.46 o                         
   5   3   7        244.90        256.61        12.57 o                         
   6   3   7          2.48         -0.40         7.99 o                         
   7   3   7        346.47        377.14        14.56 o                         
  -8   4   7        297.56        313.28        26.31 o                         
  -7   4   7        284.96        283.78        22.20 o                         
  -6   4   7         99.07        102.97         7.78 o                         
  -5   4   7          2.00         -2.41         3.39 o                         
  -4   4   7        257.51        305.01         9.80 o                         
  -3   4   7        324.62        363.52        20.23 o                         
  -2   4   7        115.63        175.48         3.38 o                         
  -1   4   7         45.59         76.08         2.46 o                         
   0   4   7         12.00          4.68         3.25 o                         
   1   4   7        221.45        223.07         6.79 o                         
   2   4   7       1279.09       1324.76        18.45 o                         
   3   4   7         24.26         30.10         4.98 o                         
   4   4   7        709.26        701.14        19.67 o                         
   5   4   7         91.40         80.28         8.46 o                         
   6   4   7        126.76        119.61        10.41 o                         
   7   4   7        351.45        337.84        14.09 o                         
  -8   5   7        388.39        404.71        50.86 o                         
  -7   5   7        457.26        436.24        21.19 o                         
  -6   5   7       1137.93       1125.32        19.56 o                         
  -5   5   7       1591.28       1560.48        14.17 o                         
  -4   5   7       5380.07       5308.23        39.99 o                         
  -3   5   7        559.59        590.05         9.72 o                         
  -2   5   7       8711.58       8616.68        50.95 o                         
  -1   5   7       1086.68       1126.54         9.02 o                         
   0   5   7       4030.18       3996.68        22.53 o                         
   1   5   7        449.26        463.72        10.21 o                         
   2   5   7       2707.04       2605.27        20.97 o                         
   3   5   7        571.39        591.54        12.28 o                         
   4   5   7       4255.96       4204.38        41.19 o                         
   5   5   7         99.36         96.40         9.31 o                         
   6   5   7       3423.98       3425.26        44.91 o                         
   7   5   7         35.32         40.31         8.72 o                         
  -8   6   7          0.44        -17.33        31.11 o                         
  -7   6   7        390.44        396.13        26.68 o                         
  -6   6   7          9.04          5.74         4.57 o                         
  -5   6   7        774.99        785.15        11.06 o                         
  -4   6   7        127.79        135.17         5.06 o                         
  -3   6   7        467.57        510.01         7.04 o                         
  -2   6   7        370.02        357.85         5.51 o                         
  -1   6   7        291.91        335.24         6.61 o                         
   0   6   7         37.51         34.83         3.03 o                         
   1   6   7        537.41        555.33        15.31 o                         
   2   6   7         10.34         13.90         5.16 o                         
   3   6   7        309.55        319.90         7.67 o                         
   4   6   7        274.14        286.45        22.09 o                         
   5   6   7         16.57         12.27         8.16 o                         
   6   6   7         55.71         62.13         9.70 o                         
   7   6   7        131.00        150.70        11.79 o                         
  -8   7   7        178.72        189.94        25.36 o                         
  -7   7   7       1717.29       1711.33        37.35 o                         
  -6   7   7        207.58        198.66         6.79 o                         
  -5   7   7       1396.51       1363.35        16.96 o                         
  -4   7   7        496.71        523.70         6.87 o                         
  -3   7   7       3860.26       3826.14        30.06 o                         
  -2   7   7        997.38        968.30        11.76 o                         
  -1   7   7       6645.96       6675.07        43.29 o                         
   0   7   7        576.64        550.91        11.54 o                         
   1   7   7       6841.13       6779.03        52.13 o                         
   2   7   7        458.15        434.00         7.56 o                         
   3   7   7        844.11        846.59        27.76 o                         
   4   7   7        431.73        445.04        18.55 o                         
   5   7   7        188.60        195.13        10.97 o                         
   6   7   7        614.80        643.23        15.31 o                         
   7   7   7        223.08        275.87        13.68 o                         
  -8   8   7         27.93         23.28        11.27 o                         
  -7   8   7        127.65        140.51        20.27 o                         
  -6   8   7         36.86         46.34         6.02 o                         
  -5   8   7         34.01         38.93         5.23 o                         
  -4   8   7        344.90        343.95        10.37 o                         
  -3   8   7         76.21         73.86         4.92 o                         
  -2   8   7         79.81         81.36         4.34 o                         
  -1   8   7          8.31          8.87         3.59 o                         
   0   8   7         39.88         41.63         6.61 o                         
   1   8   7       1446.87       1445.05        19.35 o                         
   2   8   7         61.47         70.74         5.55 o                         
   3   8   7        793.11        813.77        25.55 o                         
   4   8   7        493.46        492.01        27.82 o                         
   5   8   7          5.09         -1.77         6.92 o                         
   6   8   7         45.73         67.08         9.70 o                         
  -7   9   7       1137.50       1203.48        23.19 o                         
  -6   9   7        384.73        416.84        11.70 o                         
  -5   9   7       2391.69       2338.65        32.80 o                         
  -4   9   7       2065.65       2044.10        20.89 o                         
  -3   9   7       3909.98       3824.30        30.68 o                         
  -2   9   7       2675.84       2583.74        28.58 o                         
  -1   9   7       2498.60       2601.65        20.58 o                         
   0   9   7       1520.91       1479.87        15.85 o                         
   1   9   7       3945.80       3827.56        33.90 o                         
   2   9   7        778.59        749.34        16.18 o                         
   3   9   7       5267.65       5177.47        45.74 o                         
   4   9   7       1539.77       1510.01        21.58 o                         
   5   9   7       3470.92       3465.24        40.02 o                         
   6   9   7        637.79        658.82        18.03 o                         
  -7  10   7        321.53        321.35        22.56 o                         
  -6  10   7         77.29         78.73        11.89 o                         
  -5  10   7        302.99        320.00        10.62 o                         
  -4  10   7         64.21         66.71         8.44 o                         
  -3  10   7        122.28         85.62         5.72 o                         
  -2  10   7         79.34         77.85         9.13 o                         
  -1  10   7         35.40         46.56         4.56 o                         
   0  10   7        183.95        207.13         6.28 o                         
   1  10   7         88.05         80.99         5.35 o                         
   2  10   7        225.22        206.13        10.13 o                         
   3  10   7        167.29        153.89         7.95 o                         
   4  10   7         11.73         16.79         6.65 o                         
   5  10   7         54.30         61.96        10.70 o                         
   6  10   7         40.68         53.67         9.97 o                         
  -7  11   7          3.78         11.39        16.68 o                         
  -6  11   7       1388.70       1434.27        33.56 o                         
  -5  11   7         16.71         17.89         6.27 o                         
  -4  11   7       2572.20       2575.06        26.40 o                         
  -3  11   7         60.74         52.74         9.40 o                         
  -2  11   7       2819.12       2736.21        23.33 o                         
  -1  11   7        640.90        587.20        21.72 o                         
   0  11   7       2372.29       2306.33        22.80 o                         
   1  11   7        789.00        835.72        23.70 o                         
   2  11   7        527.14        509.81        11.01 o                         
   3  11   7        321.76        314.98        16.41 o                         
   4  11   7        843.11        861.02        44.18 o                         
   5  11   7        145.63        150.54        10.93 o                         
   6  11   7        776.94        804.30        21.39 o                         
  -7  12   7         42.78         41.44        17.96 o                         
  -6  12   7         19.63          3.47        11.39 o                         
  -5  12   7        369.06        345.30        10.45 o                         
  -4  12   7         48.14         58.83         6.71 o                         
  -3  12   7        752.80        732.57        25.33 o                         
  -2  12   7         69.34         76.88         5.56 o                         
  -1  12   7         25.09         43.12         5.11 o                         
   0  12   7          0.25         -2.28         9.56 o                         
   1  12   7        355.82        313.35        13.73 o                         
   2  12   7         30.63         24.50         7.83 o                         
   3  12   7        962.30        960.33        15.19 o                         
   4  12   7        218.82        213.69        11.42 o                         
   5  12   7         92.90         88.28        10.57 o                         
   6  12   7        157.60        148.77        13.72 o                         
  -6  13   7          3.10          4.22        12.25 o                         
  -5  13   7       2464.37       2521.19        45.00 o                         
  -4  13   7        300.75        300.22        11.81 o                         
  -3  13   7       3050.78       3064.23        31.13 o                         
  -2  13   7        772.62        749.11        10.87 o                         
  -1  13   7       1525.47       1590.02        34.50 o                         
   0  13   7        398.23        380.64        19.95 o                         
   1  13   7       2069.80       2032.78        27.53 o                         
   2  13   7          5.21          1.05         7.23 o                         
   3  13   7       2940.51       2885.88        32.43 o                         
   4  13   7         21.62         32.90         8.92 o                         
   5  13   7       2635.07       2717.21        38.71 o                         
  -6  14   7        186.30        188.97        18.15 o                         
  -5  14   7        207.02        221.95        12.84 o                         
  -4  14   7        287.75        276.38        11.36 o                         
  -3  14   7        309.98        306.54        10.35 o                         
  -2  14   7        273.22        259.95         9.61 o                         
  -1  14   7        344.53        326.37         9.54 o                         
   0  14   7        782.54        708.32        26.20 o                         
   1  14   7         28.52         20.60         7.41 o                         
   2  14   7        470.67        416.63        17.00 o                         
   3  14   7         81.96         74.07        18.13 o                         
   4  14   7          1.57         -8.21         8.21 o                         
   5  14   7          5.05         17.65         9.89 o                         
  -6  15   7        857.24        836.95        42.29 o                         
  -5  15   7        454.46        428.74        19.62 o                         
  -4  15   7       2322.35       2296.06        33.48 o                         
  -3  15   7        942.68        956.75        25.61 o                         
  -2  15   7       3246.94       3043.28        33.08 o                         
  -1  15   7        972.81        972.71        32.08 o                         
   0  15   7       2019.21       2013.41        27.65 o                         
   1  15   7       1799.60       1703.79        25.64 o                         
   2  15   7       1138.44       1134.87        21.36 o                         
   3  15   7        445.60        432.75        29.70 o                         
   4  15   7        450.28        517.87        20.74 o                         
   5  15   7        154.55        173.93        12.38 o                         
  -5  16   7         48.83         53.57        13.46 o                         
  -4  16   7          0.04         14.20         9.26 o                         
  -3  16   7          6.18         -3.75         8.46 o                         
  -2  16   7        264.87        282.55        25.52 o                         
  -1  16   7         13.93         16.16         6.90 o                         
   0  16   7         83.65         92.90        14.00 o                         
   1  16   7         78.74         76.77         9.31 o                         
   2  16   7         25.45         37.96         9.47 o                         
   3  16   7         94.69        108.42         9.77 o                         
   4  16   7         79.41         85.99        10.78 o                         
  -5  17   7        634.69        650.70        26.94 o                         
  -4  17   7       1445.20       1596.14        63.46 o                         
  -3  17   7        722.53        756.39        36.32 o                         
  -2  17   7       1905.69       1964.83        52.83 o                         
  -1  17   7       1376.12       1383.15        22.20 o                         
   0  17   7        572.64        618.41        20.96 o                         
   1  17   7        601.79        609.92        17.23 o                         
   2  17   7        159.47        182.31        12.22 o                         
   3  17   7        969.59        964.06        31.41 o                         
   4  17   7        303.04        318.09        27.43 o                         
  -4  18   7         61.42         87.30        38.98 o                         
  -3  18   7          1.47         -7.68        11.43 o                         
  -2  18   7        250.38        271.30        25.25 o                         
  -1  18   7         20.00         13.27        14.56 o                         
   0  18   7        615.74        623.04        18.21 o                         
   1  18   7          4.32          3.17         9.63 o                         
   2  18   7          7.48         10.87        10.36 o                         
   3  18   7          2.85         -9.09        16.27 o                         
  -3  19   7       1388.39       1478.39        33.13 o                         
  -2  19   7        215.16        243.57        23.62 o                         
  -1  19   7       1860.13       1907.26       103.85 o                         
   0  19   7         29.63         38.69         9.44 o                         
   1  19   7        641.45        589.52        19.84 o                         
   2  19   7          9.34         10.37        22.18 o                         
  -2  20   7          1.42          9.65         9.85 o                         
  -1  20   7        286.51        311.27        24.38 o                         
   0  20   7          0.67         -1.72        11.83 o                         
   1  20   7         93.37        110.55        12.85 o                         
  -8   0   8       1065.39       1119.82        70.14 o                         
  -6   0   8       2179.58       2209.27        24.41 o                         
  -4   0   8       9886.76      10048.96        79.26 o                         
  -2   0   8      12201.54      12328.13        90.20 o                         
   0   0   8       9859.50      10100.91        83.89 o                         
   2   0   8       5068.33       4981.70        50.33 o                         
   4   0   8       3653.09       3706.56        62.58 o                         
   6   0   8       1243.66       1292.10        33.93 o                         
  -8   1   8         61.51         74.17        13.00 o                         
  -7   1   8        491.98        491.33        12.99 o                         
  -6   1   8         17.89         21.50         3.99 o                         
  -5   1   8        203.51        217.58         5.06 o                         
  -4   1   8         42.48         48.95         2.87 o                         
  -3   1   8         16.46         22.98         2.13 o                         
  -2   1   8         68.47         66.81         2.36 o                         
  -1   1   8        295.57        292.01         6.57 o                         
   0   1   8         95.16         96.03         5.94 o                         
   1   1   8         28.16         28.18         5.69 o                         
   2   1   8         39.21         50.85         5.34 o                         
   3   1   8          3.95          4.72         5.78 o                         
   4   1   8         38.01         35.21         9.95 o                         
   5   1   8         28.93         32.06         8.05 o                         
   6   1   8        117.72        117.93        11.59 o                         
   7   1   8          3.36          8.76         9.84 o                         
  -8   2   8        164.28        142.73        25.02 o                         
  -7   2   8       1403.84       1423.33        21.57 o                         
  -6   2   8        260.04        268.36         6.55 o                         
  -5   2   8       1517.92       1507.43        13.16 o                         
  -4   2   8        666.80        661.49        25.51 o                         
  -3   2   8       1642.50       1600.35        16.45 o                         
  -2   2   8        395.98        392.94         4.55 o                         
  -1   2   8       3822.94       3729.53        24.52 o                         
   0   2   8        917.94        903.87        10.05 o                         
   1   2   8       3062.07       2878.01        24.46 o                         
   2   2   8        248.37        249.98         7.68 o                         
   3   2   8       1639.45       1582.44        21.14 o                         
   4   2   8        247.16        250.16        10.38 o                         
   5   2   8       1138.96       1143.09        21.48 o                         
   6   2   8        110.44        112.41        10.41 o                         
   7   2   8       1355.55       1411.22        26.28 o                         
  -8   3   8        111.47        106.88        13.72 o                         
  -7   3   8          0.65          2.14         7.07 o                         
  -6   3   8        211.77        212.16         6.82 o                         
  -5   3   8        135.88        143.07         3.59 o                         
  -4   3   8        414.13        427.51        14.32 o                         
  -3   3   8         54.27         58.80         8.03 o                         
  -2   3   8        453.26        457.57         5.65 o                         
  -1   3   8        152.51        143.11         3.53 o                         
   0   3   8        559.49        572.06        14.15 o                         
   1   3   8         45.13         48.98         4.98 o                         
   2   3   8          6.10          3.88         4.98 o                         
   3   3   8          0.35         -0.48         6.45 o                         
   4   3   8         34.67         38.58         7.17 o                         
   5   3   8         51.01         43.64         8.59 o                         
   6   3   8        324.93        329.30        24.49 o                         
   7   3   8         37.17         39.67        10.41 o                         
  -8   4   8        922.32        905.68        26.10 o                         
  -7   4   8        845.43        824.13        14.97 o                         
  -6   4   8       1714.67       1713.61        16.73 o                         
  -5   4   8       1229.68       1246.47        12.28 o                         
  -4   4   8       2409.74       2408.38        37.44 o                         
  -3   4   8       2418.47       2415.10        37.55 o                         
  -2   4   8       3905.38       3875.60        26.84 o                         
  -1   4   8       4374.19       4475.42        30.47 o                         
   0   4   8       3339.27       3368.04        32.18 o                         
   1   4   8       3377.88       3259.31        27.90 o                         
   2   4   8       2082.62       2083.93        21.62 o                         
   3   4   8       2609.81       2574.32        22.02 o                         
   4   4   8        730.72        723.98        13.54 o                         
   5   4   8        518.74        532.96        22.09 o                         
   6   4   8        311.43        321.63        13.98 o                         
   7   4   8        359.94        378.20        21.72 o                         
  -8   5   8         94.25         80.10        13.74 o                         
  -7   5   8         58.54         59.65         7.89 o                         
  -6   5   8        143.77        146.60         5.58 o                         
  -5   5   8          6.05          7.34         4.49 o                         
  -4   5   8         73.00         65.74        12.46 o                         
  -3   5   8          1.47          4.44         3.20 o                         
  -2   5   8        119.79        127.30         5.94 o                         
  -1   5   8          0.38          1.83         5.18 o                         
   0   5   8          8.33          6.76         4.32 o                         
   1   5   8         70.74         60.32         5.98 o                         
   2   5   8         85.41         83.22         5.71 o                         
   3   5   8        116.37        109.66         8.75 o                         
   4   5   8         29.33         13.63         6.20 o                         
   5   5   8         29.95         32.21         8.59 o                         
   6   5   8         47.62         63.22         9.98 o                         
  -8   6   8        373.66        426.95        36.15 o                         
  -7   6   8         72.85         89.66         8.10 o                         
  -6   6   8       1157.70       1184.01        18.92 o                         
  -5   6   8        817.74        803.70         9.68 o                         
  -4   6   8       2233.71       2192.63        35.92 o                         
  -3   6   8       1223.03       1231.50        14.04 o                         
  -2   6   8       4001.47       3982.68        26.13 o                         
  -1   6   8         53.67         52.21         3.91 o                         
   0   6   8       7449.45       7317.50        54.63 o                         
   1   6   8        108.60        109.62         5.30 o                         
   2   6   8       6173.67       6023.09        44.87 o                         
   3   6   8        738.12        749.85        13.69 o                         
   4   6   8       3975.66       3931.94        67.85 o                         
   5   6   8       2055.65       2063.99        30.94 o                         
   6   6   8       1659.63       1668.86        38.70 o                         
  -7   7   8       1078.76       1066.55        31.65 o                         
  -6   7   8        103.04        105.99         8.68 o                         
  -5   7   8        240.71        252.19         7.05 o                         
  -4   7   8         13.33         16.21         3.17 o                         
  -3   7   8         36.22         38.41         3.67 o                         
  -2   7   8        819.90        860.89         9.47 o                         
  -1   7   8         36.41         39.97         5.91 o                         
   0   7   8        884.03        890.82        13.80 o                         
   1   7   8       1288.35       1291.16        14.82 o                         
   2   7   8          0.26         -4.67         6.23 o                         
   3   7   8        993.42       1004.80        28.25 o                         
   4   7   8         19.73         31.66         8.37 o                         
   5   7   8          1.37         -1.86         8.13 o                         
   6   7   8          0.57          7.46         8.15 o                         
  -7   8   8       1706.74       1737.03        54.92 o                         
  -6   8   8         29.41         37.14         6.25 o                         
  -5   8   8       2624.85       2688.11        26.18 o                         
  -4   8   8        233.50        224.25         6.74 o                         
  -3   8   8       5998.38       5996.90        50.43 o                         
  -2   8   8         80.18         92.92         6.84 o                         
  -1   8   8       7117.63       7134.56        63.98 o                         
   0   8   8        903.51        866.83        18.17 o                         
   1   8   8       3638.60       3538.70        38.08 o                         
   2   8   8        744.70        715.09        14.22 o                         
   3   8   8        191.23        182.81        16.09 o                         
   4   8   8          7.29          9.72        19.30 o                         
   5   8   8         33.37         42.30         8.84 o                         
   6   8   8         21.27         27.96        10.76 o                         
  -7   9   8         79.09         68.45        23.51 o                         
  -6   9   8         12.38         12.27         7.43 o                         
  -5   9   8        534.32        509.82        18.03 o                         
  -4   9   8        155.39        153.02         6.36 o                         
  -3   9   8       1547.33       1494.94        16.42 o                         
  -2   9   8        593.54        596.47        20.55 o                         
  -1   9   8       4082.99       4104.38        40.14 o                         
   0   9   8         42.38         53.03         8.27 o                         
   1   9   8        947.64        967.70        17.70 o                         
   2   9   8         31.55         27.39         6.77 o                         
   3   9   8        185.88        181.52         8.20 o                         
   4   9   8         32.17         28.68        11.16 o                         
   5   9   8          9.76          8.31         8.33 o                         
   6   9   8          6.08         15.47         9.84 o                         
  -7  10   8         12.37         10.28        10.86 o                         
  -6  10   8       1001.71        991.46        19.26 o                         
  -5  10   8         87.97         86.63         6.54 o                         
  -4  10   8        976.41        961.93        16.46 o                         
  -3  10   8        263.63        256.67         7.09 o                         
  -2  10   8       2877.56       2793.15        29.30 o                         
  -1  10   8       4701.00       4447.84        38.72 o                         
   0  10   8       3088.69       3007.94        25.65 o                         
   1  10   8       5619.08       5498.24        45.11 o                         
   2  10   8       4327.07       4162.81        45.30 o                         
   3  10   8        758.52        731.59        14.99 o                         
   4  10   8       2043.93       2015.49        26.83 o                         
   5  10   8        134.91        137.71        12.17 o                         
   6  10   8        991.04       1059.52        22.83 o                         
  -7  11   8         64.09         47.71        12.25 o                         
  -6  11   8          4.72         14.60        18.45 o                         
  -5  11   8        235.47        239.57         8.81 o                         
  -4  11   8        320.05        299.71         8.96 o                         
  -3  11   8       3709.45       3497.26        31.34 o                         
  -2  11   8        981.01        942.40        21.97 o                         
  -1  11   8       1054.27        959.30        19.34 o                         
   0  11   8        386.28        385.67         9.65 o                         
   1  11   8         60.70         52.32         5.58 o                         
   2  11   8         12.91         15.94         7.22 o                         
   3  11   8        314.22        302.47        10.21 o                         
   4  11   8         18.63         23.29        24.71 o                         
   5  11   8        329.60        336.17        13.98 o                         
  -6  12   8       1016.22       1011.66        45.06 o                         
  -5  12   8        683.19        715.37        35.25 o                         
  -4  12   8        823.39        826.64        28.92 o                         
  -3  12   8       3255.81       3341.10        47.59 o                         
  -2  12   8        765.77        762.66        13.52 o                         
  -1  12   8       6730.64       6564.07        52.99 o                         
   0  12   8        155.97        192.55        13.92 o                         
   1  12   8       4689.89       4597.58        60.65 o                         
   2  12   8        957.99        982.10        24.23 o                         
   3  12   8       1096.30       1120.15        22.05 o                         
   4  12   8        595.77        621.24        16.49 o                         
   5  12   8        460.60        477.37        22.21 o                         
  -6  13   8        369.08        372.14        72.52 o                         
  -5  13   8        204.24        195.89        11.73 o                         
  -4  13   8        539.67        504.27        13.50 o                         
  -3  13   8         30.35         24.05         6.58 o                         
  -2  13   8        483.30        414.76        15.52 o                         
  -1  13   8          0.92          8.28         8.32 o                         
   0  13   8         82.19         80.63         9.56 o                         
   1  13   8         49.51         40.74        15.35 o                         
   2  13   8         75.54         48.68         8.63 o                         
   3  13   8          1.09          2.47        12.59 o                         
   4  13   8         47.33         63.24         9.29 o                         
   5  13   8         71.50         91.87        10.84 o                         
  -6  14   8         15.77         20.39        16.54 o                         
  -5  14   8        514.77        560.67        16.94 o                         
  -4  14   8        215.65        209.22        10.61 o                         
  -3  14   8       1857.85       1832.84        38.44 o                         
  -2  14   8        270.01        249.61        11.93 o                         
  -1  14   8       3463.69       3331.05        29.44 o                         
   0  14   8        485.99        472.34        22.00 o                         
   1  14   8       2502.53       2503.34        32.72 o                         
   2  14   8         53.74         67.09         9.25 o                         
   3  14   8        345.43        342.96        25.89 o                         
   4  14   8          5.99          5.43         9.80 o                         
   5  14   8        177.21        174.21        23.76 o                         
  -5  15   8          7.50          1.77        12.19 o                         
  -4  15   8        335.32        331.33        12.45 o                         
  -3  15   8         41.20         27.89         7.40 o                         
  -2  15   8         69.59         74.86         7.52 o                         
  -1  15   8         32.67         16.40         8.48 o                         
   0  15   8        156.89        130.14        11.42 o                         
   1  15   8        138.68        158.28        10.38 o                         
   2  15   8         73.58         69.21         9.61 o                         
   3  15   8         35.35         47.49        37.06 o                         
   4  15   8         58.78         41.44        12.70 o                         
  -5  16   8          0.55        -14.22        36.11 o                         
  -4  16   8       1101.83       1172.25        40.87 o                         
  -3  16   8          0.38          4.60         9.31 o                         
  -2  16   8        988.29       1031.86        25.17 o                         
  -1  16   8        101.59        113.15         8.80 o                         
   0  16   8       2161.65       2267.95        31.09 o                         
   1  16   8         90.84         95.32         9.80 o                         
   2  16   8       2259.54       2396.64        33.69 o                         
   3  16   8        158.85        188.38        24.32 o                         
   4  16   8       1481.47       1591.30        41.23 o                         
  -4  17   8         78.32         62.53        31.03 o                         
  -3  17   8         31.90         60.56        47.60 o                         
  -2  17   8          3.42          7.83         8.64 o                         
  -1  17   8          4.19         11.05         8.56 o                         
   0  17   8         16.95         14.68        14.26 o                         
   1  17   8          3.09         11.69        11.73 o                         
   2  17   8          0.32        -14.96        14.96 o                         
   3  17   8         24.44         20.66        14.95 o                         
  -4  18   8         20.59         39.34        44.47 o                         
  -3  18   8        963.69        932.14       174.11 o                         
  -2  18   8         87.65         92.28        23.35 o                         
  -1  18   8       1485.44       1479.63        52.02 o                         
   0  18   8        212.05        211.77        11.77 o                         
   1  18   8       1097.26       1109.32        46.90 o                         
   2  18   8        640.73        621.36        20.15 o                         
  -3  19   8         44.28         -1.50        65.05 o                         
  -2  19   8          3.57         -5.06         9.84 o                         
  -1  19   8         23.99         30.03        12.74 o                         
   0  19   8          0.61         -3.68        18.41 o                         
   1  19   8         31.32         34.61        12.73 o                         
  -1  20   8        798.16        771.09        40.82 o                         
   0  20   8       1189.45       1170.92        55.44 o                         
  -7   0   9        598.20        586.54        19.20 o                         
  -5   0   9        148.96        149.39         6.35 o                         
  -3   0   9        165.29        175.71         4.56 o                         
  -1   0   9         30.64         19.79         8.09 o                         
   1   0   9         45.72         49.20        12.25 o                         
   3   0   9         25.08         19.11         6.53 o                         
   5   0   9        261.52        252.89        17.18 o                         
  -8   1   9       2044.54       2108.54        41.57 o                         
  -7   1   9         33.60         32.04         7.05 o                         
  -6   1   9       3027.87       3035.76        27.20 o                         
  -5   1   9         29.15         25.89         3.42 o                         
  -4   1   9       1604.71       1602.15        11.90 o                         
  -3   1   9        140.14        131.95         3.14 o                         
  -2   1   9       1364.50       1352.97        10.04 o                         
  -1   1   9        141.73        141.17         7.32 o                         
   0   1   9       5866.70       5756.32        50.82 o                         
   1   1   9        835.34        828.98        19.87 o                         
   2   1   9       5602.81       5405.65        40.55 o                         
   3   1   9       1037.03       1020.49        17.34 o                         
   4   1   9       2732.41       2737.73        74.14 o                         
   5   1   9        322.56        320.65        12.99 o                         
   6   1   9        269.17        276.51        13.43 o                         
  -8   2   9         16.47         33.52        22.49 o                         
  -7   2   9         36.26         49.36         6.62 o                         
  -6   2   9       1171.36       1176.07        11.80 o                         
  -5   2   9        113.67        125.01         4.53 o                         
  -4   2   9        809.81        791.11        14.53 o                         
  -3   2   9         20.61         21.95         4.09 o                         
  -2   2   9        145.58        149.07         3.67 o                         
  -1   2   9         92.17         88.72         5.53 o                         
   0   2   9       1933.73       1933.02        21.18 o                         
   1   2   9        662.32        658.87        11.78 o                         
   2   2   9        435.12        422.12         7.93 o                         
   3   2   9         19.16         22.61         5.00 o                         
   4   2   9         87.32         59.67         8.23 o                         
   5   2   9          3.77          6.19         8.13 o                         
   6   2   9         86.65         73.04        10.57 o                         
  -8   3   9        443.21        416.05        23.25 o                         
  -7   3   9       1098.17       1139.61        17.10 o                         
  -6   3   9        597.57        603.86         8.62 o                         
  -5   3   9       1743.93       1807.43        24.90 o                         
  -4   3   9        212.75        225.83         8.64 o                         
  -3   3   9       6001.33       6032.62        41.85 o                         
  -2   3   9        208.94        221.87         4.49 o                         
  -1   3   9       8283.92       8176.78        66.32 o                         
   0   3   9        165.10        144.79         7.70 o                         
   1   3   9       7735.69       7600.43        66.68 o                         
   2   3   9        180.73        178.21         8.41 o                         
   3   3   9       3354.86       3368.33        27.31 o                         
   4   3   9         66.33         70.65        11.02 o                         
   5   3   9       2000.71       1998.03        43.43 o                         
   6   3   9        164.54        173.24        11.99 o                         
  -8   4   9         52.94         47.13        12.39 o                         
  -7   4   9        181.71        178.52        14.05 o                         
  -6   4   9        390.33        393.41         8.59 o                         
  -5   4   9          5.67          7.25         6.56 o                         
  -4   4   9        130.12        145.20        13.47 o                         
  -3   4   9        324.81        318.81         4.92 o                         
  -2   4   9          0.46         -1.46         2.63 o                         
  -1   4   9        249.72        225.47         9.17 o                         
   0   4   9        878.82        811.89        17.56 o                         
   1   4   9         98.50        119.55         6.53 o                         
   2   4   9         26.56         23.53         4.90 o                         
   3   4   9       1298.81       1343.24        19.38 o                         
   4   4   9         62.21         87.55        16.79 o                         
   5   4   9        960.42        995.69        20.63 o                         
   6   4   9          0.48         -1.52         9.30 o                         
  -7   5   9        298.31        306.36        13.74 o                         
  -6   5   9       2693.82       2693.97        25.44 o                         
  -5   5   9        473.26        448.57        13.26 o                         
  -4   5   9       3192.07       3099.91        38.25 o                         
  -3   5   9        814.29        797.07         7.85 o                         
  -2   5   9       2791.30       2807.34        21.52 o                         
  -1   5   9        203.08        209.19        12.00 o                         
   0   5   9       4247.53       4162.45        41.32 o                         
   1   5   9       1503.24       1445.16        16.76 o                         
   2   5   9       5590.67       5461.79        44.57 o                         
   3   5   9       1442.42       1413.90        20.74 o                         
   4   5   9       2154.21       2166.42        61.07 o                         
   5   5   9          3.25          5.76         8.33 o                         
   6   5   9        286.59        323.85        14.49 o                         
  -7   6   9        217.67        224.46         9.75 o                         
  -6   6   9         23.38         14.51        12.31 o                         
  -5   6   9        327.47        309.53        12.20 o                         
  -4   6   9        138.05        133.92        10.02 o                         
  -3   6   9        575.28        576.65         6.42 o                         
  -2   6   9         70.34         79.29         5.36 o                         
  -1   6   9       1032.36       1009.48        22.57 o                         
   0   6   9          8.69         10.56         5.13 o                         
   1   6   9        593.69        607.15        16.02 o                         
   2   6   9        415.21        410.56        13.46 o                         
   3   6   9        143.20        133.30        10.87 o                         
   4   6   9        183.99        210.45        11.87 o                         
   5   6   9        783.39        793.97        19.01 o                         
   6   6   9        153.55        169.92        12.42 o                         
  -7   7   9        895.33        946.08        28.03 o                         
  -6   7   9        453.92        476.34        27.72 o                         
  -5   7   9        800.99        817.31        16.79 o                         
  -4   7   9        315.05        310.79         7.72 o                         
  -3   7   9        523.95        552.53        12.12 o                         
  -2   7   9        931.05        918.62        13.07 o                         
  -1   7   9       2820.86       2781.12        33.62 o                         
   0   7   9       4474.47       4365.21        45.21 o                         
   1   7   9       1622.34       1654.79        19.67 o                         
   2   7   9       4317.70       4205.79        52.64 o                         
   3   7   9        426.98        457.31        17.05 o                         
   4   7   9       1543.06       1512.07        56.98 o                         
   5   7   9         91.11         92.40        10.29 o                         
   6   7   9        186.30        190.16        17.80 o                         
  -7   8   9        693.31        701.00        30.86 o                         
  -6   8   9         10.60         12.47         7.24 o                         
  -5   8   9        672.49        648.40        11.95 o                         
  -4   8   9         60.92         64.97         7.10 o                         
  -3   8   9         42.69         30.46         5.33 o                         
  -2   8   9        259.41        253.04         7.86 o                         
  -1   8   9        127.03        123.67         7.38 o                         
   0   8   9        333.02        339.70        11.17 o                         
   1   8   9        289.92        279.84        11.57 o                         
   2   8   9         54.72         51.61         9.46 o                         
   3   8   9       1269.87       1208.84        17.47 o                         
   4   8   9         97.24         91.18        12.51 o                         
   5   8   9         57.68         44.33         9.39 o                         
   6   8   9          2.38          8.46         8.89 o                         
  -7   9   9        828.22        823.57        67.18 o                         
  -6   9   9        786.04        807.37        16.01 o                         
  -5   9   9       3416.42       3435.70        32.35 o                         
  -4   9   9       2370.43       2343.48        24.93 o                         
  -3   9   9       3060.60       2993.76        28.67 o                         
  -2   9   9       3174.47       3058.40        28.84 o                         
  -1   9   9        983.54        897.74        15.20 o                         
   0   9   9       2014.28       1917.88        33.29 o                         
   1   9   9        275.11        297.84        10.60 o                         
   2   9   9       2706.48       2581.75        49.05 o                         
   3   9   9       1528.33       1543.61        44.69 o                         
   4   9   9       1485.14       1431.22        24.21 o                         
   5   9   9       2026.35       2032.87        28.34 o                         
  -7  10   9        115.82        115.68        24.33 o                         
  -6  10   9       1421.32       1375.90        41.60 o                         
  -5  10   9        425.43        427.60        24.03 o                         
  -4  10   9       1156.98       1083.39        17.48 o                         
  -3  10   9        429.50        456.92        15.63 o                         
  -2  10   9         15.65          6.70         7.02 o                         
  -1  10   9        113.20        113.18        11.34 o                         
   0  10   9         12.27         10.87        13.44 o                         
   1  10   9        207.58        206.50         7.69 o                         
   2  10   9        212.65        189.23        21.33 o                         
   3  10   9         66.05         60.02        18.12 o                         
   4  10   9        114.34        127.60        16.45 o                         
   5  10   9         86.64         69.52        11.25 o                         
  -6  11   9       1527.69       1581.24        27.86 o                         
  -5  11   9          2.45         -2.91         7.36 o                         
  -4  11   9        796.61        830.54        17.52 o                         
  -3  11   9        137.91        135.92        11.61 o                         
  -2  11   9       1603.73       1650.61        19.53 o                         
  -1  11   9          7.06         -2.84         6.68 o                         
   0  11   9       2478.74       2539.10        26.79 o                         
   1  11   9        127.65        145.05         8.59 o                         
   2  11   9       2188.60       2169.55        26.42 o                         
   3  11   9         29.83         29.18         7.81 o                         
   4  11   9        251.85        280.96        16.90 o                         
   5  11   9         23.97         16.21         9.66 o                         
  -6  12   9        191.27        189.47        23.87 o                         
  -5  12   9        334.50        320.21        15.60 o                         
  -4  12   9        315.34        292.36         8.67 o                         
  -3  12   9          9.40         15.42         6.14 o                         
  -2  12   9        120.22         90.34         8.79 o                         
  -1  12   9         47.49         51.17         8.23 o                         
   0  12   9        156.73        139.40        10.90 o                         
   1  12   9        277.23        249.75        14.56 o                         
   2  12   9         35.94         31.59         7.45 o                         
   3  12   9        176.40        171.91        10.18 o                         
   4  12   9          0.89          4.28        11.43 o                         
   5  12   9         21.83         24.84        10.00 o                         
  -6  13   9          1.05          4.09        16.16 o                         
  -5  13   9       4010.26       4033.12        74.81 o                         
  -4  13   9          4.02         -3.44         7.16 o                         
  -3  13   9       3427.88       3381.30        33.86 o                         
  -2  13   9         68.87         79.98         9.71 o                         
  -1  13   9       2436.10       2408.63        42.80 o                         
   0  13   9        237.47        249.46        12.42 o                         
   1  13   9       2430.18       2498.21        31.76 o                         
   2  13   9        632.11        626.74        16.35 o                         
   3  13   9       3724.92       3815.68        66.07 o                         
   4  13   9         50.26         33.12        17.14 o                         
  -5  14   9          9.67          4.64        13.72 o                         
  -4  14   9        276.99        287.02        11.48 o                         
  -3  14   9        212.27        223.45        12.02 o                         
  -2  14   9          7.73         -3.79         6.98 o                         
  -1  14   9          0.47          5.50         6.36 o                         
   0  14   9          1.25          1.57         9.79 o                         
   1  14   9         49.88         42.43         8.54 o                         
   2  14   9          5.53          3.49        13.15 o                         
   3  14   9         17.47          4.35        12.31 o                         
   4  14   9          0.57         20.18        15.13 o                         
  -5  15   9          9.39        190.05       147.06 o                         
  -4  15   9        547.52        570.06        23.99 o                         
  -3  15   9         17.89         21.94         8.34 o                         
  -2  15   9        888.79        995.17        22.72 o                         
  -1  15   9        302.24        284.77        22.18 o                         
   0  15   9       1269.55       1333.58        63.15 o                         
   1  15   9         56.05         35.07        10.29 o                         
   2  15   9        732.37        732.86        20.08 o                         
   3  15   9         73.91         91.70        15.37 o                         
   4  15   9        622.67        556.56        35.07 o                         
  -4  16   9          6.96         19.53        17.62 o                         
  -3  16   9          1.19          8.89        25.35 o                         
  -2  16   9         34.89         35.46        12.91 o                         
  -1  16   9         45.04         63.03        18.81 o                         
   0  16   9          0.49         -6.55         9.30 o                         
   1  16   9         18.18         24.06         9.60 o                         
   2  16   9          0.40         -7.68        10.22 o                         
   3  16   9         32.84         30.54        22.06 o                         
  -4  17   9       1453.64       1463.61        38.09 o                         
  -3  17   9        368.12        364.54        46.86 o                         
  -2  17   9       1907.49       1761.99        57.97 o                         
  -1  17   9        235.32        226.02        26.72 o                         
   0  17   9       2139.68       2154.54        96.34 o                         
   1  17   9        621.71        613.46        27.23 o                         
   2  17   9       1665.15       1739.70        89.35 o                         
  -3  18   9          0.14         20.92        39.86 o                         
  -2  18   9         66.20         78.28        21.94 o                         
  -1  18   9          0.66         -0.25        14.73 o                         
   0  18   9          0.35         -8.01        13.90 o                         
   1  18   9          0.37         -2.70        17.80 o                         
   2  18   9         19.86         17.23        24.37 o                         
  -2  19   9        235.87        259.05       131.22 o                         
  -1  19   9        862.86        931.04        38.69 o                         
   0  19   9        102.10        122.43        12.13 o                         
  -6   0  10       1461.37       1500.24        30.86 o                         
  -4   0  10       3235.28       3240.17        37.11 o                         
  -2   0  10       5815.88       5909.35        67.58 o                         
   0   0  10       2659.67       2645.89        38.69 o                         
   2   0  10       1786.56       1779.98        24.75 o                         
   4   0  10        581.15        589.38        45.32 o                         
   6   0  10        444.39        453.53        22.79 o                         
  -7   1  10         81.98         82.46        10.03 o                         
  -6   1  10          1.47          5.60         3.95 o                         
  -5   1  10        191.54        199.25         5.02 o                         
  -4   1  10         77.71         85.72         3.69 o                         
  -3   1  10        715.44        717.07         9.11 o                         
  -2   1  10         33.38         31.82         4.32 o                         
  -1   1  10       1123.37       1062.98        15.23 o                         
   0   1  10        163.25        156.03         8.22 o                         
   1   1  10         31.95         33.43         5.88 o                         
   2   1  10        149.34        143.64        10.09 o                         
   3   1  10          4.06          7.10         6.23 o                         
   4   1  10        180.49        163.64        25.21 o                         
   5   1  10         15.84         18.14         9.15 o                         
   6   1  10        162.65        173.25        12.42 o                         
  -7   2  10        873.68        910.73        14.92 o                         
  -6   2  10        807.01        824.35        11.56 o                         
  -5   2  10       4428.10       4439.24        44.55 o                         
  -4   2  10        707.14        698.49         8.61 o                         
  -3   2  10       7006.23       6976.32        46.21 o                         
  -2   2  10       1722.03       1677.83        17.65 o                         
  -1   2  10       4655.97       4573.56        41.42 o                         
   0   2  10        583.90        559.16        14.27 o                         
   1   2  10       3340.98       3345.70        34.41 o                         
   2   2  10        173.88        170.43        14.06 o                         
   3   2  10       2750.60       2773.53        34.02 o                         
   4   2  10         49.75         40.91         8.00 o                         
   5   2  10       2841.01       2961.42        40.54 o                         
   6   2  10        124.92        143.97        12.15 o                         
  -7   3  10        214.10        205.30         9.29 o                         
  -6   3  10         51.41         57.49         5.93 o                         
  -5   3  10        482.85        498.68        22.76 o                         
  -4   3  10         24.32         31.29         6.98 o                         
  -3   3  10          0.11          0.69         2.51 o                         
  -2   3  10          0.79          5.65         4.03 o                         
  -1   3  10        743.42        728.91        13.70 o                         
   0   3  10          0.35         -1.20         6.57 o                         
   1   3  10       1514.19       1470.33        19.52 o                         
   2   3  10          3.12          4.53         7.42 o                         
   3   3  10         84.94         77.10         8.68 o                         
   4   3  10        469.10        464.55        14.11 o                         
   5   3  10          6.75         12.85        10.29 o                         
   6   3  10        274.97        272.37        14.04 o                         
  -7   4  10        901.89        901.12        22.00 o                         
  -6   4  10       1119.95       1153.10        21.42 o                         
  -5   4  10       1189.43       1188.25        21.69 o                         
  -4   4  10       1782.41       1792.87        25.32 o                         
  -3   4  10        158.96        159.42         3.77 o                         
  -2   4  10       1782.97       1727.77        18.37 o                         
  -1   4  10        239.26        262.69         9.35 o                         
   0   4  10       1620.29       1547.81        19.19 o                         
   1   4  10        750.33        745.46        13.50 o                         
   2   4  10        537.43        561.31        21.80 o                         
   3   4  10       2376.38       2374.53        30.46 o                         
   4   4  10        142.49        149.94        15.44 o                         
   5   4  10       1489.80       1499.69        30.46 o                         
   6   4  10         50.35         59.08        13.88 o                         
  -7   5  10         97.02         94.68        27.92 o                         
  -6   5  10          0.39          8.39        27.57 o                         
  -5   5  10       1043.68       1052.41        19.65 o                         
  -4   5  10         23.81         24.85         7.16 o                         
  -3   5  10       3981.62       3888.98        30.77 o                         
  -2   5  10         25.74         39.68         4.70 o                         
  -1   5  10       1489.94       1455.37        19.83 o                         
   0   5  10         34.23         40.53         5.86 o                         
   1   5  10        132.49        154.59        13.15 o                         
   2   5  10         82.47         92.80         6.64 o                         
   3   5  10        264.27        280.37         8.88 o                         
   4   5  10         12.94         21.45        14.59 o                         
   5   5  10         10.45         14.53         8.87 o                         
   6   5  10        113.98        135.82        15.84 o                         
  -7   6  10         80.55         85.11        16.59 o                         
  -6   6  10       1454.46       1433.00        33.75 o                         
  -5   6  10       1264.83       1277.27        48.18 o                         
  -4   6  10       2542.23       2443.73        33.37 o                         
  -3   6  10       1217.82       1199.10        18.81 o                         
  -2   6  10       5438.98       5454.21        48.08 o                         
  -1   6  10        130.92        143.21         7.22 o                         
   0   6  10       5333.10       5090.61        47.79 o                         
   1   6  10        125.28        128.26         7.43 o                         
   2   6  10       3017.30       2940.44        28.04 o                         
   3   6  10        160.87        169.69        15.12 o                         
   4   6  10       1856.17       1904.30        47.35 o                         
   5   6  10        236.90        248.77        12.62 o                         
  -7   7  10         13.25          9.52         9.07 o                         
  -6   7  10         13.91         15.43        12.92 o                         
  -5   7  10        155.60        151.13        10.95 o                         
  -4   7  10        103.46         95.98         4.68 o                         
  -3   7  10         17.68         21.99         6.89 o                         
  -2   7  10        935.94        883.50        12.96 o                         
  -1   7  10        639.65        589.39        11.34 o                         
   0   7  10        251.13        216.41        14.70 o                         
   1   7  10       1075.12       1023.80        15.15 o                         
   2   7  10        137.94        130.14         8.97 o                         
   3   7  10         66.82         58.33         9.47 o                         
   4   7  10          0.20         -7.94        11.92 o                         
   5   7  10         29.93         27.29        12.25 o                         
  -7   8  10       1342.66       1292.29        68.63 o                         
  -6   8  10         20.94         20.01         9.14 o                         
  -5   8  10       2655.45       2625.67        49.65 o                         
  -4   8  10         52.54         54.27         8.77 o                         
  -3   8  10       1772.25       1766.50        20.81 o                         
  -2   8  10          5.72          5.67         6.20 o                         
  -1   8  10       1234.17       1243.44        26.18 o                         
   0   8  10        495.25        480.27        11.51 o                         
   1   8  10       1994.72       2029.87        29.97 o                         
   2   8  10        371.25        357.90        23.35 o                         
   3   8  10       4587.62       4584.35        51.27 o                         
   4   8  10        214.09        210.03        12.63 o                         
   5   8  10       2239.58       2289.08        39.83 o                         
  -6   9  10        176.98        160.74        21.04 o                         
  -5   9  10         38.35         50.07         6.83 o                         
  -4   9  10        361.57        360.73         8.50 o                         
  -3   9  10        959.90        919.36        18.34 o                         
  -2   9  10        408.62        391.93        16.79 o                         
  -1   9  10        276.98        232.92         9.23 o                         
   0   9  10        228.06        189.29        11.72 o                         
   1   9  10         17.11         18.28         5.90 o                         
   2   9  10          5.66          5.43         8.23 o                         
   3   9  10        297.03        293.93        23.44 o                         
   4   9  10         23.29         25.08         9.16 o                         
   5   9  10         13.42         15.29         8.63 o                         
  -6  10  10       1368.07       1349.35       105.54 o                         
  -5  10  10         32.15         32.37         7.85 o                         
  -4  10  10       2561.18       2612.08        28.76 o                         
  -3  10  10         32.87         34.29         7.04 o                         
  -2  10  10       1636.81       1636.10        20.75 o                         
  -1  10  10        543.22        550.50        18.98 o                         
   0  10  10       2135.28       2094.10        34.13 o                         
   1  10  10        787.23        768.88        21.61 o                         
   2  10  10       1386.53       1383.74        29.37 o                         
   3  10  10        448.78        467.61        14.85 o                         
   4  10  10        979.43       1061.34        51.60 o                         
   5  10  10         22.11         30.22         8.88 o                         
  -6  11  10          1.21         10.04        11.43 o                         
  -5  11  10         81.60         92.57        14.01 o                         
  -4  11  10         16.25         12.03         5.91 o                         
  -3  11  10         96.50         90.70         6.74 o                         
  -2  11  10          1.43          0.67         9.15 o                         
  -1  11  10         24.75         12.26         6.72 o                         
   0  11  10         20.86          7.12         5.28 o                         
   1  11  10          1.23          0.92         5.79 o                         
   2  11  10          3.46          4.94         8.37 o                         
   3  11  10         24.42         27.77         9.27 o                         
   4  11  10          7.29          6.30        11.05 o                         
  -6  12  10        317.35        335.04        18.02 o                         
  -5  12  10        341.13        369.87        14.37 o                         
  -4  12  10       1057.37       1111.05        20.48 o                         
  -3  12  10        703.27        721.20        16.48 o                         
  -2  12  10        712.84        685.75        14.07 o                         
  -1  12  10       1235.50       1278.47        34.69 o                         
   0  12  10       1113.07       1055.47        18.50 o                         
   1  12  10        828.60        810.70        18.62 o                         
   2  12  10        626.63        616.61        20.71 o                         
   3  12  10        610.82        626.03        15.72 o                         
   4  12  10        554.40        542.75       109.26 o                         
  -5  13  10         67.85         67.92        27.72 o                         
  -4  13  10        175.83        188.82        11.25 o                         
  -3  13  10         84.90         91.66         9.02 o                         
  -2  13  10         37.53         41.37        16.26 o                         
  -1  13  10          8.43         12.18         7.27 o                         
   0  13  10         34.38         42.52         6.71 o                         
   1  13  10         14.82          7.20        12.08 o                         
   2  13  10        100.77        137.03        19.81 o                         
   3  13  10          1.48         13.21        10.42 o                         
   4  13  10          3.83        -14.23        14.23 o                         
  -5  14  10       1888.93       1855.17        41.74 o                         
  -4  14  10        290.56        315.49        19.76 o                         
  -3  14  10       1881.71       1844.24        39.80 o                         
  -2  14  10        211.76        208.22        12.25 o                         
  -1  14  10       1851.04       1805.33        51.18 o                         
   0  14  10         94.28         93.58        10.32 o                         
   1  14  10       1595.57       1629.12        28.04 o                         
   2  14  10        596.03        590.95        31.97 o                         
   3  14  10       1779.96       1916.46        33.24 o                         
  -4  15  10         51.11         61.62        28.57 o                         
  -3  15  10          6.98         32.01        11.77 o                         
  -2  15  10         27.58         32.12         8.82 o                         
  -1  15  10          1.74          8.31         9.79 o                         
   0  15  10          0.92         -8.90        12.65 o                         
   1  15  10          0.03         -7.67        13.46 o                         
   2  15  10         21.42         12.09        10.34 o                         
   3  15  10          3.04         16.15        15.54 o                         
  -4  16  10        957.15        975.71        97.15 o                         
  -3  16  10         22.42         13.40        12.73 o                         
  -2  16  10        917.03        909.39        36.93 o                         
  -1  16  10        171.83        119.28        21.84 o                         
   0  16  10        927.70        983.25        58.91 o                         
   1  16  10        255.90        292.72        22.26 o                         
   2  16  10       1011.99       1041.47        27.33 o                         
  -3  17  10        367.33        336.92        54.44 o                         
  -2  17  10        252.69        257.98        45.55 o                         
  -1  17  10        168.98        131.91        43.30 o                         
   0  17  10          4.95         12.37        30.86 o                         
   1  17  10          4.32         -5.54        11.53 o                         
  -2  18  10        314.49        299.92        49.36 o                         
  -1  18  10        689.45        747.95        28.71 o                         
   0  18  10        493.26        587.68        54.21 o                         
  -7   0  11        296.40        303.49        15.46 o                         
  -5   0  11       2236.37       2283.00        27.92 o                         
  -3   0  11       2584.09       2488.36        33.13 o                         
  -1   0  11       1386.24       1400.12        24.50 o                         
   1   0  11        167.12        142.47        20.08 o                         
   3   0  11        576.95        535.21        24.76 o                         
   5   0  11        125.94        141.74        15.94 o                         
  -7   1  11       3180.38       3196.77        42.65 o                         
  -6   1  11        693.57        732.74        13.03 o                         
  -5   1  11       4302.40       4349.73        36.71 o                         
  -4   1  11       1264.35       1270.08        14.61 o                         
  -3   1  11       2668.04       2567.38        24.93 o                         
  -2   1  11       1768.65       1732.03        18.93 o                         
  -1   1  11       2103.41       1988.64        22.13 o                         
   0   1  11        528.01        560.72        13.88 o                         
   1   1  11       2536.10       2332.91        41.44 o                         
   2   1  11        705.43        720.41        16.09 o                         
   3   1  11       1991.60       1963.56        21.05 o                         
   4   1  11        608.27        639.84        48.65 o                         
   5   1  11        440.28        449.35        15.60 o                         
  -7   2  11        101.23        116.04        15.27 o                         
  -6   2  11         20.90         12.95         5.69 o                         
  -5   2  11          5.44         12.38         5.20 o                         
  -4   2  11         18.86         19.77         5.65 o                         
  -3   2  11        346.03        341.87        13.11 o                         
  -2   2  11         19.74         19.75         9.25 o                         
  -1   2  11         47.25         38.52         5.40 o                         
   0   2  11          8.61         13.03         5.70 o                         
   1   2  11         89.65         69.96         7.07 o                         
   2   2  11        588.96        544.51        13.22 o                         
   3   2  11        150.51        135.93        10.33 o                         
   4   2  11        610.55        593.37        28.68 o                         
   5   2  11        521.01        511.42        16.72 o                         
  -7   3  11        396.05        437.46        37.90 o                         
  -6   3  11          9.82         -0.57        10.40 o                         
  -5   3  11        868.14        884.93        23.22 o                         
  -4   3  11         38.79         40.29         5.17 o                         
  -3   3  11       1378.04       1387.18        15.79 o                         
  -2   3  11         97.75         82.15         5.38 o                         
  -1   3  11       3891.26       3862.62        43.30 o                         
   0   3  11        116.53         97.18         6.62 o                         
   1   3  11       3335.21       3228.76        41.34 o                         
   2   3  11        253.26        238.62        12.29 o                         
   3   3  11       2439.53       2394.74        36.26 o                         
   4   3  11         26.91         21.87         8.93 o                         
   5   3  11       1291.99       1325.69        24.79 o                         
  -7   4  11        597.45        572.40        32.81 o                         
  -6   4  11        227.17        231.51        14.75 o                         
  -5   4  11        726.83        719.20        15.94 o                         
  -4   4  11          1.03         12.49         7.13 o                         
  -3   4  11        178.48        185.24         9.32 o                         
  -2   4  11         53.22         33.25         5.02 o                         
  -1   4  11        117.69         85.26         6.11 o                         
   0   4  11        238.69        203.32         8.42 o                         
   1   4  11        128.32        111.04         8.19 o                         
   2   4  11         51.37         53.00        11.67 o                         
   3   4  11         48.15         42.85        13.10 o                         
   4   4  11         75.93         77.87        22.91 o                         
   5   4  11          0.20         -6.06         8.87 o                         
  -7   5  11          1.52         19.02        17.54 o                         
  -6   5  11       2255.62       2322.09        44.61 o                         
  -5   5  11        312.66        307.14        23.86 o                         
  -4   5  11       5646.58       5491.89        62.36 o                         
  -3   5  11        588.40        593.75        15.74 o                         
  -2   5  11       5104.71       4978.46        46.07 o                         
  -1   5  11        854.26        830.58        16.91 o                         
   0   5  11       2495.95       2463.92        32.84 o                         
   1   5  11         22.31         23.65         9.46 o                         
   2   5  11       1303.41       1360.13        23.00 o                         
   3   5  11        178.93        173.11        14.85 o                         
   4   5  11       1068.69       1139.63        23.29 o                         
   5   5  11         67.16         71.97        10.35 o                         
  -7   6  11        248.28        214.12        32.24 o                         
  -6   6  11        106.98         92.16        21.99 o                         
  -5   6  11        107.80        108.15        13.37 o                         
  -4   6  11         34.86         31.77         8.41 o                         
  -3   6  11         23.59         27.33         4.81 o                         
  -2   6  11        260.84        264.63         9.04 o                         
  -1   6  11        314.45        311.65        14.27 o                         
   0   6  11         25.12         11.59         6.76 o                         
   1   6  11        499.59        477.77        17.64 o                         
   2   6  11          0.35         13.84         7.08 o                         
   3   6  11         15.48         -2.31        17.42 o                         
   4   6  11         38.35         50.78         9.15 o                         
   5   6  11        169.77        193.79        12.20 o                         
  -6   7  11         52.26         35.38        18.84 o                         
  -5   7  11        615.49        584.45        23.80 o                         
  -4   7  11        381.60        391.62        13.12 o                         
  -3   7  11       2372.30       2281.40        24.45 o                         
  -2   7  11       1143.41       1100.50        19.60 o                         
  -1   7  11       3416.03       3290.65        34.62 o                         
   0   7  11        864.94        784.49        14.39 o                         
   1   7  11       2881.32       2768.06        51.41 o                         
   2   7  11        587.82        571.17        12.48 o                         
   3   7  11        850.97        884.27        18.38 o                         
   4   7  11        320.29        312.28        27.45 o                         
   5   7  11        520.49        583.22        17.57 o                         
  -6   8  11         35.80         55.12        19.99 o                         
  -5   8  11        155.90        138.76        23.82 o                         
  -4   8  11        159.68        157.71         9.68 o                         
  -3   8  11          5.01          9.18         8.01 o                         
  -2   8  11         76.73         88.41         7.87 o                         
  -1   8  11          0.80         -8.42         8.42 o                         
   0   8  11         83.41         91.53         9.50 o                         
   1   8  11        170.78        156.47        14.02 o                         
   2   8  11          9.34          1.98         6.88 o                         
   3   8  11         23.17          8.31        10.26 o                         
   4   8  11         67.76         70.01        14.32 o                         
   5   8  11         28.63         24.86         9.47 o                         
  -6   9  11        298.36        349.59        61.09 o                         
  -5   9  11       1150.79       1132.86        30.35 o                         
  -4   9  11       1190.14       1231.21        21.95 o                         
  -3   9  11       2126.70       2072.31        23.75 o                         
  -2   9  11        891.28        903.44        20.99 o                         
  -1   9  11       1672.50       1637.44        21.76 o                         
   0   9  11        652.50        668.43        19.94 o                         
   1   9  11       1918.52       1917.92        32.60 o                         
   2   9  11        167.78        191.21        10.02 o                         
   3   9  11       1099.64       1154.07        41.70 o                         
   4   9  11        207.42        218.82        18.81 o                         
  -6  10  11        156.57        160.33        43.66 o                         
  -5  10  11         19.71         35.70         9.12 o                         
  -4  10  11          3.10          7.84        11.42 o                         
  -3  10  11         28.13         35.69         6.82 o                         
  -2  10  11         53.26         37.76         7.28 o                         
  -1  10  11         11.98         16.82         6.70 o                         
   0  10  11        156.25        166.58         9.37 o                         
   1  10  11          7.36          3.95         5.85 o                         
   2  10  11         24.14         10.86        10.93 o                         
   3  10  11          1.91          0.30         8.68 o                         
   4  10  11         26.00         37.58        14.46 o                         
  -5  11  11          4.49         -0.07         7.67 o                         
  -4  11  11       2471.81       2441.86        69.32 o                         
  -3  11  11         97.85         96.08         7.86 o                         
  -2  11  11       3371.63       3339.59        35.37 o                         
  -1  11  11        311.11        274.23        18.92 o                         
   0  11  11       2461.96       2398.73        29.31 o                         
   1  11  11        351.25        354.76        15.18 o                         
   2  11  11        509.22        534.56        39.89 o                         
   3  11  11        270.65        284.01        13.90 o                         
   4  11  11       1010.26       1064.86        51.27 o                         
  -5  12  11          4.03         -8.90        11.58 o                         
  -4  12  11          2.18         11.00         8.03 o                         
  -3  12  11        104.47        102.92         9.48 o                         
  -2  12  11         54.52         56.97         8.55 o                         
  -1  12  11          5.01         -8.63         9.19 o                         
   0  12  11        159.24        150.14        10.84 o                         
   1  12  11         20.80         18.10        18.44 o                         
   2  12  11         32.22         35.38        13.49 o                         
   3  12  11        233.24        236.21        12.79 o                         
  -5  13  11       1140.88       1219.88        31.81 o                         
  -4  13  11         32.43         10.17        29.33 o                         
  -3  13  11       1880.25       1887.98        25.93 o                         
  -2  13  11          2.72         -1.97        10.84 o                         
  -1  13  11       1191.19       1156.57        48.79 o                         
   0  13  11          0.93          1.35         9.66 o                         
   1  13  11       1211.86       1277.24        25.97 o                         
   2  13  11         57.16         68.47        12.15 o                         
   3  13  11        866.50        984.85        25.27 o                         
  -4  14  11          9.23         12.25        15.51 o                         
  -3  14  11          0.25         30.13        11.21 o                         
  -2  14  11        164.62        144.44        28.67 o                         
  -1  14  11         21.91         17.77        10.51 o                         
   0  14  11        176.99        148.60        52.53 o                         
   1  14  11         56.36         34.41        10.70 o                         
   2  14  11         21.87         34.87        10.82 o                         
   3  14  11          3.57          9.20        16.16 o                         
  -4  15  11        573.50        587.26        25.26 o                         
  -3  15  11        927.14       1000.09        54.07 o                         
  -2  15  11       1228.88       1195.45        28.88 o                         
  -1  15  11        857.22        853.89        40.21 o                         
   0  15  11        780.02        856.99       117.74 o                         
   1  15  11        749.29        739.89        24.78 o                         
   2  15  11        460.10        487.55        19.76 o                         
  -3  16  11         65.91        105.28        17.00 o                         
  -2  16  11         38.51         48.13        18.13 o                         
  -1  16  11        305.47        322.03        30.75 o                         
   0  16  11          0.46          3.09        19.93 o                         
   1  16  11        113.73        156.86        16.27 o                         
  -1  17  11       1462.38       1372.52       143.63 o                         
   0  17  11        433.11        397.06        33.94 o                         
  -6   0  12        128.44        150.89        11.31 o                         
  -4   0  12        769.59        806.47        16.49 o                         
  -2   0  12        758.12        807.71        19.76 o                         
   0   0  12       1992.67       2014.19        60.41 o                         
   2   0  12       1331.00       1304.63        28.69 o                         
   4   0  12        593.86        590.53       117.08 o                         
  -7   1  12        692.45        674.86        16.43 o                         
  -6   1  12          0.94         -3.71         6.66 o                         
  -5   1  12          1.59          8.30         4.17 o                         
  -4   1  12         12.69         13.56         4.56 o                         
  -3   1  12         60.03         46.08         6.02 o                         
  -2   1  12        113.57         97.40         7.96 o                         
  -1   1  12         10.49         13.51         5.72 o                         
   0   1  12         86.87         70.11        11.59 o                         
   1   1  12        249.56        227.77        14.80 o                         
   2   1  12         11.09         13.07         8.98 o                         
   3   1  12          9.13          2.70         8.33 o                         
   4   1  12          0.23          2.18         9.45 o                         
   5   1  12         39.60         41.80         9.69 o                         
  -7   2  12        627.98        597.29        29.41 o                         
  -6   2  12        588.21        627.95        28.28 o                         
  -5   2  12       1263.34       1339.98        23.07 o                         
  -4   2  12       1234.83       1200.23        14.04 o                         
  -3   2  12       4672.71       4480.04        41.09 o                         
  -2   2  12        849.14        847.93        12.88 o                         
  -1   2  12       8153.90       7544.39        65.69 o                         
   0   2  12        702.65        717.82        13.64 o                         
   1   2  12       3413.39       3345.17        36.48 o                         
   2   2  12        191.55        204.50        10.29 o                         
   3   2  12       1078.36       1091.93        27.50 o                         
   4   2  12        258.55        283.11        19.66 o                         
   5   2  12        457.46        522.06        16.85 o                         
  -6   3  12         18.34          0.63        10.78 o                         
  -5   3  12          0.88          3.35        13.01 o                         
  -4   3  12         78.56         86.90         5.66 o                         
  -3   3  12         45.18         42.31         5.25 o                         
  -2   3  12         69.61         69.96         5.85 o                         
  -1   3  12        330.00        270.77        12.49 o                         
   0   3  12        337.65        368.97        13.79 o                         
   1   3  12        331.34        280.82        10.41 o                         
   2   3  12         61.46         62.66         8.43 o                         
   3   3  12          8.79         -3.51        15.03 o                         
   4   3  12         23.44         30.63        27.71 o                         
   5   3  12         63.15         85.66        10.29 o                         
  -6   4  12        351.72        332.58        24.89 o                         
  -5   4  12        602.71        625.76        21.44 o                         
  -4   4  12        472.62        463.69        13.68 o                         
  -3   4  12        473.32        473.64         9.42 o                         
  -2   4  12       1384.83       1411.30        17.52 o                         
  -1   4  12       1405.53       1374.41        18.30 o                         
   0   4  12       1607.81       1588.61        34.63 o                         
   1   4  12       1562.62       1394.14        20.46 o                         
   2   4  12       1079.17       1047.82        25.76 o                         
   3   4  12       1298.21       1332.58        58.68 o                         
   4   4  12        331.82        327.74        34.59 o                         
  -6   5  12          0.08         -1.74        20.93 o                         
  -5   5  12         68.51         68.01        12.97 o                         
  -4   5  12        138.27        136.93         9.81 o                         
  -3   5  12          7.81         -4.72         4.72 o                         
  -2   5  12        108.04         89.84         6.49 o                         
  -1   5  12         53.42         36.49         8.04 o                         
   0   5  12         93.89         99.60         7.71 o                         
   1   5  12         11.19          3.21        12.84 o                         
   2   5  12        138.46        138.32        18.15 o                         
   3   5  12          5.88          4.91        10.20 o                         
   4   5  12         33.86         10.82        21.71 o                         
  -6   6  12       1042.50       1081.45        40.55 o                         
  -5   6  12        520.83        504.11        21.89 o                         
  -4   6  12       1644.12       1742.72        28.79 o                         
  -3   6  12       1143.04       1086.99        35.25 o                         
  -2   6  12       2109.19       2133.77        24.49 o                         
  -1   6  12        699.30        654.12        18.84 o                         
   0   6  12       1777.96       1826.26        50.61 o                         
   1   6  12       1012.24        948.14        24.16 o                         
   2   6  12       1163.13       1191.28        27.64 o                         
   3   6  12        281.34        276.74        22.37 o                         
   4   6  12        949.71        911.91        28.37 o                         
  -6   7  12        121.02         92.41        37.90 o                         
  -5   7  12        106.60        122.87        15.27 o                         
  -4   7  12         28.75         47.65         6.91 o                         
  -3   7  12          0.77          8.04         5.81 o                         
  -2   7  12         13.32         24.47         5.98 o                         
  -1   7  12         19.15         21.13         9.78 o                         
   0   7  12          1.38         -2.16         9.34 o                         
   1   7  12          8.91          1.92         7.91 o                         
   2   7  12         28.24         25.65        13.58 o                         
   3   7  12          0.17         -0.66        11.55 o                         
   4   7  12         81.45        126.06        15.80 o                         
  -6   8  12        189.08        139.51        46.38 o                         
  -5   8  12       1272.10       1215.55        44.43 o                         
  -4   8  12        425.46        384.17        11.81 o                         
  -3   8  12       1957.15       1975.87        42.47 o                         
  -2   8  12          2.56          9.40         7.11 o                         
  -1   8  12       1851.26       1883.65        23.54 o                         
   0   8  12         12.60         23.64         7.08 o                         
   1   8  12       1868.93       1850.40        56.97 o                         
   2   8  12          1.47          4.96         9.72 o                         
   3   8  12        531.27        572.49        28.52 o                         
   4   8  12          5.54         11.59        29.39 o                         
  -5   9  12        372.62        390.03        65.61 o                         
  -4   9  12        209.47        203.74        17.14 o                         
  -3   9  12        363.42        353.69        11.86 o                         
  -2   9  12        466.06        475.82        11.80 o                         
  -1   9  12        254.03        276.91        17.63 o                         
   0   9  12         59.03         66.06        14.42 o                         
   1   9  12          6.41          4.57        18.40 o                         
   2   9  12         52.97         38.01        17.56 o                         
   3   9  12         14.24         11.44        23.06 o                         
   4   9  12          3.17          5.36        14.30 o                         
  -5  10  12          4.27          1.73        26.02 o                         
  -4  10  12       1599.93       1663.28        41.29 o                         
  -3  10  12        300.15        330.66        20.28 o                         
  -2  10  12       2725.52       2695.23        32.71 o                         
  -1  10  12        779.24        799.44        20.74 o                         
   0  10  12       1908.45       1842.75        42.22 o                         
   1  10  12        384.19        398.65        26.02 o                         
   2  10  12       1226.13       1208.36        25.10 o                         
   3  10  12         21.22         16.35        10.06 o                         
  -5  11  12          2.85        -10.57        10.57 o                         
  -4  11  12         29.54         31.87         8.48 o                         
  -3  11  12        246.92        256.25        13.86 o                         
  -2  11  12          2.22         10.41        10.95 o                         
  -1  11  12          0.33         -4.01         8.68 o                         
   0  11  12        114.12        129.96        15.69 o                         
   1  11  12          7.48         -6.16        20.75 o                         
   2  11  12         72.10        100.44        11.72 o                         
   3  11  12          1.16         -3.58        19.21 o                         
  -4  12  12        243.79        252.53        16.63 o                         
  -3  12  12       1103.75       1188.90        22.41 o                         
  -2  12  12        473.68        448.58        16.18 o                         
  -1  12  12       1212.67       1249.43        50.08 o                         
   0  12  12        650.21        642.35        18.35 o                         
   1  12  12        697.65        728.29        27.24 o                         
   2  12  12       1496.32       1592.41        36.42 o                         
   3  12  12        318.35        319.84        32.15 o                         
  -4  13  12         16.11          5.95        12.08 o                         
  -3  13  12         14.57          0.64        45.18 o                         
  -2  13  12          1.02         -0.58        21.10 o                         
  -1  13  12          8.16         11.59        16.54 o                         
   0  13  12         18.44         21.38        12.71 o                         
   1  13  12         21.73         15.20        20.87 o                         
   2  13  12          3.36         -4.46         9.44 o                         
  -3  14  12        957.98        946.53        28.01 o                         
  -2  14  12        402.59        409.28        31.92 o                         
  -1  14  12        962.96        985.96        41.70 o                         
   0  14  12        622.85        575.57        50.61 o                         
   1  14  12       1014.34       1079.19        47.51 o                         
  -2  15  12         38.05         68.32        27.92 o                         
  -1  15  12         32.23         63.71        25.51 o                         
   0  15  12          5.70        -18.72        18.72 o                         
   1  15  12         40.67         87.10        24.89 o                         
  -5   0  13         55.50         64.16         8.80 o                         
  -3   0  13        222.58        215.68        13.88 o                         
  -1   0  13        181.67        177.11        15.53 o                         
   1   0  13        126.82        108.95        13.61 o                         
   3   0  13         52.66         25.46        24.66 o                         
  -6   1  13        540.03        576.92        26.02 o                         
  -5   1  13       1112.18       1102.72        26.98 o                         
  -4   1  13        767.79        800.13        13.09 o                         
  -3   1  13        615.57        598.02        10.99 o                         
  -2   1  13        851.23        851.39        17.29 o                         
  -1   1  13        462.44        445.72        16.41 o                         
   0   1  13       2182.10       2139.82        29.82 o                         
   1   1  13       1176.76       1174.10        19.18 o                         
   2   1  13       1446.24       1442.22        22.51 o                         
   3   1  13        923.31        879.15        29.61 o                         
   4   1  13       1104.55       1119.91       217.19 o                         
  -6   2  13        321.42        326.92        21.49 o                         
  -5   2  13         14.89         27.15         9.97 o                         
  -4   2  13        172.41        171.89         7.03 o                         
  -3   2  13        108.80        116.88         8.82 o                         
  -2   2  13         56.73         52.41         8.12 o                         
  -1   2  13         92.13         81.54         7.02 o                         
   0   2  13         13.52         10.01         7.59 o                         
   1   2  13        140.22        132.10         9.16 o                         
   2   2  13          4.34          9.26        10.71 o                         
   3   2  13         15.76         11.05        10.51 o                         
   4   2  13          7.43       -118.78       118.78 o                         
  -6   3  13         18.07          6.79        15.84 o                         
  -5   3  13       1942.89       2027.65        54.30 o                         
  -4   3  13         25.64         26.71         6.61 o                         
  -3   3  13       2475.93       2475.10        26.00 o                         
  -2   3  13         56.29         52.25         9.32 o                         
  -1   3  13       1568.03       1594.62        23.78 o                         
   0   3  13         27.37         16.28         6.85 o                         
   1   3  13       1499.08       1560.01        23.03 o                         
   2   3  13         19.13          8.61         8.43 o                         
   3   3  13        969.11       1001.69        87.68 o                         
   4   3  13         23.77        176.47       152.71 o                         
  -6   4  13        211.01        202.49        21.49 o                         
  -5   4  13        274.80        244.88        16.38 o                         
  -4   4  13         48.96         41.60         6.59 o                         
  -3   4  13         79.86         72.14         6.46 o                         
  -2   4  13         10.19          7.19         5.77 o                         
  -1   4  13          4.71         -6.15         6.15 o                         
   0   4  13        185.57        189.12         9.25 o                         
   1   4  13          9.22          1.22         9.34 o                         
   2   4  13          5.23          6.62         9.76 o                         
   3   4  13         23.95          0.98        22.65 o                         
   4   4  13          3.16         59.95       143.67 o                         
  -6   5  13       1468.68       1562.22        50.90 o                         
  -5   5  13         17.16         20.92        31.67 o                         
  -4   5  13       1541.22       1641.79        32.17 o                         
  -3   5  13        119.87        103.93         8.68 o                         
  -2   5  13       1564.11       1575.68        34.91 o                         
  -1   5  13          1.59          0.02         9.68 o                         
   0   5  13       2347.87       2291.60        27.61 o                         
   1   5  13         11.73         11.93         7.82 o                         
   2   5  13       2661.33       2658.90        58.62 o                         
   3   5  13          9.80         37.57        25.31 o                         
   4   5  13       1040.65       1161.25        32.41 o                         
  -6   6  13        118.64        167.42        23.76 o                         
  -5   6  13          2.19         10.29        23.76 o                         
  -4   6  13        114.03        121.01         9.02 o                         
  -3   6  13          0.91         -5.81         6.62 o                         
  -2   6  13         73.14         75.38        17.74 o                         
  -1   6  13         36.10         45.32         8.65 o                         
   0   6  13         25.83         11.36        13.26 o                         
   1   6  13         21.35         29.61         8.98 o                         
   2   6  13          1.10         -3.72         9.25 o                         
   3   6  13          1.64        -11.63        17.89 o                         
   4   6  13         45.85        192.31       144.80 o                         
  -5   7  13        625.32        636.78        63.91 o                         
  -4   7  13        146.87        142.38        12.08 o                         
  -3   7  13        966.29        962.32        34.85 o                         
  -2   7  13        397.58        400.22        14.80 o                         
  -1   7  13       1917.70       1875.13        28.79 o                         
   0   7  13       1123.32       1087.22        32.53 o                         
   1   7  13        884.78        932.65        19.70 o                         
   2   7  13        730.84        699.04        21.75 o                         
   3   7  13        472.27        445.05        77.75 o                         
  -5   8  13          6.91         -5.11        18.89 o                         
  -4   8  13        544.93        507.42        47.04 o                         
  -3   8  13         29.64         22.34        18.07 o                         
  -2   8  13          3.22          3.80         7.76 o                         
  -1   8  13         38.29         49.52        16.15 o                         
   0   8  13        104.36        123.95        10.00 o                         
   1   8  13         36.12         27.53        12.51 o                         
   2   8  13        244.34        296.39        34.45 o                         
   3   8  13          0.08         13.93        16.10 o                         
  -5   9  13        537.78        503.86        33.92 o                         
  -4   9  13        559.37        586.00        66.13 o                         
  -3   9  13        353.85        376.91        21.92 o                         
  -2   9  13        209.28        183.13        23.76 o                         
  -1   9  13        841.65        899.36        42.54 o                         
   0   9  13         83.17         84.34        10.69 o                         
   1   9  13       1480.16       1574.00        26.42 o                         
   2   9  13        590.33        588.25        34.13 o                         
   3   9  13       1311.96       1355.20        56.56 o                         
  -4  10  13          0.55          4.75        28.57 o                         
  -3  10  13         65.76         82.48        15.05 o                         
  -2  10  13         30.27         32.50        12.98 o                         
  -1  10  13        113.84        113.78        11.06 o                         
   0  10  13         19.02         34.24        17.12 o                         
   1  10  13         20.76          4.69        12.98 o                         
   2  10  13         17.76        -14.00        25.76 o                         
  -4  11  13        952.89        931.08        63.05 o                         
  -3  11  13          5.09         29.67        29.54 o                         
  -2  11  13       1562.70       1577.98        37.44 o                         
  -1  11  13        305.77        346.15        40.82 o                         
   0  11  13        997.11       1035.71        27.08 o                         
   1  11  13        604.79        699.57       107.56 o                         
   2  11  13       1169.94       1211.76        50.33 o                         
  -3  12  13         21.83         26.52        29.48 o                         
  -2  12  13        100.47        107.92        15.12 o                         
  -1  12  13         28.32         55.10        14.11 o                         
   0  12  13          8.63         24.00        15.67 o                         
   1  12  13          1.53        -34.59        34.59 o                         
  -3  13  13        437.59        461.79        73.80 o                         
  -2  13  13        348.69        368.79        23.03 o                         
  -1  13  13       1115.95       1135.06        71.35 o                         
   0  13  13        439.99        507.73        66.35 o                         
   1  13  13       1380.72       1336.30        50.16 o                         
  -1  14  13          2.22         11.48        15.20 o                         
  -4   0  14       2073.45       2243.99        40.70 o                         
  -2   0  14       2453.61       2523.34        55.63 o                         
   0   0  14       1597.85       1723.07        94.97 o                         
   2   0  14       1183.50       1190.50        92.09 o                         
  -5   1  14         64.51         67.17         8.97 o                         
  -4   1  14        105.01        104.67         7.80 o                         
  -3   1  14          3.96          8.76         7.02 o                         
  -2   1  14         69.01         78.46        13.57 o                         
  -1   1  14         59.30         61.75        10.78 o                         
   0   1  14         15.45         16.01        12.90 o                         
   1   1  14          0.17          0.52        18.13 o                         
   2   1  14         54.96         52.81        12.19 o                         
   3   1  14          0.43         -2.36        21.16 o                         
  -5   2  14       1059.15       1097.28        36.20 o                         
  -4   2  14        246.98        259.07         9.20 o                         
  -3   2  14       1932.76       1939.11        26.48 o                         
  -2   2  14        269.55        237.95        15.43 o                         
  -1   2  14       1427.06       1381.38        29.17 o                         
   0   2  14          8.45          3.30        12.31 o                         
   1   2  14       1260.61       1189.47        31.70 o                         
   2   2  14         41.03         27.75        11.01 o                         
   3   2  14        965.85        960.73        34.08 o                         
  -5   3  14        100.71         89.37        16.97 o                         
  -4   3  14         81.84         91.11         7.25 o                         
  -3   3  14          0.75          0.34         6.96 o                         
  -2   3  14        178.10        162.92         9.80 o                         
  -1   3  14         35.47         33.95        16.19 o                         
   0   3  14         11.05          3.72         8.80 o                         
   1   3  14          1.08        -10.35        12.45 o                         
   2   3  14        101.87        119.05        17.41 o                         
   3   3  14         92.47         94.18        29.88 o                         
  -5   4  14        307.96        312.22        23.76 o                         
  -4   4  14        728.46        722.48        19.08 o                         
  -3   4  14        234.00        237.61        16.61 o                         
  -2   4  14        611.46        647.76        29.68 o                         
  -1   4  14        309.07        343.42        20.66 o                         
   0   4  14        551.06        511.56        16.00 o                         
   1   4  14       1385.37       1492.78        46.10 o                         
   2   4  14        168.43        142.22        23.31 o                         
   3   4  14        586.37        572.07        38.49 o                         
  -5   5  14        382.17        423.08        28.28 o                         
  -4   5  14         16.33         13.89        14.47 o                         
  -3   5  14        351.76        364.29        12.21 o                         
  -2   5  14         16.29          5.69         7.74 o                         
  -1   5  14          6.70          5.58         9.95 o                         
   0   5  14        135.01        156.47        11.80 o                         
   1   5  14          7.15          8.23         9.87 o                         
   2   5  14         87.44         79.78        15.60 o                         
   3   5  14          0.95        -31.76        65.84 o                         
  -5   6  14        304.60        349.93        27.15 o                         
  -4   6  14       1630.10       1635.25        75.04 o                         
  -3   6  14         41.35         48.93         7.96 o                         
  -2   6  14       1720.08       1727.47        26.50 o                         
  -1   6  14         86.02        100.01        17.61 o                         
   0   6  14       1308.89       1282.57        57.47 o                         
   1   6  14         70.00         69.93        11.26 o                         
   2   6  14       1667.29       1706.88        41.05 o                         
   3   6  14        504.36        520.08       142.31 o                         
  -4   7  14          6.71         13.26         8.96 o                         
  -3   7  14          4.44          6.29         7.98 o                         
  -2   7  14         75.49        104.35         9.84 o                         
  -1   7  14         87.19         74.61         9.97 o                         
   0   7  14         10.81         20.07         9.87 o                         
   1   7  14        121.53        130.56        33.19 o                         
   2   7  14         62.74         37.97        13.53 o                         
  -4   8  14         30.94         37.08        15.67 o                         
  -3   8  14       1539.99       1609.67        27.50 o                         
  -2   8  14         13.01         15.12         8.60 o                         
  -1   8  14       1538.83       1604.10        35.67 o                         
   0   8  14        165.86        201.82        29.59 o                         
   1   8  14        804.14        806.89        59.38 o                         
   2   8  14         43.68         19.63        20.93 o                         
  -4   9  14         76.19         78.56        24.68 o                         
  -3   9  14        228.34        224.55        20.66 o                         
  -2   9  14          4.03          6.13        11.81 o                         
  -1   9  14         47.22         45.97        11.73 o                         
   0   9  14        136.06        132.45        19.01 o                         
   1   9  14          1.19        -20.62        20.62 o                         
   2   9  14        347.17        408.12       108.58 o                         
  -3  10  14        167.77        170.43        20.17 o                         
  -2  10  14        670.13        696.77        45.06 o                         
  -1  10  14        257.74        281.06        43.32 o                         
   0  10  14       1364.75       1380.20        74.81 o                         
   1  10  14         38.59         76.36        19.17 o                         
  -3  11  14        451.17        460.40        21.73 o                         
  -2  11  14        131.00        166.77        27.08 o                         
  -1  11  14        741.16        795.68        29.96 o                         
   0  11  14         27.11         24.74        30.00 o                         
  -1  12  14        731.22        777.83        39.03 o                         
  -3   0  15        111.16        105.20        16.97 o                         
  -1   0  15        250.47        279.39        18.54 o                         
   1   0  15          7.08         20.80        20.03 o                         
  -4   1  15        685.41        742.96        37.90 o                         
  -3   1  15        348.50        328.16        24.29 o                         
  -2   1  15        925.97        905.14        25.15 o                         
  -1   1  15        527.82        484.51        15.60 o                         
   0   1  15        382.04        396.20        22.26 o                         
   1   1  15        428.52        363.18        23.86 o                         
   2   1  15        763.64        786.44        40.17 o                         
  -4   2  15        126.54        148.44        12.23 o                         
  -3   2  15          8.66          8.76        11.00 o                         
  -2   2  15         52.17         73.69        19.25 o                         
  -1   2  15        267.44        319.52        16.52 o                         
   0   2  15          5.40          8.32         9.78 o                         
   1   2  15          0.12         -8.84        23.90 o                         
   2   2  15        152.31        210.18        38.76 o                         
  -4   3  15        135.58        149.87        11.92 o                         
  -3   3  15       2338.51       2472.26        45.06 o                         
  -2   3  15          7.57         17.49        11.65 o                         
  -1   3  15       2242.84       2243.32        37.14 o                         
   0   3  15         29.39         35.68        13.85 o                         
   1   3  15        959.29        935.28        39.84 o                         
   2   3  15          1.13          6.90        37.88 o                         
  -4   4  15         47.85         33.21        15.29 o                         
  -3   4  15          1.21          3.20        10.78 o                         
  -2   4  15        218.27        220.18        15.78 o                         
  -1   4  15          1.47         36.72        12.83 o                         
   0   4  15          2.84         12.93        17.96 o                         
   1   4  15         49.97         77.46        16.10 o                         
   2   4  15         42.24         42.96        16.90 o                         
  -4   5  15       1258.92       1243.06        43.69 o                         
  -3   5  15        123.98        156.27        49.63 o                         
  -2   5  15       1175.78       1125.81        37.81 o                         
  -1   5  15          1.76         -0.02        16.82 o                         
   0   5  15       1127.37       1086.64        58.42 o                         
   1   5  15        153.46        197.13        42.70 o                         
   2   5  15        581.19        537.71        66.62 o                         
  -4   6  15          3.50          3.73         9.75 o                         
  -3   6  15        515.01        542.34        20.91 o                         
  -2   6  15         53.15         66.60        13.22 o                         
  -1   6  15        935.12       1025.22        62.37 o                         
   0   6  15         35.72         41.33        29.57 o                         
   1   6  15         87.89        124.70        34.04 o                         
  -3   7  15       2208.91       2230.60        51.47 o                         
  -2   7  15        761.34        767.79        44.99 o                         
  -1   7  15       1121.93       1070.24        55.84 o                         
   0   7  15        646.54        685.91        39.46 o                         
   1   7  15        321.24        327.65        23.72 o                         
  -3   8  15          3.75         -0.17        11.42 o                         
  -2   8  15         53.29         43.20        13.49 o                         
  -1   8  15         31.81         22.20        14.74 o                         
   0   8  15        168.09        202.49        31.19 o                         
  -2   9  15        524.67        525.82        39.77 o                         
  -1   9  15        563.48        549.02        46.84 o                         
   0   9  15        299.72        320.32        21.90 o                         
  -2   0  16        867.90        864.81        36.83 o                         
   0   0  16       1901.10       2034.49        92.19 o                         
  -3   1  16         79.81        103.50        13.18 o                         
  -2   1  16        408.50        454.47        20.40 o                         
  -1   1  16         12.87         37.16        21.23 o                         
   0   1  16         31.85         42.83        20.08 o                         
  -3   2  16       1808.31       1870.41        80.64 o                         
  -2   2  16        318.65        338.67        18.19 o                         
  -1   2  16       1598.97       1553.82        35.66 o                         
   0   2  16        186.93        195.18        18.41 o                         
  -3   3  16         49.88         66.01        22.62 o                         
  -2   3  16          0.59         -8.72        13.23 o                         
  -1   3  16        292.34        300.66        19.44 o                         
   0   3  16        385.02        431.44        36.05 o                         
  -2   4  16       1351.18       1397.31        33.60 o                         
  -1   4  16        713.80        680.33        30.56 o                         
   0   4  16       1538.81       1480.13        64.82 o                         
  -2   5  16         28.08         24.08        13.57 o                         
  -1   5  16         60.23         59.51        14.39 o                         
                                                                                
